# Supplementary material for: Identification of Hepatotropic Viruses from Plasma Using Deep Sequencing: A Next Generation Diagnostic Tool
Source: PLoS One. 2013 Apr 17;8(4):e60595. doi: 10.1371/journal.pone.0060595 (PMC3629200; doi:10.1371/journal.pone.0060595)
Supplement: Supplemental Tables S1–S14 — Breakdown of sequenced read ends according to their similarity to annotated sequences. High-quality reads were aligned to all mitochondrial and ribosomal databases available and the remnant is considered clean read ends. Clean read ends were aligned to the taxonomy databases and assigned to taxa according to E-value and percentage similarity. Reads that matched more than one taxon with similar identity (up to two divergent nucleotides) were binned as ambiguous. Resolved Ends: refers to read ends whose taxonomy was refined using the taxonomy of their corresponding paired end, as explained in Materials and Methods. Notice that for a particular taxon (let’s say taxon 1), ‘Resolved Ends’ could be greater than ‘Total Ends’ when read ends from a different taxon were reassigned to taxon 1. However, since it is a reclassification, the sum of read ends in all taxa should be the same for ‘Total Ends’ and ‘Resolved Ends’. Read ends that did not resemble any annotated sequence were binned as unknown. (XLSX) [file pone.0060595.s002.xlsx]

## Sheet: Table 1-aihP01
aihP01
Total Ends	23429890
Pre-filter	SOAP
H Ribosomes	1390430
B Ribosomes	1419595
H Mitochondria	458443
Non HB Ribosomes	264163
Non H Mitochondria	1816
RM RMR	327034		RM RMR: Ribosomal, mitochondrial and small repeats filtered out with RepeatMasker
Remaining	19568409
Taxonomy
	SOAP	BLAST	Total Ends	Resolved Ends
B	1882585	4313070	6195655	6196407		B: bacteria
H	887035	44982	932017	933645		H: human
V	9127	20530	29657	29667		V: virus
BV	845	438	1283	1153		BV: bacteria-virus
BP	490	1604	2094	1517		BP:bacteria-phage
BH	460	1619	2079	736		BH: bacteria-human
EH	450	26	476	190		EH: human endogenous retrovirus (HERV)-human
P	345	2960	3305	3362		P: phage
HV	26	79	105	63		HV: human-virus
HP	2	60	62	2		HP: human-phage
BHV	0	18	18	17		BHV: bacteria-human-phage
BHP	0	5	5	2		BHP: bacteria-human-phage
BEH	0	5	5	0		BEH: bacteria-HERV-human
Sum	2781365	4385396	7166761	7166761
Unknown	16787044	12401648	12401648			Resolved Ends: Reads ends were reclassified using the taxonomy of the corresponding paired end. (e.g. a read end initially classified as HV will be reclassified as V, if the corresponding paired end taxonomy was V; similarly, a read end initially classified as HBV will be reclassified as HB if the corresponding paired end taxonomy was HB).
Aligned Reads	2781365	4385396	7166761

## Sheet: Table 2-aihP01D
aihP01D
Total Ends	20975688
Pre-filter	SOAP
H Ribosomes	52375
B Ribosomes	16129
H Mitochondria	382132
Non HB Ribosomes	6171
Non H Mitochondria	8724
RM RMR	231585		RM RMR: Ribosomal, mitochondrial and small repeats filtered out with RepeatMasker
Remaining	20278572
Taxonomy
	SOAP	BLAST	Total Ends	Resolved Ends
H	5516905	1399774	6916679	6929644		H: human
B	600625	1239031	1839656	1841268		B: bacteria
V	78114	66487	144601	144716		V: virus
BH	3823	22923	26746	16687		BH: bacteria-human
BP	2828	1804	4632	3851		BP:bacteria-phage
EH	2810	5071	7881	5650		EH: human endogenous retrovirus (HERV)-human
P	2160	4768	6928	7013		P: phage
BV	852	444	1296	1082		BV: bacteria-virus
HV	188	1068	1256	828		HV: human-virus
HP	98	1200	1298	423		HP: human-phage
BHP	15	236	251	79		BHP: bacteria-human-phage
BHV	1	145	146	98		BHV: bacteria-human-phage
E	0	427	427	551		E: human endogenous retrovirus (HERV)
BEH	0	415	415	322		BEH: bacteria-HERV-human
Sum	6208419	2743793	8952212	8952212
Unknown	14070153	11326360	11326360			Resolved Ends: Reads ends were reclassified using the taxonomy of the corresponding paired end. (e.g. a read end initially classified as HV will be reclassified as V, if the corresponding paired end taxonomy was V; similarly, a read end initially classified as HBV will be reclassified as HB if the corresponding paired end taxonomy was HB).
Aligned Reads	6208419	2743793	8952212

## Sheet: Table 3-hbvP02
hbvP02
Total Ends	25957926
Pre-filter	SOAP
H Ribosomes	274555
B Ribosomes	1283319
H Mitochondria	530349
Non HB Ribosomes	265877
Non H Mitochondria	39884
RM RMR	388780		RM RMR: Ribosomal, mitochondrial and small repeats filtered out with RepeatMasker
Remaining	23175162
Taxonomy
	SOAP	BLAST	Total Ends	Resolved Ends
H	11239002	997388	12236390	12255711		H: human
B	1064011	1680547	2744558	2745964		B: bacteria
EH	5433	885	6318	4061		EH: human endogenous retrovirus (HERV)-human
BH	3902	25865	29767	13482		BH: bacteria-human
P	3141	5024	8165	8207		P: phage
V	1829	2317	4146	4146		V: virus
BP	1546	1175	2721	2142		BP:bacteria-phage
BV	322	117	439	408		BV: bacteria-virus
HV	220	209	429	266		HV: human-virus
HP	111	1781	1892	616		HP: human-phage
E	58	94	152	207		E:human endogenous retrovirus
BHP	0	338	338	145		BHP: bacteria-human-phage
BEH	0	41	41	15		BEH: bacteria-HERV-human	VB: virus-bacteria
BHV	0	14	14	0		BHV: bacteria-human-phage
Sum	12319575	2715795	15035370	15035370
Unknown	10855587	8139792	8139792			Resolved Ends: Reads ends were reclassified using the taxonomy of the corresponding paired end. (e.g. a read end initially classified as HV will be reclassified as V, if the corresponding paired end taxonomy was V; similarly, a read end initially classified as HBV will be reclassified as HB if the corresponding paired end taxonomy was HB).
Aligned Reads	12319575	2715795	15035370

## Sheet: Table 4-hbvP02D
hbvP02D
Total Ends	26087855
Pre-filter	SOAP
H Ribosomes	46289
B Ribosomes	34974
H Mitochondria	322441
Non HB Ribosomes	3487
Non H Mitochondria	4652
RM RMR	59816		RM RMR: Ribosomal, mitochondrial and small repeats filtered out with RepeatMasker
Remaining	25616196
Taxonomy
	SOAP	BLAST	Total Ends	Resolved Ends
H	5750668	192943	5943611	5953716		H: human
B	1971215	3440625	5411840	5413145		B: bacteria
V	352979	30009	382988	382995		V: virus
EH	3220	156	3376	1332		EH: human endogenous retrovirus (HERV)-human
P	2674	4468	7142	7259		P: phage
BH	2198	7953	10151	2713		BH: bacteria-human
BP	864	2146	3010	2076		BP:bacteria-phage
HV	175	65	240	62		HV: human-virus
BV	83	162	245	154		BV: bacteria-virus
HP	64	707	771	51		HP: human-phage
E	1	0	1	2		E:human endogenous retrovirus
BHP	0	112	112	0		BHP: bacteria-human-phage
BEH	0	14	14	3		BEH: bacteria-HERV-human
BHV	0	7	7	0		BHV: bacteria-human-phage
Sum	8084141	3679367	11763508	11763508
Unknown	17532055	13852688	13852688			Resolved Ends: Reads ends were reclassified using the taxonomy of the corresponding paired end. (e.g. a read end initially classified as HV will be reclassified as V, if the corresponding paired end taxonomy was V; similarly, a read end initially classified as HBV will be reclassified as HB if the corresponding paired end taxonomy was HB).
Aligned Reads	8084141	3679367	11763508

## Sheet: Table 5-hcvP02
hcvP02
Total Ends	20918943
Pre-filter	SOAP
H Ribosomes	752146
B Ribosomes	2358362
H Mitochondria	131700
Non HB Ribosomes	1129266
Non H Mitochondria	85546
RM RMR	329164		RM RMR: Ribosomal, mitochondrial and small repeats filtered out with RepeatMasker
Remaining	16132759
Taxonomy
	SOAP	BLAST	Total Ends	Resolved Ends
H	3658891	146983	3805874	3814824		H: human
B	1491633	1379066	2870699	2874266		B: bacteria
V	117342	114989	232331	232331		V: virus
BP	10097	4955	15052	11380		BP:bacteria-phage
BH	4533	8442	12975	4665		BH: bacteria-human
P	3792	2936	6728	7526		P: phage
EH	1305	317	1622	1019		EH: human endogenous retrovirus (HERV)-human
HV	159	195	354	212		HV: human-virus
BV	77	506	583	359		BV: bacteria-virus
HP	69	327	396	68		HP: human-phage
BHP	0	38	38	1		BHP: bacteria-human-phage
BEH	0	12	12	10		BEH: bacteria-HERV-human
E	0	6	6	10		E:human endogenous retrovirus
BHV	0	4	4	3		BHV: bacteria-human-phage
BE	0	1	1	1		BE: bacteria-HERV
Sum	5287898	1658777	6946675	6946675
Unknown	10844861	9186084	9186084			Resolved Ends: Reads ends were reclassified using the taxonomy of the corresponding paired end. (e.g. a read end initially classified as HV will be reclassified as V, if the corresponding paired end taxonomy was V; similarly, a read end initially classified as HBV will be reclassified as HB if the corresponding paired end taxonomy was HB).
Aligned Reads	5287898	1658777	6946675

## Sheet: Table 6-hcvP02D
hcvP02D
Total Ends	14342747
Pre-filter	SOAP
H Ribosomes	19038
B Ribosomes	17443
H Mitochondria	158128
Non HB Ribosomes	4035
Non H Mitochondria	3996
RM RMR	28381		RM RMR: Ribosomal, mitochondrial and small repeats filtered out with RepeatMasker
Remaining	14111726
Taxonomy
	SOAP	BLAST	Total Ends	Resolved Ends
H	4005437	153984	4159421	4164434		H: human
B	708724	1885969	2594693	2595302		B: bacteria
EH	1281	143	1424	877		EH: human endogenous retrovirus (HERV)-human
P	742	2759	3501	3565		P: phage
BH	627	4765	5392	1287		BH: bacteria-human
BP	288	1315	1603	1157		BP:bacteria-phage
V	145	578	723	731		V: virus
HV	106	40	146	16		HV: human-virus
BV	25	85	110	89		BV: bacteria-virus
HP	14	295	309	17		HP: human-phage
E	14	3	17	25		E:human endogenous retrovirus
BHP	0	155	155	1		BHP: bacteria-human-phage
BHV	0	7	7	3		BHV: bacteria-human-phage
BEH	0	5	5	2		BEH: bacteria-HERV-human
Sum	4717403	2050103	6767506	6767506
Unknown	9394323	7344220	7344220			Resolved Ends: Reads ends were reclassified using the taxonomy of the corresponding paired end. (e.g. a read end initially classified as HV will be reclassified as V, if the corresponding paired end taxonomy was V; similarly, a read end initially classified as HBV will be reclassified as HB if the corresponding paired end taxonomy was HB).
Aligned Reads	4717403	2050103	6767506

## Sheet: Table 7-hcvP03
hcvP03
Total Ends	31795875
Pre-filter	SOAP
H Ribosomes	2583107
B Ribosomes	7853265
H Mitochondria	763275
Non HB Ribosomes	3743973
Non H Mitochondria	9253
RM RMR	729451		RM RMR: Ribosomal, mitochondrial and small repeats filtered out with RepeatMasker
Remaining	16113551
Taxonomy
	SOAP	BLAST	Total Ends	Resolved Ends
B	3127856	3238178	6366034	6367144		B: bacteria
H	1637400	63712	1701112	1705341		H: human
V	21655	5378	27033	27033		V: virus
BP	1974	2246	4220	3422		BP:bacteria-phage
BH	981	3664	4645	1422		BH: bacteria-human
BV	405	523	928	783		BV: bacteria-virus
P	339	666	1005	1041		P: phage
EH	134	35	169	80		EH: human endogenous retrovirus (HERV)-human
HV	15	154	169	169		HV: human-virus
BHP	0	518	518	17		BHP: bacteria-human-phage
HP	0	403	403	19		HP: human-phage
BEH	0	242	242	7		BEH: bacteria-HERV-human
Sum	4790759	3315719	8106478	8106478
Unknown	11322792	8007073	8007073			Resolved Ends: Reads ends were reclassified using the taxonomy of the corresponding paired end. (e.g. a read end initially classified as HV will be reclassified as V, if the corresponding paired end taxonomy was V; similarly, a read end initially classified as HBV will be reclassified as HB if the corresponding paired end taxonomy was HB).
Aligned Reads	4790759	3315719	8106478

## Sheet: Table 8-hcvP03D
hcvP03D
Total Ends	27670682
Pre-filter	SOAP
H Ribosomes	14447
B Ribosomes	51916
H Mitochondria	101012
Non HB Ribosomes	5624
Non H Mitochondria	3623
RM RMR	30025		RM RMR: Ribosomal, mitochondrial and small repeats filtered out with RepeatMasker
Remaining	27464035
Taxonomy
	SOAP	BLAST	Total Ends	Resolved Ends
H	1959953	67414	2027367	2030813		H: human
B	1304026	3130742	4434768	4435214		B: bacteria
BH	1128	2894	4022	1109		BH: bacteria-human
EH	1121	75	1196	684		EH: human endogenous retrovirus (HERV)-human
P	970	6002	6972	6993		P: phage
BP	238	970	1208	980		BP:bacteria-phage
V	101	711	812	814		V: virus
HV	65	18	83	34		HV: human-virus
BV	38	74	112	86		BV: bacteria-virus
HP	11	174	185	13		HP: human-phage
BHP	0	17	17	2		BHP: bacteria-human-phage
BHV	0	10	10	10		BHV: bacteria-human-virus
BEH	0	1	1	1		BEH: bacteria-HERV-human
Sum	3267651	3209102	6476753	6476753
Unknown	24196384	20987282	20987282			Resolved Ends: Reads ends were reclassified using the taxonomy of the corresponding paired end. (e.g. a read end initially classified as HV will be reclassified as V, if the corresponding paired end taxonomy was V; similarly, a read end initially classified as HBV will be reclassified as HB if the corresponding paired end taxonomy was HB).
Aligned Reads	3267651	3209102	6476753

## Sheet: Table 9-hcvP05
hcvP05
Total Ends	43711083
Pre-filter	SOAP
H Ribosomes	996402
B Ribosomes	6411103
H Mitochondria	345914
Non HB Ribosomes	2210152
Non H Mitochondria	17480
RM RMR	994247		RM RMR: Ribosomal, mitochondrial and small repeats filtered out with RepeatMasker
Remaining	32735785
Taxonomy
	SOAP	BLAST	Total Ends	Resolved Ends
H	6360704	181373	6542077	6549707		H: human
B	4915011	4471532	9386543	9390339		B: bacteria
V	32509	80478	112987	113048		V: virus
BP	4598	3347	7945	4621		BP:bacteria-phage
EH	4579	51	4630	2924		EH: human endogenous retrovirus (HERV)-human
P	2444	7457	9901	11260		P: phage
BH	1900	6005	7905	1473		BH: bacteria-human
BV	521	303	824	125		BV: bacteria-virus
HV	281	46	327	21		HV: human-virus
HP	1	525	526	154		HP: human-phage
BHP	0	7	7	0		BHP: bacteria-human-phage
Sum	11322548	4751124	16073672	16073672
Unknown	21413237	16662113	16662113			Resolved Ends: Reads ends were reclassified using the taxonomy of the corresponding paired end. (e.g. a read end initially classified as HV will be reclassified as V, if the corresponding paired end taxonomy was V; similarly, a read end initially classified as HBV will be reclassified as HB if the corresponding paired end taxonomy was HB).
Aligned Reads	11322548	4751124	16073672

## Sheet: Table 10-hcvP05D
hcvP05D
Total Ends	31529889
Pre-filter	SOAP
H Ribosomes	68724
B Ribosomes	27251
H Mitochondria	480753
Non HB Ribosomes	11658
Non H Mitochondria	23015
RM RMR	86121		RM RMR: Ribosomal, mitochondrial and small repeats filtered out with RepeatMasker
Remaining	30832367
Taxonomy
	SOAP	BLAST	Total Ends	Resolved Ends
H	9408060	306518	9714578	9729851		H: human
B	2103634	2537482	4641116	4642343		B: bacteria
EH	4765	324	5089	2648		EH: human endogenous retrovirus (HERV)-human
BH	4397	11897	16294	4521		BH: bacteria-human
P	891	3991	4882	5013		P: phage
BP	863	2611	3474	2781		BP:bacteria-phage
HV	570	74	644	129		HV: human-virus
V	258	1629	1887	1888		V: virus
HP	81	993	1074	88		HP: human-phage
BV	17	124	141	74		BV: bacteria-virus
BHP	8	142	150	4		BHP: bacteria-human-phage
E	5	0	5	10		E: human endogenous retrovirus
BEH	0	18	18	2		BEH: bacteria-HERV-human
BHV	0	5	5	5		BHV: bacteria-human-virus
Sum	11523549	2865808	14389357	14389357
Unknown	19308818	16443010	16443010			Resolved Ends: Reads ends were reclassified using the taxonomy of the corresponding paired end. (e.g. a read end initially classified as HV will be reclassified as V, if the corresponding paired end taxonomy was V; similarly, a read end initially classified as HBV will be reclassified as HB if the corresponding paired end taxonomy was HB).
Aligned Reads	11523549	2865808	14389357

[truncated: 4 more sheets: Table 11-nshP01, Table 12-nshP01D, Table 13-norP01, Table 14-norP01D]
