# Supplementary material for: Identification of Hepatotropic Viruses from Plasma Using Deep Sequencing: A Next Generation Diagnostic Tool
Source: PLoS One. 2013 Apr 17;8(4):e60595. doi: 10.1371/journal.pone.0060595 (PMC3629200; doi:10.1371/journal.pone.0060595)
Supplement: Supplemental Tables S15–S28 — Summary description of top hits to the virus database from single read ends alignments with BLASTn. The content of each column is as follows: Count: number of read ends that aligned to the target sequence; Target: target sequence ID; Target length (nt): length of target sequence in nucleotides; Align Coverage (nt): length of the region covered in the target sequence by the local BLASTn alignment; % Align Coverage: same as before, but expressed in percentage of the target length. (XLSX) [file pone.0060595.s003.xlsx]

## Sheet: Table 15-aihP01
Count	Target	Target Length (nt)	Align Coverage (nt)	% Align Coverage
2188	V|gi|1666805|gb|U63715.1|HGU63715|HGU63715 Hepatitis GB virus C polyprotein gene, complete cds	9367	2952	0.315149
1457	V|gi|1944462|dbj|D90601.1||Hepatitis GB virus C genomic RNA for polyprotein isolate GT230, complete cds	9390	961	0.102343
1298	V|gi|3402451|dbj|AB013501.1||GB virus C gene for polyprotein, complete cds, isolate: HGV-BL230	9227	1551	0.168094
1171	V|gi|1167560|gb|U44402.1|HGU44402|HGU44402 Hepatitis G virus, complete genome	9392	1605	0.17089
1138	V|gi|2459762|gb|U96126.1|HGU96126|HGU96126 Hepatitis G virus strain HGV-B31 nonstructural polyprotein gene, partial cds	2500	1187	0.4748
949	V|gi|4884678|gb|AF121950.1|AF121950|AF121950 Hepatitis G virus strain Iowan, complete genome	9395	1762	0.187547
916	V|gi|10998817|gb|AF309966.1|AF309966|AF309966 Hepatitis G virus isolate PEI polyprotein precursor RNA, complete cds	9292	1678	0.180585
849	V|gi|2388672|gb|AF014388.1||Drosophila C virus strain EB, complete genome	9264	3644	0.393351
818	V|gi|2446918|dbj|AB003288.1||Hepatitis GB virus C genomic RNA for polyprotein, complete cds, isolate:BG1HC	8930	1273	0.142553
656	V|gi|1572849|gb|U36380.1|HGU36380|HGU36380 Hepatitis GB virus C structural and non structural proteins gene, partial cds	9377	955	0.101845
616	V|gi|2446920|dbj|AB003289.1||GB virus C gene for polyprotein, complete cds, isolate: CG01BD	8953	1783	0.199151
520	V|gi|1174263|gb|U45966.1|HGU45966|HGU45966 Hepatitis G virus isolate R10291, complete genome	9103	1401	0.153905
517	V|gi|1944460|dbj|D90600.1||Hepatitis GB virus C genomic RNA for polyprotein isolate GT110, complete cds	9395	1611	0.171474
507	V|gi|3402365|dbj|AB013201.1||GB virus C gene for polyprotein, partial cds, isolate: HGV-VT17	780	220	0.282051
499	V|gi|4127002|dbj|AB018667.1||Hepatitis G virus genomic RNA for polyprotein, complete cds	9228	381	0.041287
412	V|gi|288856459|emb|FN396843.1||GB virus C partial gene for polyprotein, E2 envelope glycoprotein region, genomic RNA, strain 7301E2	1058	396	0.374291
412	V|gi|15667784|gb|AF395287.1||Hepatitis G virus strain HGVslu2 clone E1-3 polyprotein gene, partial cds	365	94	0.257534
375	V|gi|3004900|gb|AF031827.1||Hepatitis G virus strain HGV-T55875 polyprotein gene, complete cds	9351	1418	0.151642
335	V|gi|62131403|gb|AY951961.1||GB virus C/Hepatitis G virus strain B172 E2 protein (pol) gene, partial cds	1278	133	0.104069
283	V|gi|1633595|gb|U59534.1|HGU59534|HGU59534 Hepatitis GB virus C, isolate 17, 5'-untranslated region	593	209	0.352445
272	V|gi|4426795|gb|AF104403.1|AF104403|AF104403 Hepatitis GB virus C/G polyprotein precursor, gene, complete cds	9056	1190	0.131405
271	V|gi|2459752|gb|U96121.1|HGU96121|HGU96121 Hepatitis G virus strain HGV-PRC3 nonstructural polyprotein gene, partial cds	2487	537	0.215923
257	V|gi|1731799|dbj|D87255.1||Hepatitis G virus RNA for polyprotein, complete cds	9375	1579	0.168427
254	V|gi|4103431|gb|AF023021.1|AF023021|AF023021 Hepatitis G virus isolate sh6 NS3 gene, partial cds	277	114	0.411552
254	V|gi|75707984|gb|DQ177420.1||GB virus C isolate IFN-S NS5A protein gene, partial cds	1241	603	0.485898
244	V|gi|3036906|dbj|D87708.1||Hepatitis GB virus C genomic RNA for polyprotein, complete cds, strain: K606	9256	799	0.086322
234	V|gi|62131385|gb|AY949771.1||GB virus C/Hepatitis G virus isolate D50 polyprotein gene, complete cds	9160	593	0.064738
232	V|gi|3004902|gb|AF031828.1||Hepatitis G virus strain HGV-1517 polyprotein gene, complete cds	9351	594	0.063523
230	V|gi|3036914|dbj|D87712.1||Hepatitis GB virus C genomic RNA, complete sequence, strain: K1916	9391	795	0.084656
228	V|gi|2258119|dbj|D87262.1||GB virus C genomic RNA, complete genome, isolate: GSI85	9391	899	0.09573
222	V|gi|288856507|emb|FN396867.1||GB virus C partial gene for polyprotein, E2 envelope glycoprotein region, genomic RNA, strain 111E2	1046	213	0.203633
206	V|gi|3036910|dbj|D87710.1||Hepatitis GB virus C genomic RNA, complete sequence, strain: K1741	9391	894	0.095198
200	V|gi|4115826|dbj|AB021287.1||Hepatitis G virus gene for polyprotein, complete cds	9228	759	0.08225
176	V|gi|2394307|gb|AF017560.1|AF017560|AF017560 Hepatitis G virus NS3 protein (NS3) gene, partial cds	1475	307	0.208136
176	V|gi|2314830|gb|AF006500.1|AF006500|AF006500 Hepatitis G virus polyprotein precursor, gene, complete cds	8982	553	0.061568
175	V|gi|2459758|gb|U96124.1|HGU96124|HGU96124 Hepatitis G virus strain HGV-B16 nonstructural polyprotein gene, partial cds	2503	264	0.105473
172	V|gi|2446928|dbj|AB003293.1||GB virus C gene for polyprotein, complete cds, isolate: G13HC	8930	761	0.085218
170	V|gi|2570138|dbj|AB008342.1||GB virus C gene for polyprotein, complete cds, isolate: HGV-IM71	9387	652	0.069458
170	V|gi|2459756|gb|U96123.1|HGU96123|HGU96123 Hepatitis G virus strain HGV-B14 nonstructural polyprotein gene, partial cds	2476	427	0.172456
157	V|gi|2446926|dbj|AB003292.1||GB virus C gene for polyprotein, complete cds, isolate: G05BD	8930	727	0.081411
148	V|gi|1708748|gb|U75356.1|HGU75356|HGU75356 Hepatitis G virus polyprotein HGVC964 (HGVC964) gene, complete cds	9128	724	0.079316
146	V|gi|3036912|dbj|D87711.1||Hepatitis GB virus C genomic RNA, complete sequence, strain: K1789	9391	579	0.061655
142	V|gi|28543032|gb|AY196904.1||Hepatitis G virus isolate 765, complete genome	9309	1335	0.14341
140	V|gi|4206461|gb|AF065451.1|AF065451|AF065451 Hepatitis G virus strain HGV-NS5-emo22 nonstructural polyprotein NS5 gene, partial cds	328	88	0.268293
129	V|gi|111034843|gb|DQ813469.1||GB virus C isolate 1144-2006 NS5A gene, partial cds	1242	362	0.291465
127	V|gi|3036919|dbj|D87715.1||Hepatitis GB virus C genomic RNA for polyprotein, complete cds, strain: K1775	9132	446	0.048839
126	V|gi|7008156|gb|AF202549.1|AF202549|AF202549 Hepatitis G virus envelope 1 protein gene, partial cds	564	179	0.317376
126	V|gi|62131419|gb|AY951969.1||GB virus C/Hepatitis G virus strain D21 E2 protein (pol) gene, partial cds	1278	173	0.135368
120	V|gi|2338219|gb|AF008056.1|AF008056|AF008056 Hepatitis GB virus C isolate 6 RNA dependent RNA polymerase (NS5B) gene, partial cds	279	78	0.27957
114	V|gi|157325505|gb|DQ321720.2||Nora virus, complete genome	11908	1108	0.093047
111	V|gi|3402371|dbj|AB013204.1||GB virus C gene for polyprotein, partial cds, isolate: HGV-UI58	780	236	0.302564
108	V|gi|2446924|dbj|AB003291.1||Hepatitis GB virus C genomic RNA for polyprotein, complete cds, isolate:CG12LC	8965	786	0.087674
107	V|gi|2623514|gb|U87716.1|HGU87716|HGU87716 Hepatitis G virus isolate B8 envelope protein 2 (E2) gene, partial cds	400	87	0.2175
106	V|gi|3065864|gb|AF058744.1|AF058744|AF058744 Hepatitis G virus isolate Hgvxm15 polyprotein gene, partial cds	823	141	0.171324
103	V|gi|253683358|dbj|AB008336.1||GB virus C genomic RNA, complete genome, strain: F1029	9333	651	0.069752
102	V|gi|288856503|emb|FN396865.1||GB virus C partial gene for polyprotein, E2 envelope glycoprotein region, genomic RNA, strain 80E2	1053	154	0.146249
99	V|gi|3402369|dbj|AB013203.1||GB virus C gene for polyprotein, partial cds, isolate: HGV-VT58	780	271	0.347436
97	V|gi|2760881|gb|U94695.1|HGU94695|HGU94695 Hepatitis G virus polyprotein gene, complete cds	9213	481	0.052209
93	V|gi|3036916|dbj|D87713.1||Hepatitis GB virus C genomic RNA, complete sequence, strain: K2141	9391	450	0.047918
93	V|gi|52854152|gb|AY622930.1||GB virus C/Hepatitis G virus genomic sequence	276	156	0.565217
89	V|gi|2623448|gb|U87683.1|HGU87683|HGU87683 Hepatitis G virus isolate E8 envelope protein 2 (E2) gene, partial cds	400	99	0.2475
86	V|gi|2232263|gb|AF005230.1|AF005230|AF005230 Hepatitis GB virus C putative core-like protein gene, partial cds	625	278	0.4448
85	V|gi|62131437|gb|AY951978.1||GB virus C/Hepatitis G virus strain L123A E2 protein (pol) gene, partial cds	1168	124	0.106164
81	V|gi|284022350|gb|GQ257737.1||Nora virus isolate Umea 2007, complete genome	12333	771	0.062515
80	V|gi|161701542|gb|EU249844.1||GB virus C isolate 0245815 polyprotein gene, partial cds	354	172	0.485876
80	V|gi|3004904|gb|AF031829.1||Hepatitis G virus strain HGV-1539 polyprotein gene, complete cds	9351	627	0.067052
78	V|gi|2459760|gb|U96125.1|HGU96125|HGU96125 Hepatitis G virus strain HGV-B26 nonstructural polyprotein gene, partial cds	2501	379	0.151539
78	V|gi|133751590|gb|EF458004.1||GB virus C isolate GT5 nonstructural protein 5A gene, partial cds	1241	87	0.070105
76	V|gi|2654949|gb|AF015853.1|AF015853|AF015853 Hepatitis GB virus C isolate 95C1 envelope protein 2 (E2) gene, partial cds	300	121	0.403333
73	V|gi|3402415|dbj|AB013226.1||GB virus C gene for polyprotein, partial cds, isolate: HGV-BL285	782	105	0.134271
72	V|gi|2623412|gb|U87665.1|HGU87665|HGU87665 Hepatitis G virus isolate A11 envelope protein 2 (E2) gene, partial cds	400	175	0.4375
68	V|gi|10945403|gb|AF251209.1|AF251209|AF251209 Hepatitis G virus isolate HGV N.N.2 nonstructural protein 5 (NS5) gene, partial cds	361	80	0.221607
67	V|gi|111034841|gb|DQ813468.1||GB virus C isolate 382-2006 NS5A gene, partial cds	1242	346	0.278583
66	V|gi|117935925|gb|DQ890022.1||Paramecium bursaria Chlorella virus FR483, complete genome	321240	359	0.001118
66	V|gi|288856499|emb|FN396863.1||GB virus C partial gene for polyprotein, E2 envelope glycoprotein region, genomic RNA, strain 75E2	1056	256	0.242424
66	V|gi|111034837|gb|DQ813466.1||GB virus C isolate 765-2006-A NS5A gene, partial cds	1242	239	0.192432
66	V|gi|14530736|emb|AJ313324.1||Hepatitis G virus proviral partial NS5 gene for nonstructural protein 5, genomic RNA, patient G7	354	116	0.327684
62	V|gi|225356593|gb|FJ150422.1||Drosophila A virus isolate HD, complete genome	4806	521	0.108406
61	V|gi|133751592|gb|EF458005.1||GB virus C isolate GT1-1 nonstructural protein 5A gene, partial cds	1241	116	0.093473
61	V|gi|2576176|dbj|C21798.1||Hepatitis GB virus C genomic RNA for NS5, partial cds	220	103	0.468182
61	V|gi|4093140|gb|AF081782.1|AF081782|AF081782 Hepatitis G virus strain HGV-Iw isolate pHGVqz, complete genome	9373	716	0.07639
60	V|gi|3402341|dbj|AB013189.1||GB virus C gene for polyprotein, partial cds, isolate: HGV-VT10	780	91	0.116667
60	V|gi|288856485|emb|FN396856.1||GB virus C partial gene for polyprotein, E2 envelope glycoprotein region, genomic RNA, strain 9456E2	988	421	0.426113
59	V|gi|218457792|gb|FJ478454.1||Recombinant vesicular stomatitis Indiana virus rVSV-G/GFP, complete genome	13455	621	0.046154
58	V|gi|55416625|gb|AY653733.1||Acanthamoeba polyphaga mimivirus, complete genome	1181404	326	0.000276
57	V|gi|13022214|gb|AF345523.1||Torque teno virus 5 isolate TCHN-C1 Orf2 and Orf1 genes, complete cds	3229	396	0.122639
55	V|gi|3513714|gb|AF077183.1|AF077183|AF077183 Hepatitis G virus isolate 11 polypeptide gene, 5'UTR, partial sequence	206	67	0.325243
55	V|gi|13022210|gb|AF345522.1||TT virus isolate TCHN-E Orf2 and Orf1 genes, complete cds	3288	439	0.133516
52	V|gi|15667790|gb|AF395290.1||Hepatitis G virus strain HGVslu1 clone m2-2 polyprotein gene, partial cds	569	73	0.128295
52	V|gi|209811|gb|J01917.1|ADRCG|ADRCG Adenovirus type 2, complete genome	35937	444	0.012355
52	V|gi|3036908|dbj|D87709.1||Hepatitis GB virus C genomic RNA, complete sequence, strain: K1737	9391	479	0.051006
50	V|gi|1458197|gb|U63197.1|HGU63197|HGU63197 GB virus C isolate GBV-C/S 7 helicase (NS3) gene, partial cds	246	131	0.53252
50	V|gi|18076411|emb|AJ291759.1||Porcine endogenous retrovirus 5' genomic fragment, isolate PK15-PERV-B(213)	480	154	0.320833
49	V|gi|2338197|gb|AF008045.1|AF008045|AF008045 Hepatitis GB virus C isolate 17 RNA dependent RNA polymerase (NS5B) gene, partial cds	279	88	0.315412
49	V|gi|2662180|dbj|AB009026.1||GB virus C gene for polyprotein, partial cds, E2 to NS3 region	2070	83	0.040097
49	V|gi|192758935|gb|EU593251.1||GB virus C clone BE2 E2 protein gene, partial cds	248	123	0.495968
47	V|gi|335920|gb|M35219.1|VSVGLYPM|VSVGLYPM Vesicular stomatitis Indiana virus strain San Juan 56-NM-B glycoprotein gene, complete cds	1665	519	0.311712
47	V|gi|2258121|dbj|D87263.1||GB virus C genomic RNA, complete genome, isolate: GSI93	9391	447	0.047599
47	V|gi|2654586|gb|AF006975.1|AF006975|AF006975 Hepatitis G virus isolate 58-9, 5'untranslated region	662	408	0.616314
47	V|gi|94323212|gb|DQ491001.1||Paramecium bursaria chlorella virus MT325 genomic sequence	314335	374	0.00119
46	V|gi|2708544|gb|AF032375.1||Hepatitis G virus strain HG-C4 polyprotein gene, partial cds	939	143	0.15229
46	V|gi|3116264|dbj|AB010172.1||GB virus C gene for polyprotein, partial cds, strain: AU-3	412	122	0.296117
46	V|gi|5678883|gb|AF156340.1|AF156340|AF156340 Hepatitis G virus strain 7.0C8 nonstructural protein 3 (NS3) gene, partial cds	231	74	0.320346
44	V|gi|2459754|gb|U96122.1|HGU96122|HGU96122 Hepatitis G virus strain HGV-PRC4 nonstructural polyprotein gene, partial cds	2476	276	0.11147
44	V|gi|192758889|gb|EU593228.1||GB virus C clone PE1 E2 protein gene, partial cds	248	149	0.600806
44	V|gi|2708546|gb|AF032376.1||Hepatitis G virus strain HG-C5 polyprotein gene, partial cds	939	207	0.220447
43	V|gi|6760187|gb|AF174580.1|AF174580|AF174580 TT virus strain 138pcr ORF1 gene, partial cds	504	158	0.313492
43	V|gi|3757590|emb|AJ230141.1||Hepatitis G virus, Ns5a gene (partial), HGVP1 isolate 4	156	109	0.698718
42	V|gi|2446922|dbj|AB003290.1||Hepatitis GB virus C genomic RNA for polyprotein, complete cds, isolate:CG07BD	8952	750	0.08378
42	V|gi|3402449|dbj|AB013500.1||GB virus C gene for polyprotein, complete cds, isolate: HGV-GA128	9231	395	0.042791
42	V|gi|1633593|gb|U59532.1|HGU59532|HGU59532 Hepatitis GB virus C, isolate 15, 5'-untranslated region	591	234	0.395939
41	V|gi|2338105|gb|AF007999.1|AF007999|AF007999 Hepatitis GB virus C isolate 17 putative second envelope polyprotein (E2) gene, partial cds	311	83	0.266881
38	V|gi|260160888|emb|FN386611.1||Ostreococcus tauri virus 1 complete genome	191761	106	0.000553
38	V|gi|75707986|gb|DQ177421.1||GB virus C isolate IFN-R 1 NS5A protein gene, partial cds	1241	291	0.234488
36	V|gi|3420762|gb|AF080108.1|AF080108|AF080108 Hepatitis GB virus C isolate TW2G polyprotein gene, partial cds	118	65	0.550847
36	V|gi|3402381|dbj|AB013209.1||GB virus C gene for polyprotein, partial cds, isolate: HGV-UI25	781	86	0.110115
35	V|gi|4103413|gb|AF023012.1|AF023012|AF023012 Hepatitis G virus isolate lz7 NS3 gene, partial cds	277	99	0.357401
35	V|gi|2623402|gb|U87660.1|U87660|U87660 Hepatitis G virus isolate E2-5 polyprotein gene, partial cds	1561	82	0.05253
35	V|gi|288856509|emb|FN396868.1||GB virus C partial gene for polyprotein, E2 envelope glycoprotein region, genomic RNA, strain 3423E2	1062	298	0.280603
35	V|gi|33350944|gb|AY269945.1||GB virus C/Hepatitis G virus isolate Pt7 5' untranslated region, partial sequence	320	69	0.215625
34	V|gi|3402367|dbj|AB013202.1||GB virus C gene for polyprotein, partial cds, isolate: HGV-CB9	781	134	0.171575
34	V|gi|3402363|dbj|AB013200.1||GB virus C gene for polyprotein, partial cds, isolate: HGV-UI19	780	233	0.298718
34	V|gi|33330439|gb|AF534906.1||Human adenovirus type 1 subgroup C, complete genome	36001	613	0.017027
33	V|gi|2369834|emb|Z98909.1||Hepatitis GB virus C NS5 gene (partial, isolate d286)	354	109	0.30791
33	V|gi|1495035|emb|Z78245.1||Hepatitis G virus NS5 gene (partial, isolate d30)	354	90	0.254237
33	V|gi|2209369|gb|AF005102.1|AF005102|AF005102 Hepatitis GB virus C polyprotein gene, partial cds	624	75	0.120192
32	V|gi|33465830|gb|AY339865.1||Human adenovirus C serotype 5, complete genome	35934	587	0.016336
32	V|gi|3116240|dbj|AB010159.1||GB virus C gene for polyprotein, partial cds, strain: CMR-829	412	204	0.495146
32	V|gi|3116268|dbj|AB010174.1||GB virus C gene for polyprotein, partial cds, strain: AU-14	412	174	0.42233
32	V|gi|209842|gb|M73260.1|ADRCOMPGEN|ADRCOMPGEN Mastadenovirus h5 gene, complete genome	35935	650	0.018088
31	V|gi|3116312|dbj|AB010196.1||GB virus C gene for polyprotein, partial cds, strain: CMR-912	429	146	0.340326
31	V|gi|192758901|gb|EU593234.1||GB virus C clone PE104 E2 protein gene, partial cds	248	85	0.342742
31	V|gi|3941629|gb|AF075204.1|AF075204|AF075204 Hepatitis G virus isolate 51 (SZNAE3) polyprotein precursor, gene, partial cds	776	267	0.344072
30	V|gi|2575818|dbj|AB008344.1||GB virus C gene for polyprotein, partial cds, NS3-NS5 region, isolate: HGV-IM68	4308	139	0.032266
30	V|gi|2444232|gb|AF017532.1|AF017532|AF017532 Hepatitis G virus clone A polyprotein gene, partial cds	2526	87	0.034442
29	V|gi|288856467|emb|FN396847.1||GB virus C partial gene for polyprotein, E2 envelope glycoprotein region, genomic RNA, strain 1017E2	1037	220	0.21215
29	V|gi|2326466|emb|X98791.1||Hepatitis GB virus C NS3 gene, clone FBSD14	240	117	0.4875
29	V|gi|3116270|dbj|AB010175.1||GB virus C gene for polyprotein, partial cds, strain: AU-17	412	76	0.184466
28	V|gi|62131413|gb|AY951966.1||GB virus C/Hepatitis G virus strain B243 E2 protein (pol) gene, partial cds	1276	77	0.060345
28	V|gi|288856511|emb|FN396869.1||GB virus C partial gene for polyprotein, E2 envelope glycoprotein region, genomic RNA, strain 7893E2	987	188	0.190476
28	V|gi|2738684|gb|AF014864.1|AF014864|AF014864 Hepatitis G virus patient 18 nonstructural protein 3 (NS3) gene, partial cds	233	74	0.317597
27	V|gi|3116252|dbj|AB010165.1||GB virus C gene for polyprotein, partial cds, strain: CMR-827	448	100	0.223214
27	V|gi|288856473|emb|FN396850.1||GB virus C partial gene for polyprotein, E2 envelope glycoprotein region, genomic RNA, strain 6482E2	979	80	0.081716
26	V|gi|3941599|gb|AF075189.1|AF075189|AF075189 Hepatitis G virus isolate 2 (GZIVDA2) polyprotein precursor, gene, partial cds	775	76	0.098065
26	V|gi|2459748|gb|U96119.1|HGU96119|HGU96119 Hepatitis G virus strain HGV-JFA3 nonstructural polyprotein gene, partial cds	2499	120	0.048019
25	V|gi|62131395|gb|AY951957.1||GB virus C/Hepatitis G virus strain B149 E2 protein (pol) gene, partial cds	1270	98	0.077165
25	V|gi|1633590|gb|U59529.1|HGU59529|HGU59529 Hepatitis GB virus C, isolate 12, 5'-untranslated region	591	198	0.335025
25	V|gi|4972955|gb|AF140037.1|AF140037|AF140037 Hepatitis GB virus C isolate g87142 5'UTR, partial sequence	347	103	0.29683
25	V|gi|192758893|gb|EU593230.1||GB virus C clone PE7 E2 protein gene, partial cds	248	129	0.520161
25	V|gi|58177684|gb|AY601635.1||Human adenovirus type 5 strain NHRC Ad5FS 7151, complete genome	35931	360	0.010019
25	V|gi|62131415|gb|AY951967.1||GB virus C/Hepatitis G virus strain B253 E2 protein (pol) gene, partial cds	1268	202	0.159306
25	V|gi|1527186|gb|U67782.1|HGU67782|HGU67782 Hepatitis G virus helicase mRNA, partial cds	486	85	0.174897
24	V|gi|17529780|gb|AF380138.1||Monkeypox virus strain Zaire-96-I-16, complete genome	196858	30	0.000152
24	V|gi|3757596|emb|AJ230144.1||Hepatitis G virus, Ns5a gene (partial), HGVP1 isolate 7bp1	156	120	0.769231
24	V|gi|2708550|gb|AF032378.1||Hepatitis G virus strain HG-Ca2 polyprotein gene, partial cds	939	88	0.093717
24	V|gi|196885405|gb|EU827539.1||Acanthamoeba castellanii mamavirus collagen triple helix repeat-containing protein gene, complete cds	4068	60	0.014749
24	V|gi|4836552|gb|AF125505.1|AF125505|AF125505 Hepatitis G virus clone 8.21 5'UTR, partial sequence	255	69	0.270588
23	V|gi|2623398|gb|U87658.1|U87658|U87658 Hepatitis G virus isolate E2-3 polyprotein gene, partial cds	1561	171	0.109545
23	V|gi|6642818|gb|AF124774.1|AF124774|AF124774 Hepatitis GB virus C/G strain 70064 helicase (NS3) gene, partial cds	173	109	0.630058
22	V|gi|2623390|gb|U87654.1|U87654|U87654 Hepatitis G virus isolate E2-11 polyprotein gene, partial cds	1561	126	0.080717
22	V|gi|3757600|emb|AJ230146.1||Hepatitis G virus, Ns5a gene (partial), HGVP1 isolate 8	156	110	0.705128
21	V|gi|2623428|gb|U87673.1|HGU87673|HGU87673 Hepatitis G virus isolate G12 envelope protein 2 (E2) gene, partial cds	400	56	0.14
21	V|gi|1633592|gb|U59531.1|HGU59531|HGU59531 Hepatitis GB virus C, isolate 14, 5'-untranslated region	591	239	0.404399
20	V|gi|33772326|gb|AY261366.1||African swine fever virus isolate Warthog, complete genome	186528	40	0.000214
20	V|gi|2338231|gb|AF008062.1|AF008062|AF008062 Hepatitis GB virus C isolate 30 RNA dependent RNA polymerase (NS5B) gene, partial cds	279	100	0.358423
20	V|gi|15485574|emb|AJ293917.1||Human adenovirus type 2 early E3 region, isolate 358	3454	75	0.021714
20	V|gi|262225307|gb|GQ342964.1||Drosophila melanogaster tetravirus SW-2009a strain DTRV putative RNA-dependent RNA polymerase gene, complete cds	3005	321	0.106822
20	V|gi|3116324|dbj|AB010202.1||GB virus C gene for polyprotein, partial cds, strain: JA-TT	429	80	0.18648
20	V|gi|192758947|gb|EU593257.1||GB virus C clone BE23 E2 protein gene, partial cds	248	95	0.383065
19	V|gi|149941024|emb|AM689806.1||Vesicular stomatitis virus partial G gene, genomic RNA, clone 15, variant GpopA-FU	514	75	0.145914
19	V|gi|3116266|dbj|AB010173.1||GB virus C gene for polyprotein, partial cds, strain: AU-10	412	75	0.182039
19	V|gi|288856523|emb|FN396875.1||GB virus C partial gene for polyprotein, E2 envelope glycoprotein region, genomic RNA, strain 9295E2	1061	91	0.085768
19	V|gi|155382374|gb|EU006612.1||Chrysochromulina ericina virus isolate M05-01 putative major capsid protein (MCP) gene, partial cds	518	38	0.073359
19	V|gi|2623392|gb|U87655.1|U87655|U87655 Hepatitis G virus isolate E2-10 polyprotein gene, partial cds	1561	100	0.064061
18	V|gi|2623528|gb|U87723.1|HGU87723|HGU87723 Hepatitis G virus isolate D6 envelope protein 2 (E2) gene, partial cds	400	71	0.1775
18	V|gi|7158722|gb|AF197347.1|AF197347|AF197347 Hepatitis GB virus C/G isolate I.9 5'UTR, partial sequence	255	159	0.623529
18	V|gi|335873|gb|J02428.1|VSVCG|VSVCG Vesicular stomatitis Indiana virus, complete genome	11161	282	0.025267
18	V|gi|61833|emb|X03633.1||Vesicular stomatitis Indiana virus genomic RNA for glycoprotein G	1665	75	0.045045
18	V|gi|3036917|dbj|D87714.1||Hepatitis GB virus C genomic RNA, complete sequence, strain: K1668	9391	285	0.030348
17	V|gi|119554796|gb|EF101928.1||Acanthocystis turfacea Chlorella virus 1, complete genome	288047	97	0.000337
17	V|gi|3402401|dbj|AB013219.1||GB virus C gene for polyprotein, partial cds, isolate: HGV-EG-E69	781	90	0.115237
17	V|gi|192758941|gb|EU593254.1||GB virus C clone BE6 E2 protein gene, partial cds	248	92	0.370968
17	V|gi|3132656|gb|AF061675.1|AF061675|AF061675 Hepatitis G virus isolate S054-BR nonstructural protein NS5 (NS5) gene, partial cds	354	75	0.211864
17	V|gi|10945389|gb|AF251202.1|AF251202|AF251202 Hepatitis G virus isolate HGV DN1 nonstructural protein 5 (NS5) gene, partial cds	361	74	0.204986
17	V|gi|288856443|emb|FN396835.1||GB virus C partial gene for polyprotein, E2 envelope glycoprotein region, genomic RNA, strain 088E2	1057	112	0.10596
17	V|gi|4103405|gb|AF023008.1|AF023008|AF023008 Hepatitis G virus isolate LZ4-1 NS3 gene, partial cds	277	94	0.33935
17	V|gi|14210661|gb|AF281817.1|AF281817|AF281817 Tupaia herpesvirus strain 2, complete genome	195859	27	0.000138
16	V|gi|7158735|gb|AF197360.1|AF197360|AF197360 Hepatitis GB virus C/G isolate I.22 5'UTR, partial sequence	255	150	0.588235
16	V|gi|1633594|gb|U59533.1|HGU59533|HGU59533 Hepatitis GB virus C, isolate 16, 5'-untranslated region	592	302	0.510135
16	V|gi|511666|dbj|D32136.1|RICPPA|RICPPA Oryza sativa endornavirus genomic RNA, complete genome	13952	150	0.010751
16	V|gi|3288751|gb|AF012675.1|AF012675|AF012675 Hepatitis G virus isolate S14 5' non-coding region, partial sequence	240	63	0.2625
16	V|gi|3219181|dbj|AB010008.1||Hepatitis GB virus C RNA for polyprotein (E2 region), partial cds, clone: AU-14	361	97	0.268698
16	V|gi|298359681|gb|HM208547.1||GB virus C isolate 504 5' UTR	351	181	0.51567
15	V|gi|4691602|gb|AF112927.1|AF112927|AF112927 HIV-1 isolate patient 53 country Brazil pol polyprotein gene, partial cds	1041	37	0.035543
15	V|gi|281308880|gb|FJ940765.1||Anguillid herpesvirus 1 strain 500138, complete genome	248531	137	0.000551
15	V|gi|4581041|gb|AF132724.1|AF132724|AF132724 Hepatitis G virus isolate p8 5' untranslated region sequence	209	110	0.526316
15	V|gi|2058195|dbj|AB000138.1||GB virus C gene for polyprotein, partial cds, isolate: BG1HC	1952	75	0.038422
15	V|gi|4835833|gb|AF116330.1|AF116330|AF116330 Hepatitis GB virus C isolate 37351arg 5'UTR, partial sequence	327	150	0.458716
15	V|gi|2369821|emb|Z98896.1||Hepatitis GB virus C NS5 gene (partial, isolate d281)	354	74	0.20904
15	V|gi|3036940|dbj|AB008335.1||Hepatitis GB virus C genomic RNA, complete sequence, strain: K3732	9391	197	0.020978
15	V|gi|331934|gb|J02255.1|MLMCG|MLMCG Moloney murine leukemia virus, complete genome	8332	75	0.009001
15	V|gi|163638425|gb|EU304328.1||Ostreococcus virus OsV5, complete genome	185373	29	0.000156
15	V|gi|1667507|gb|U76627.1|HGU76627|HGU76627 Hepatitis GB virus C isolate GBV-C/S39 putative helicase (NS3) gene, partial cds	246	73	0.296748
15	V|gi|18448741|gb|AF462057.1||Moloney murine leukemia virus neuropathogenic variant ts1-92b, complete genome	8332	75	0.009001
15	V|gi|62131429|gb|AY951974.1||GB virus C/Hepatitis G virus strain D66 E2 protein (pol) gene, partial cds	1269	71	0.05595
15	V|gi|2326462|emb|X98789.1||Hepatitis GB virus C NS3 gene, clone FBSD12	240	89	0.370833
15	V|gi|21326697|gb|AY077835.1||Goatpox virus Pellor, complete genome	149599	32	0.000214
14	V|gi|2654587|gb|AF006976.1|AF006976|AF006976 Hepatitis G virus isolate 22-2, 5'untranslated region	663	296	0.446456
14	V|gi|14530738|emb|AJ313325.1||Hepatitis G virus proviral partial NS5 gene for nonstructural protein 5, genomic RNA, patient G8	354	76	0.214689
14	V|gi|2576076|dbj|C21748.1||Hepatitis GB virus C genomic RNA for NS5, partial cds	220	75	0.340909
14	V|gi|2662182|dbj|AB009027.1||GB virus C gene for polyprotein, partial cds, NS3 to NS4 region	883	121	0.137033
14	V|gi|3513704|gb|AF077173.1|AF077173|AF077173 Hepatitis G virus isolate 5.40 polypeptide gene, 5'UTR, partial sequence	206	92	0.446602
14	V|gi|189172883|gb|EU698378.1||HIV-1 isolate 20488SASA3894XXxxxxxiDDDD1pcJS24XXXX from South Africa gag protein (gag) gene, partial cds	1074	27	0.02514
14	V|gi|2623394|gb|U87656.1|U87656|U87656 Hepatitis G virus isolate E2-12 polyprotein gene, partial cds	1561	147	0.09417
14	V|gi|15667780|gb|AF395285.1||Hepatitis G virus strain HGVslu2 clone E1-1 polyprotein gene, partial cds	365	65	0.178082
14	V|gi|2338195|gb|AF008044.1|AF008044|AF008044 Hepatitis GB virus C isolate 14 RNA dependent RNA polymerase (NS5B) gene, partial cds	279	142	0.508961
14	V|gi|28200793|emb|AJ539459.1||GB virus C/Hepatitis G virus genomic RNA for partial gene polyprotein (E1 region) and 5'UTR, isolate Br17	593	200	0.337268
13	V|gi|3116262|dbj|AB010171.1||GB virus C gene for polyprotein, partial cds, strain: AU-2	412	72	0.174757
13	V|gi|19881028|gb|AF480884.1||Chimpanzee cytomegalovirus, complete genome	241087	27	0.000112
13	V|gi|2738698|gb|AF014871.1|AF014871|AF014871 Hepatitis G virus patient 25 nonstructural protein 3 (NS3) gene, partial cds	233	74	0.317597
13	V|gi|15082169|gb|AF397743.1|AF397743|AF397743 TT virus clone BTRL-11 ORF1 gene, partial cds	242	75	0.309917
13	V|gi|3065850|gb|AF058737.1|AF058737|AF058737 Hepatitis G virus isolate Hgvxm6 polyprotein gene, partial cds	822	78	0.094891
13	V|gi|288856501|emb|FN396864.1||GB virus C partial gene for polyprotein, E2 envelope glycoprotein region, genomic RNA, strain 79E2	1065	386	0.362441
13	V|gi|256259992|gb|GQ380420.1||GB virus C isolate 03-1388 5' UTR, partial sequence	287	145	0.505226
13	V|gi|7158721|gb|AF197346.1|AF197346|AF197346 Hepatitis GB virus C/G isolate I.2(24) 5'UTR, partial sequence	255	75	0.294118
13	V|gi|2338043|gb|AF007955.1||Hepatitis GB virus C isolate 73, 5' untranslated region	371	147	0.396226
12	V|gi|298359691|gb|HM208557.1||GB virus C isolate 577 5' UTR	358	77	0.215084
12	V|gi|2338185|gb|AF008039.1|AF008039|AF008039 Hepatitis GB virus C isolate 25 RNA dependent RNA polymerase (NS5B) gene, partial cds	279	75	0.268817
12	V|gi|282761910|gb|GU252772.1||HIV-1 isolate 014-WK20 from Germany envelope glycoprotein (env) gene, partial cds	2589	27	0.010429
12	V|gi|2058235|dbj|AB000158.1||GB virus C gene for polyprotein, partial cds, isolate: G02BD	1951	135	0.069195
12	V|gi|5763983|emb|Y18153.1||Hepatitis GB virus C/G 5'non-coding region of E1 gene, strain El	590	302	0.511864
12	V|gi|58484|emb|X02996.1||Adenovirus type 5 left 32% of the genome (coordinates 0% to 32.39% as measured by <ad2>)	11570	189	0.016335
12	V|gi|2576072|dbj|C21746.1||Hepatitis GB virus C genomic RNA for NS5, partial cds	220	75	0.340909
12	V|gi|238915175|gb|EU576486.2||HIV-1 isolate CH77E_A25 from USA rev protein (rev) and tat protein (tat) genes, partial cds; and vpu protein (vpu) and envelope glycoprotein (env) genes, complete cds	2785	75	0.02693
12	V|gi|2058207|dbj|AB000144.1||GB virus C gene for polyprotein, partial cds, isolate: CG07BD	1951	122	0.062532
12	V|gi|3757598|emb|AJ230145.1||Hepatitis G virus, Ns5a gene (partial), HGVP1 isolate 7ap1	128	98	0.765625
11	V|gi|225734422|gb|FJ433873.1||Epizootic haematopoietic necrosis virus, complete genome	127011	27	0.000213
11	V|gi|2623486|gb|U87702.1|HGU87702|HGU87702 Hepatitis G virus isolate B6 envelope protein 2 (E2) gene, partial cds	400	83	0.2075
11	V|gi|7158727|gb|AF197352.1|AF197352|AF197352 Hepatitis GB virus C/G isolate I.14 5'UTR, partial sequence	255	70	0.27451
11	V|gi|6687650|emb|Y16435.1||Hepatitis G virus E1 gene, 5' UTR, strain Z11	590	75	0.127119
11	V|gi|2459750|gb|U96120.1|HGU96120|HGU96120 Hepatitis G virus strain HGV-JFA4 nonstructural polyprotein gene, partial cds	2501	96	0.038385
11	V|gi|2623410|gb|U87664.1|U87664|U87664 Hepatitis G virus isolate E2-9 polyprotein gene, partial cds	1561	121	0.077514
11	V|gi|3643692|gb|AF017530.1|AF017530|AF017530 Mouse endogenous murine leukemia virus clone MMX-CZ3 envelope protein (env) gene, partial cds; and U3 region of long terminal repeat, complete sequence	1393	75	0.053841
11	V|gi|2058241|dbj|AB000161.1||GB virus C gene for polyprotein, partial cds, isolate: G05BD	1952	77	0.039447
10	V|gi|68448876|gb|DQ011154.1||Monkeypox virus strain Congo_2003_358, complete genome	197195	37	0.000188
10	V|gi|2338189|gb|AF008041.1|AF008041|AF008041 Hepatitis GB virus C isolate 123 RNA dependent RNA polymerase (NS5B) gene, partial cds	279	74	0.265233
10	V|gi|58498|emb|X02997.1||Adenovirus type 5 hexon, 23k, 100k and dna binding protein (coordinates 50.88% to 71.91% as measured by <ad2>)	7222	150	0.02077
10	V|gi|7158726|gb|AF197351.1|AF197351|AF197351 Hepatitis GB virus C/G isolate I.13(3) 5'UTR, partial sequence	255	135	0.529412
10	V|gi|62131435|gb|AY951977.1||GB virus C/Hepatitis G virus strain L121A E2 protein (pol) gene, partial cds	1268	68	0.053628
10	V|gi|2338209|gb|AF008051.1|AF008051|AF008051 Hepatitis GB virus C isolate 36 RNA dependent RNA polymerase (NS5B) gene, partial cds	279	51	0.182796
10	V|gi|4049647|gb|AF063866.1|AF063866|AF063866 Melanoplus sanguinipes entomopoxvirus, complete genome	236120	65	0.000275
10	V|gi|160857876|emb|AM501482.1||Vaccinia virus Ankara strain chorioallantois vaccinia virus Ankara (CVA), complete coding genome	192353	31	0.000161
10	V|gi|2338187|gb|AF008040.1|AF008040|AF008040 Hepatitis GB virus C isolate 86 RNA dependent RNA polymerase (NS5B) gene, partial cds	279	86	0.308244
10	V|gi|194307489|gb|EU627010.1||Soft-shelled turtle iridovirus, complete genome	105890	27	0.000255
10	V|gi|3402422|dbj|AB013230.1||GB virus C gene for polyprotein, partial cds, isolate: HGV-MY15	781	69	0.088348
9	V|gi|161701478|gb|EU249812.1||GB virus C isolate D2240 polyprotein gene, partial cds	354	66	0.186441
9	V|gi|37936241|emb|AJ496426.1||GB virus C/hepatitis G virus e1 gene 5' untranslated region, genomic RNA, isolate JP1486	577	77	0.133449
9	V|gi|11036370|dbj|AB033844.1||Hepatitis G virus strain HGV-Iw gene for polyprotein, partial cds, clone:pE03	896	79	0.08817
9	V|gi|2623406|gb|U87662.1|U87662|U87662 Hepatitis G virus isolate E2-7 polyprotein gene, partial cds	1561	77	0.049327
9	V|gi|9501862|gb|AF159220.1|AF159220|AF159220 TT virus strain TTm2 unknown gene	194	75	0.386598
9	V|gi|3978506|gb|AF095698.1|AF095698|AF095698 Hepatitis GB virus C isolate Glos08 polyprotein gene, 5' UTR, partial sequence	312	75	0.240385
9	V|gi|4581026|gb|AF132709.1|AF132709|AF132709 Hepatitis G virus isolate p16 5' untranslated region sequence	211	75	0.35545
9	V|gi|15553210|gb|AF325155.1|AF325155|AF325155 Spodoptera litura nucleopolyhedrovirus strain G2, complete genome	139342	38	0.000273
9	V|gi|7158805|gb|AF197430.1|AF197430|AF197430 Hepatitis GB virus C/G isolate P2L.8 5'UTR, partial sequence	257	75	0.291829
9	V|gi|90017781|gb|DQ430777.1||GB virus C isolate 2508 envelope protein 2 (E2) gene, partial cds	523	76	0.145315
9	V|gi|288856479|emb|FN396853.1||GB virus C partial gene for polyprotein, E2 envelope glycoprotein region, genomic RNA, strain 7888E2	1011	217	0.214639
9	V|gi|3116302|dbj|AB010191.1||GB virus C gene for polyprotein, partial cds, strain: CMR-152	429	92	0.214452
9	V|gi|15667800|gb|AF395295.1||Hepatitis G virus strain HGVslu2 clone m1-1 polyprotein gene, partial cds	569	72	0.126538
9	V|gi|2662184|dbj|AB009028.1||GB virus C gene for polyprotein, partial cds, NA5a to NA5b region	2214	150	0.067751
9	V|gi|1304440|gb|U27489.1|SHU27489|SHU27489 Suid herpesvirus 1 Rsp40 mRNA, partial cds	407	38	0.093366
9	V|gi|3402428|dbj|AB013233.1||GB virus C gene for polyprotein, partial cds, isolate: HGV-VT5	779	63	0.080873
8	V|gi|13177282|gb|AF204951.2||Ectocarpus siliculosus virus, complete genome	335593	77	0.000229
8	V|gi|5763984|emb|Y18154.1||Hepatitis GB virus C/G 5'non-coding region of E1 gene, strain Fa	592	187	0.315878
8	V|gi|7158730|gb|AF197355.1|AF197355|AF197355 Hepatitis GB virus C/G isolate I.17 5'UTR, partial sequence	255	145	0.568627
8	V|gi|3402405|dbj|AB013221.1||GB virus C gene for polyprotein, partial cds, isolate: HGV-TH13	780	65	0.083333
8	V|gi|222478328|gb|FJ593289.1||Human herpesvirus 1 transgenic strain 17, complete genome	165101	40	0.000242
8	V|gi|2738662|gb|AF014853.1|AF014853|AF014853 Hepatitis G virus patient 7 nonstructural protein 3 (NS3) gene, partial cds	233	72	0.309013
8	V|gi|2149444|gb|U86116.1|HGU86116|HGU86116 Hepatitis GB virus C isolate 373-96-Nicaragua polyprotein gene, partial cds	375	82	0.218667
8	V|gi|9836747|gb|AF177594.1||Hepatitis G virus isolate HGV-AU4 5' non-coding region	327	160	0.489297
8	V|gi|6760185|gb|AF174579.1|AF174579|AF174579 TT virus strain 130pcr ORF1 gene, partial cds	539	150	0.278293
8	V|gi|2338235|gb|AF008064.1|AF008064|AF008064 Hepatitis GB virus C isolate 23 RNA dependent RNA polymerase (NS5B) gene, partial cds	279	86	0.308244
8	V|gi|1495041|emb|Z78251.1||Hepatitis G virus NS5 gene (partial, isolate d43)	354	80	0.225989
7	V|gi|6815244|gb|AF059602.1|AF059602|AF059602 Wheat rosette stunt virus phosphoprotein (NS) mRNA, complete cds	1336	92	0.068862
7	V|gi|47060115|gb|AY548484.1||Frog virus 3, complete genome	105903	42	0.000397
7	V|gi|4768832|gb|AF116842.1|AF116842|AF116842 TT virus strain BDH1, complete genome	3739	75	0.020059
7	V|gi|84579786|dbj|AB214978.1||Human picobirnavirus pseudogene for RNA-dependent RNA polymerase	193	82	0.42487
7	V|gi|157940033|dbj|AB008081.1||GB virus C NS5A gene, partial cds, strain: JaIFN11(Pt.11-A)	402	77	0.191542
7	V|gi|3402361|dbj|AB013199.1||GB virus C gene for polyprotein, partial cds, isolate: HGV-UI59	780	81	0.103846
7	V|gi|2459746|gb|U96118.1|HGU96118|HGU96118 Hepatitis G virus strain HGV-JFA2 nonstructural polyprotein gene, partial cds	2503	92	0.036756
7	V|gi|298359693|gb|HM208559.1||GB virus C isolate 584 5' UTR	383	139	0.362924
7	V|gi|298359672|gb|HM208538.1||GB virus C isolate 469 5' UTR	377	57	0.151194
7	V|gi|2369837|emb|Z98912.1||Hepatitis GB virus C NS5 gene (partial, isolate d332)	354	76	0.214689
7	V|gi|2338153|gb|AF008023.1|AF008023|AF008023 Hepatitis GB virus C isolate 125 helicase (NS3) gene, partial cds	135	66	0.488889
7	V|gi|151367862|gb|EF612245.1||GB virus C isolate NGKI E2 polyprotein gene, partial cds	284	75	0.264085
7	V|gi|14591762|gb|U53466.2|U53466|U53466 Cydia pomonella granulovirus, complete genome	123500	27	0.000219
7	V|gi|2792264|gb|AF038793.1|AF038793|AF038793 Hepatitis G virus isolate S14 gene, 5' untranslated region, partial sequence	240	135	0.5625
7	V|gi|1633591|gb|U59530.1|HGU59530|HGU59530 Hepatitis GB virus C, isolate 13, 5'-untranslated region	592	123	0.20777
6	V|gi|5678905|gb|AF156352.1|AF156352|AF156352 Hepatitis G virus strain 2.4 5' untranslated region, complete sequence	206	60	0.291262
6	V|gi|68445671|dbj|AB219450.1||Chlorella virus vp130 gene for surface protein, complete cds	3222	120	0.037244
6	V|gi|5678856|gb|AF156327.1|AF156327|AF156327 Hepatitis G virus strain 5.0 nonstructural protein 3 (NS3) gene, partial cds	231	68	0.294372
6	V|gi|2576148|dbj|C21784.1||Hepatitis GB virus C genomic RNA for NS5, partial cds	220	147	0.668182
6	V|gi|288856519|emb|FN396873.1||GB virus C partial gene for polyprotein, E2 envelope glycoprotein region, genomic RNA, strain 94E2	1070	68	0.063551
6	V|gi|192758937|gb|EU593252.1||GB virus C clone BE3 E2 protein gene, partial cds	248	78	0.314516
6	V|gi|7158770|gb|AF197395.1|AF197395|AF197395 Hepatitis GB virus C/G isolate P1L.7 5'UTR, partial sequence	257	129	0.501946
6	V|gi|219879600|gb|FJ527563.1||Human herpesvirus 5 strain AD169 substrain varUC, complete genome	231781	69	0.000298
6	V|gi|2708538|gb|AF032372.1||Hepatitis G virus strain HG-C1 polyprotein gene, partial cds	939	72	0.076677
6	V|gi|161701544|gb|EU249845.1||GB virus C isolate 0309928 polyprotein gene, partial cds	354	74	0.20904
6	V|gi|58821|emb|V00141.1||Cauliflower mosaic virus genome	8024	53	0.006605
6	V|gi|3978499|gb|AF095691.1|AF095691|AF095691 Hepatitis GB virus C isolate Glos01 polyprotein gene, 5' UTR, partial sequence	291	69	0.237113
6	V|gi|90017787|gb|DQ430780.1||GB virus C isolate 589 envelope protein 2 (E2) gene, partial cds	523	79	0.151052
6	V|gi|2338049|gb|AF007961.1|AF007961|AF007961 Hepatitis GB virus C isolate 46, 5' untranslated region	368	75	0.203804
6	V|gi|2655001|gb|AF015879.1|AF015879|AF015879 Hepatitis GB virus C isolate 95U2 polyprotein gene, partial cds	623	68	0.109149
6	V|gi|2792266|gb|AF038795.1|AF038795|AF038795 Hepatitis G virus isolate S16 gene, 5' untranslated region, partial sequence	240	90	0.375
6	V|gi|111034839|gb|DQ813467.1||GB virus C isolate 765-2006-B NS5A gene, partial cds	1242	205	0.165056
6	V|gi|100967012|gb|DQ518495.1||HIV-1 isolate 79004 from Argentina pol protein (pol) gene, partial cds	1497	35	0.02338
6	V|gi|37936245|emb|AJ496430.1||GB virus C/hepatitis G virus e1 gene 5' untranslated region, genomic RNA, isolate JP832	575	75	0.130435
6	V|gi|2576204|dbj|C21812.1||Hepatitis GB virus C genomic RNA for NS5, partial cds	220	82	0.372727
6	V|gi|3757637|emb|AJ230170.1||Hepatitis G virus, 5' noncoding region (partial), HGVP2 isolate 12	186	68	0.365591
6	V|gi|2338045|gb|AF007957.1||Hepatitis GB virus C isolate 95, 5' untranslated region	370	140	0.378378
6	V|gi|254036295|gb|GQ273929.1||GB virus C clone KW01 5' UTR, partial sequence	207	69	0.333333
6	V|gi|4836550|gb|AF125503.1|AF125503|AF125503 Hepatitis G virus clone 8.17 5'UTR, partial sequence	255	71	0.278431
6	V|gi|192758943|gb|EU593255.1||GB virus C clone BE12 E2 protein gene, partial cds	248	98	0.395161
6	V|gi|288856491|emb|FN396859.1||GB virus C partial gene for polyprotein, E2 envelope glycoprotein region, genomic RNA, strain 2695E2	980	73	0.07449
6	V|gi|18482913|gb|AF438165.1||Camelpox virus M-96 from Kazakhstan, complete genome	205719	29	0.000141
6	V|gi|62131431|gb|AY951975.1||GB virus C/Hepatitis G virus strain D69 E2 protein (pol) gene, partial cds	1265	97	0.07668
6	V|gi|3116258|dbj|AB010169.1||GB virus C gene for polyprotein, partial cds, strain: CNG-49	448	52	0.116071
6	V|gi|4581032|gb|AF132715.1|AF132715|AF132715 Hepatitis G virus isolate p21 5' untranslated region sequence	211	59	0.279621
6	V|gi|6959469|gb|AF173476.1|AF173476|AF173476 TT virus strain 130cl clone 5 ORF1 gene, partial cds	486	75	0.154321
5	V|gi|298359676|gb|HM208542.1||GB virus C isolate 483 5' UTR	377	133	0.352785
5	V|gi|2149462|gb|U86125.1|HGU86125|HGU86125 Hepatitis GB virus C isolate 280-86-Sweden polyprotein gene, partial cds	376	75	0.199468
5	V|gi|7158732|gb|AF197357.1|AF197357|AF197357 Hepatitis GB virus C/G isolate I.19 5'UTR, partial sequence	255	70	0.27451
5	V|gi|3513709|gb|AF077178.1|AF077178|AF077178 Hepatitis G virus isolate 9 polypeptide gene, 5'UTR, partial sequence	206	161	0.781553
5	V|gi|10945399|gb|AF251207.1|AF251207|AF251207 Hepatitis G virus isolate HGV DN7 nonstructural protein 5 (NS5) gene, partial cds	361	75	0.207756
5	V|gi|157939981|dbj|AB008055.1||GB virus C NS5A gene, partial cds, strain: JaIFN2(Pt.2-B)	402	86	0.21393
5	V|gi|298359719|gb|HM208585.1||GB virus C isolate 691 5' UTR	382	55	0.143979
5	V|gi|1633598|gb|U59537.1|HGU59537|HGU59537 Hepatitis GB virus C, isolate 20, 5'-untranslated region	593	213	0.359191
5	V|gi|2570418|gb|AF019301.1||Hepatitis GB virus C strain HD 11 5' untranslated region	162	62	0.382716
5	V|gi|16224489|gb|AF416143.1|AF416143|AF416143 Hepatitis G virus HGVShan01 polyprotein gene, partial cds	400	69	0.1725
5	V|gi|115606155|gb|DQ870913.1||Cauliflower mosaic virus Ca-BE39 inclusion body protein gene, partial cds	1531	75	0.048988
5	V|gi|192758945|gb|EU593256.1||GB virus C clone BE19 E2 protein gene, partial cds	248	75	0.302419
5	V|gi|6687703|emb|Y16443.1||Hepatitis G virus E1 gene, 5' UTR, strain Z80	590	75	0.127119
5	V|gi|222354438|gb|FJ616285.1||Human herpesvirus 5 strain Towne, complete genome	235147	75	0.000319
5	V|gi|2576138|dbj|C21779.1||Hepatitis GB virus C genomic RNA for NS5, partial cds	220	68	0.309091
5	V|gi|254036290|gb|GQ273924.1||GB virus C clone JO02 5' UTR, partial sequence	207	68	0.328502
5	V|gi|155382410|gb|EU006630.1||Pyramimonas orientalis virus isolate 01 putative major capsid protein (MCP) gene, complete cds	1191	85	0.071369
5	V|gi|161701496|gb|EU249821.1||GB virus C isolate D2429 polyprotein gene, partial cds	354	65	0.183616
5	V|gi|23305062|gb|AF473864.1||Vesicular stomatitis Indiana virus strain 98COE, complete genome	11162	75	0.006719
5	V|gi|2459744|gb|U96117.1|HGU96117|HGU96117 Hepatitis G virus strain HGV-JFA1 nonstructural polyprotein gene, partial cds	2502	115	0.045963
4	V|gi|298359696|gb|HM208562.1||GB virus C isolate 606 5' UTR	381	152	0.39895
4	V|gi|294488342|gb|GU980198.1||Human herpesvirus 5 transgenic strain CINCY+Towne, complete genome	228624	140	0.000612
4	V|gi|229269506|tpg|BK000394.5||TPA: TPA_inf: Human herpesvirus 5 strain AD169 substrain varUK, complete genome	230290	75	0.000326
4	V|gi|62131411|gb|AY951965.1||GB virus C/Hepatitis G virus strain B226 E2 protein (pol) gene, partial cds	1230	66	0.053659
4	V|gi|2576178|dbj|C21799.1||Hepatitis GB virus C genomic RNA for NS5, partial cds	220	67	0.304545
4	V|gi|1495051|emb|Z78261.1||Hepatitis G virus NS5 gene (partial, isolate d80)	354	75	0.211864
4	V|gi|7158725|gb|AF197350.1|AF197350|AF197350 Hepatitis GB virus C/G isolate I.12 5'UTR, partial sequence	255	83	0.32549
4	V|gi|15667759|gb|AF395274.1||Hepatitis G virus strain HGVslu2 clone U1-2 polyprotein gene, 5'UTR	197	75	0.380711
4	V|gi|254036296|gb|GQ273930.1||GB virus C clone KW02 5' UTR, partial sequence	207	66	0.318841
4	V|gi|19880345|gb|AF364658.1||GB virus C/Hepatitis G virus isolate 1024Amazon polyprotein gene, partial cds	590	65	0.110169
4	V|gi|7158729|gb|AF197354.1|AF197354|AF197354 Hepatitis GB virus C/G isolate I.16 5'UTR, partial sequence	255	72	0.282353
4	V|gi|61498|emb|V01169.1||Avian sarcoma virus src gene and part of the env gene	3107	75	0.024139
4	V|gi|7158734|gb|AF197359.1|AF197359|AF197359 Hepatitis GB virus C/G isolate I.21 5'UTR, partial sequence	255	92	0.360784
4	V|gi|254036289|gb|GQ273923.1||GB virus C clone JO01 5' UTR, partial sequence	207	59	0.285024
4	V|gi|298359673|gb|HM208539.1||GB virus C isolate 472 5' UTR	381	75	0.19685
4	V|gi|1495046|emb|Z78256.1||Hepatitis G virus NS5 gene (partial, isolate d75)	354	71	0.200565
4	V|gi|4581027|gb|AF132710.1|AF132710|AF132710 Hepatitis G virus isolate p17 5' untranslated region sequence	209	54	0.258373
4	V|gi|4835836|gb|AF116333.1|AF116333|AF116333 Hepatitis GB virus C isolate 37578arg 5'UTR, partial sequence	326	75	0.230061
4	V|gi|157676102|emb|AM886412.1||Murine cytomegalovirus (strain K181), complete genome	230301	26	0.000113
4	V|gi|3513703|gb|AF077172.1|AF077172|AF077172 Hepatitis G virus isolate 5 polypeptide gene, 5'UTR, partial sequence	206	75	0.364078
4	V|gi|2149466|gb|U86599.1|PTU86599|PTU86599 Pestivirus type 1 cytopathic genomic RNA, complete genome	15521	58	0.003737
4	V|gi|4836549|gb|AF125502.1|AF125502|AF125502 Hepatitis G virus clone 8.16 5'UTR, partial sequence	255	68	0.266667
4	V|gi|37722432|gb|AY150217.1||Ambystoma tigrinum stebbensi virus, complete genome	106332	55	0.000517
4	V|gi|288856449|emb|FN396838.1||GB virus C partial gene for polyprotein, E2 envelope glycoprotein region, genomic RNA, strain 0123E2	1063	117	0.110066
4	V|gi|161701524|gb|EU249835.1||GB virus C isolate D5861 polyprotein gene, partial cds	354	73	0.206215
4	V|gi|2612985|gb|AF028067.1|AF028067|AF028067 Hepatitis G virus E1 protein gene, partial cds	674	75	0.111276
4	V|gi|7158737|gb|AF197362.1|AF197362|AF197362 Hepatitis GB virus C/G isolate I.24 5'UTR, partial sequence	255	100	0.392157
4	V|gi|298359684|gb|HM208550.1||GB virus C isolate 521 5' UTR	375	75	0.2
3	V|gi|298359711|gb|HM208577.1||GB virus C isolate 658 5' UTR	382	152	0.397906
3	V|gi|3288783|gb|AF012696.1|AF012696|AF012696 Hepatitis G virus isolate S12 helicase (NS3) gene, partial cds	180	75	0.416667
3	V|gi|4151244|gb|AF063826.1|AF063826|AF063826 Hepatitis G virus strain HGV-PRC5118-3 polyprotein precursor, gene, partial cds	1940	31	0.015979
3	V|gi|288856521|emb|FN396874.1||GB virus C partial gene for polyprotein, E2 envelope glycoprotein region, genomic RNA, strain 3013E2	1061	75	0.070688
3	V|gi|3116274|dbj|AB010177.1||GB virus C gene for polyprotein, partial cds, strain: EC-156	412	75	0.182039
3	V|gi|7158791|gb|AF197416.1|AF197416|AF197416 Hepatitis GB virus C/G isolate P2P.6 5'UTR, partial sequence	257	70	0.272374
3	V|gi|1491943|gb|U60315.1|MCU60315|MCU60315 Molluscum contagiosum virus subtype 1, complete genome	190289	26	0.000137
3	V|gi|4019231|gb|AF083424.1|AF083424|AF083424 Ateline herpesvirus 3 complete genome	108409	32	0.000295
3	V|gi|5763985|emb|Y18155.1||Hepatitis GB virus C/G 5'non-coding region of E1 gene, strain Gr	589	83	0.140917
3	V|gi|2338161|gb|AF008027.1|AF008027|AF008027 Hepatitis GB virus C isolate 14 helicase (NS3) gene, partial cds	135	75	0.555556
3	V|gi|156535026|gb|EF600092.1||HIV-1 clone 1372_1_9 from Sweden envelope glycoprotein (env) gene, partial cds	2136	75	0.035112
3	V|gi|161701512|gb|EU249829.1||GB virus C isolate D442 polyprotein gene, partial cds	354	74	0.20904
3	V|gi|33350947|gb|AY269948.1||GB virus C/Hepatitis G virus isolate Pt13 5' untranslated region, partial sequence	320	75	0.234375
3	V|gi|254036297|gb|GQ273931.1||GB virus C clone KW03 5' UTR, partial sequence	207	64	0.309179
3	V|gi|126506835|gb|EF370294.1||HIV-1 isolate 01HSJ12-2900s from South Korea LTR, partial sequence; and nonfunctional gag protein (gag) gene, partial sequence	412	75	0.182039
3	V|gi|3108138|gb|AF060825.1|AF060825|AF060825 Hepatitis G virus isolate C043-BR polyprotein, structural protein E2 region gene, partial cds	422	75	0.177725
3	V|gi|3116322|dbj|AB010201.1||GB virus C gene for polyprotein, partial cds, strain: CMR-837	429	72	0.167832
3	V|gi|4206453|gb|AF065447.1|AF065447|AF065447 Hepatitis G virus strain HGV-NS5-emo13 nonstructural polyprotein NS5 gene, partial cds	328	75	0.228659
3	V|gi|2654951|gb|AF015854.1|AF015854|AF015854 Hepatitis GB virus C isolate 95C2 envelope protein 2 (E2) gene, partial cds	300	79	0.263333
3	V|gi|4151248|gb|AF063828.1|AF063828|AF063828 Hepatitis G virus strain HGV-374 polyprotein precursor, gene, partial cds	1939	142	0.073234
3	V|gi|5763986|emb|Y18156.1||Hepatitis GB virus C/G 5'non-coding region of E1 gene, strain Gra	592	64	0.108108
3	V|gi|2654573|gb|AF006962.1|AF006962|AF006962 Hepatitis G virus isolate 34-4, 5'untranslated region	663	60	0.090498
3	V|gi|7158798|gb|AF197423.1|AF197423|AF197423 Hepatitis GB virus C/G isolate P2L.1 5'UTR, partial sequence	257	164	0.638132
3	V|gi|6009696|dbj|AB026085.1||Hepatitis G virus gene for polyprotein, E1 region, partial cds, isolate:IndBD5	303	80	0.264026
3	V|gi|4886796|gb|AF099451.1|AF099451|AF099451 Hepatitis G virus strain C7-5 nonstructural protein 3 (NS3) gene, partial cds	231	72	0.311688
3	V|gi|3757592|emb|AJ230142.1||Hepatitis G virus, Ns5a gene (partial), HGVP1 isolate 5	156	65	0.416667
3	V|gi|288856489|emb|FN396858.1||GB virus C partial gene for polyprotein, E2 envelope glycoprotein region, genomic RNA, strain 1641E2	987	65	0.065856
3	V|gi|217416834|gb|FJ426280.1||Torque teno virus strain SIA109, complete genome	3260	75	0.023006
3	V|gi|2281928|emb|AJ000598.1||GB virus C 5NCR (partial, isolate d387/350)	300	129	0.43
3	V|gi|192758968|gb|EU593214.1||GB virus C clone CD88 5' UTR, partial sequence	326	74	0.226994
3	V|gi|2570419|gb|AF019302.1||Hepatitis GB virus C strain HD 13 5' untranslated region	162	63	0.388889
3	V|gi|3108134|gb|AF060823.1|AF060823|AF060823 Hepatitis G virus isolate AOO1-BR polyprotein, structural protein E2 region gene, partial cds	422	74	0.175355
3	V|gi|4886818|gb|AF099462.1|AF099462|AF099462 Hepatitis G virus strain C14-5 nonstructural protein 3 (NS3) gene, partial cds	231	99	0.428571
3	V|gi|17016399|gb|AF332093.1|AF332093|AF332093 White spot syndrome virus, complete genome	305107	48	0.000157
3	V|gi|124110108|gb|AF275348.3||Cercopithecine herpesvirus 9, complete genome	124784	36	0.000288
3	V|gi|1633597|gb|U59536.1|HGU59536|HGU59536 Hepatitis GB virus C, isolate 19, 5'-untranslated region	593	168	0.283305
3	V|gi|146430811|gb|EF552427.1||Suid herpesvirus 1 strain GDSH glycoprotein gE (gE) gene, complete cds	1737	30	0.017271
3	V|gi|1006628|emb|X91751.1||Bovine herpesvirus type 1 UL7 gene	1440	47	0.032639
3	V|gi|288856515|emb|FN396871.1||GB virus C partial gene for polyprotein, E2 envelope glycoprotein region, genomic RNA, strain 3806E2	1057	71	0.067171
3	V|gi|224925464|gb|FJ662762.1||Citrus exocortis Yucatan viroid, complete genome	395	99	0.250633
3	V|gi|298359694|gb|HM208560.1||GB virus C isolate 585 5' UTR	383	154	0.402089
3	V|gi|3462615|gb|AF081561.1|AF081561|AF081561 Hepatitis GB virus C strain 38073arg 5'UTR, partial sequence	327	98	0.299694
3	V|gi|157326520|gb|EU128936.1||Human adenovirus 2 pIX (pIX) and pIVa2 (pIVa2) genes, complete cds	2311	75	0.032453
3	V|gi|298359716|gb|HM208582.1||GB virus C isolate 686 5' UTR	379	145	0.382586
2	V|gi|11991087|dbj|AB050448.1||Torque teno virus genes for ORF1, ORF2, ORF3, ORF4, complete cds, isolate: TYM9	3759	58	0.01543
2	V|gi|90017809|gb|DQ430791.1||GB virus C isolate 1346 envelope protein 2 (E2) gene, partial cds	523	58	0.110899
2	V|gi|3513710|gb|AF077179.1|AF077179|AF077179 Hepatitis G virus isolate 9.22 polypeptide gene, 5'UTR, partial sequence	206	104	0.504854
2	V|gi|2338044|gb|AF007956.1||Hepatitis GB virus C isolate 91, 5' untranslated region	371	67	0.180593
2	V|gi|151367890|gb|EF612259.1||GB virus C isolate WIJO E2 polyprotein gene, partial cds	284	41	0.144366
2	V|gi|2662178|dbj|AB009025.1||GB virus C gene for polyprotein, partial cds, E1 region	995	50	0.050251
2	V|gi|75707990|gb|DQ177423.1||GB virus C isolate IFN-R 3 NS5A protein gene, partial cds	1241	110	0.088638
2	V|gi|7158813|gb|AF197438.1|AF197438|AF197438 Hepatitis GB virus C/G isolate P2S.4 5'UTR, partial sequence	257	69	0.268482
2	V|gi|3757604|emb|AJ230148.1||Hepatitis G virus, Ns5a gene (partial), HGVP1 isolate 10	156	60	0.384615
2	V|gi|6009816|dbj|AB028304.1||TT virus DNA, untranslated region, isolate:TTV-3CR08	347	98	0.282421
2	V|gi|7158807|gb|AF197432.1|AF197432|AF197432 Hepatitis GB virus C/G isolate P2L.10 5'UTR, partial sequence	257	67	0.2607
2	V|gi|1913852|gb|U87880.1|HGU87880|HGU87880 Hepatitis G virus clone GV7 5' non-coding region sequence	209	70	0.334928
2	V|gi|192758939|gb|EU593253.1||GB virus C clone BE4 E2 protein gene, partial cds	248	71	0.28629
2	V|gi|4206431|gb|AF065231.1|AF065231|AF065231 Hepatitis G virus strain HGV-NS5-china-11 nonstructural polyprotein NS5 gene, partial cds	328	125	0.381098
2	V|gi|7158738|gb|AF197363.1|AF197363|AF197363 Hepatitis GB virus C/G isolate I.25 5'UTR, partial sequence	255	77	0.301961
2	V|gi|3288750|gb|AF012674.1|AF012674|AF012674 Hepatitis G virus isolate S13 5' non-coding region, partial sequence	240	71	0.295833
2	V|gi|157939897|dbj|AB005679.1||GB virus C gene for E2 protein, partial cds, clone: JaCHC(S)-5-A	242	53	0.219008
2	V|gi|2338046|gb|AF007958.1||Hepatitis GB virus C isolate 96, 5' untranslated region	369	70	0.189702
2	V|gi|3414984|gb|AF079855.1|AF079855|AF079855 Hepatitis GB virus C isolate TwG2 polyprotein gene, partial cds	277	65	0.234657
2	V|gi|2575953|dbj|C21640.1||Hepatitis GB virus C genomic RNA for 5'UTR, partial sequence	138	70	0.507246
2	V|gi|157284746|gb|EF526167.1||Gallid herpesvirus 2 strain 571 hypothetical protein (MDV080) and hypothetical protein (MDV082) genes, complete cds	4765	65	0.013641
2	V|gi|254036291|gb|GQ273925.1||GB virus C clone JO03 5' UTR, partial sequence	207	139	0.671498
2	V|gi|15667786|gb|AF395288.1||Hepatitis G virus strain HGVslu2 clone E1-4 polyprotein gene, partial cds	365	132	0.361644
2	V|gi|90017757|gb|DQ430765.1||GB virus C isolate 269 envelope protein 2 (E2) gene, partial cds	523	48	0.091778
2	V|gi|3402424|dbj|AB013231.1||GB virus C gene for polyprotein, partial cds, isolate: HGV-TH24	781	62	0.079385
2	V|gi|7158822|gb|AF197447.1|AF197447|AF197447 Hepatitis GB virus C/G isolate P2S.13 5'UTR, partial sequence	257	75	0.291829
2	V|gi|3065876|gb|AF058750.1|AF058750|AF058750 Hepatitis G virus isolate Hgvxm21 polyprotein gene, partial cds	823	65	0.078979
2	V|gi|2792263|gb|AF038792.1|AF038792|AF038792 Hepatitis G virus isolate S13 gene, 5' untranslated region, partial sequence	240	140	0.583333
2	V|gi|7158736|gb|AF197361.1|AF197361|AF197361 Hepatitis GB virus C/G isolate I.23 5'UTR, partial sequence	255	70	0.27451
2	V|gi|60320|emb|X64346.1||Saimiriine herpesvirus 2 complete genome	112930	34	0.000301
2	V|gi|3757608|emb|AJ230150.1||Hepatitis G virus, Ns5a gene (partial), HGVP1 isolate 12	156	75	0.480769
2	V|gi|158536736|gb|EU202643.1||Human adenovirus 5 strain ATCC VR-5 U exon protein mRNA, complete cds	654	76	0.116208
2	V|gi|38569384|gb|AY397620.1||Bluetongue virus isolate 10 5' UTR	290	63	0.217241
2	V|gi|3513715|gb|AF077184.1|AF077184|AF077184 Hepatitis G virus isolate 11.24 polypeptide gene, 5'UTR, partial sequence	206	68	0.330097
2	V|gi|2058247|dbj|AB000164.1||GB virus C gene for polyprotein, partial cds, isolate: G11HC	1951	104	0.053306
2	V|gi|163869381|gb|EU255577.1||Helicoverpa armigera granulovirus, complete genome	169794	31	0.000183
2	V|gi|4115820|dbj|AB021281.1||Hepatitis G virus RNA, 5'UTR, isolate HGV-MY293	188	68	0.361702
2	V|gi|3757602|emb|AJ230147.1||Hepatitis G virus, Ns5a gene (partial), HGVP1 isolate 9	156	63	0.403846
2	V|gi|37777314|gb|AC146905.1||Human Herpesvirus 5 Toledo-BAC isolate, complete sequence	226889	150	0.000661
2	V|gi|2459772|gb|U96347.1|U96347|U96347 Hepatitis G virus strain utrb153 5' terminal region, partial sequence	221	69	0.312217
2	V|gi|33772319|gb|AY261359.1||Bovine herpesvirus 5 strain SV507/99, complete genome	138390	30	0.000217
2	V|gi|3153840|gb|AF063861.1|AF063861|AF063861 Hepatitis GB virus C/G isolate J, 5' untranslated region	209	135	0.645933
2	V|gi|288856483|emb|FN396855.1||GB virus C partial gene for polyprotein, E2 envelope glycoprotein region, genomic RNA, strain 8919E2	990	42	0.042424
2	V|gi|298359705|gb|HM208571.1||GB virus C isolate 641 5' UTR	322	71	0.220497
2	V|gi|19880343|gb|AF364657.1||GB virus C/Hepatitis G virus isolate 1003Amazon polyprotein gene, partial cds	590	67	0.113559
2	V|gi|4886816|gb|AF099461.1|AF099461|AF099461 Hepatitis G virus strain M14 nonstructural protein 3 (NS3) gene, partial cds	231	60	0.25974
2	V|gi|1495067|emb|Z78277.1||Hepatitis G virus NS5 gene (partial, isolate d137)	354	75	0.211864
2	V|gi|7158766|gb|AF197391.1|AF197391|AF197391 Hepatitis GB virus C/G isolate P1L.3 5'UTR, partial sequence	257	105	0.40856
2	V|gi|2338093|gb|AF007993.1|AF007993|AF007993 Hepatitis GB virus C isolate 19A putative second envelope polyprotein (E2) gene, partial cds	311	69	0.221865
2	V|gi|2576118|dbj|C21769.1||Hepatitis GB virus C genomic RNA for NS5, partial cds	220	66	0.3
2	V|gi|3402337|dbj|AB013187.1||GB virus C gene for polyprotein, partial cds, isolate: HGV-VT61	779	79	0.101412
2	V|gi|3941667|gb|AF075223.1|AF075223|AF075223 Hepatitis G virus isolate 55 (SZNAE7) polyprotein precursor, gene, partial cds	776	96	0.123711
2	V|gi|1814122|emb|Z82826.1||Hepatitis G virus NS3 gene (partial; isolate HGV46)	150	35	0.233333
2	V|gi|4836546|gb|AF125499.1|AF125499|AF125499 Hepatitis G virus clone 8.13 5'UTR, partial sequence	255	106	0.415686
2	V|gi|4972919|gb|AF139620.1|AF139620|AF139620 Hepatitis GB virus C isolate G86725 5'UTR, partial sequence	354	79	0.223164
2	V|gi|12056159|emb|AJ293568.1||Yaba-like disease virus (YLDV), complete genome	144575	49	0.000339
2	V|gi|27848278|emb|AJ490780.1||Human immunodeficiency virus type 1 proviral partial env gene for gp120 protein, strain 00TCD.854	615	31	0.050407
2	V|gi|192758931|gb|EU593249.1||GB virus C clone CD8E112 E2 protein gene, partial cds	248	64	0.258065
2	V|gi|7158728|gb|AF197353.1|AF197353|AF197353 Hepatitis GB virus C/G isolate I.15 5'UTR, partial sequence	255	69	0.270588
2	V|gi|256260006|gb|GQ380434.1||GB virus C isolate 04-2051 5' UTR, partial sequence	287	106	0.369338
2	V|gi|2338205|gb|AF008049.1|AF008049|AF008049 Hepatitis GB virus C isolate 33 RNA dependent RNA polymerase (NS5B) gene, partial cds	279	97	0.34767
2	V|gi|7158724|gb|AF197349.1|AF197349|AF197349 Hepatitis GB virus C/G isolate I.11 5'UTR, partial sequence	255	60	0.235294
2	V|gi|2576206|dbj|C21813.1||Hepatitis GB virus C genomic RNA for NS5, partial cds	220	45	0.204545
2	V|gi|7158796|gb|AF197421.1|AF197421|AF197421 Hepatitis GB virus C/G isolate P2P.11 5'UTR, partial sequence	257	65	0.252918
2	V|gi|39841905|gb|AY446870.1||Human herpesvirus 5 strain 6397 UL119 gene, partial cds; and UL120, UL121, UL122, UL123, UL124, UL128, UL132, UL148, UL147A, UL147, UL146, UL145, UL144, UL142, UL141, UL140, UL139, UL138, UL136, UL135, UL133, UL148A, UL148B, UL148C, UL148D, and UL150 genes, complete cds	24589	75	0.00305
2	V|gi|2576200|dbj|C21810.1||Hepatitis GB virus C genomic RNA for NS5, partial cds	220	59	0.268182
2	V|gi|2576094|dbj|C21757.1||Hepatitis GB virus C genomic RNA for NS5, partial cds	220	61	0.277273
2	V|gi|9857807|gb|AF249322.1|AF249322|AF249322 Hepatitis G virus isolate GBV-C/HGV3'(03) 3' untranslated region	97	49	0.505155
2	V|gi|4972922|gb|AF139623.1|AF139623|AF139623 Hepatitis GB virus C isolate g87084 5'UTR, partial sequence	349	132	0.378223
2	V|gi|7158794|gb|AF197419.1|AF197419|AF197419 Hepatitis GB virus C/G isolate P2P.9 5'UTR, partial sequence	257	75	0.291829
2	V|gi|9255759|gb|AF210436.1|AF210436|AF210436 Hepatitis G virus isolate acuteB40-GR 5' untranslated region, partial sequence	410	94	0.229268
1	V|gi|4056634|gb|AF073742.1|AF073742|AF073742 Hepatitis G virus isolate IVDU-106 5' untranslated region, partial sequence	411	70	0.170316
1	V|gi|50981465|gb|AY683124.1||Hepatitis C virus isolate 02248-03 polyprotein gene, partial cds	1056	75	0.071023
1	V|gi|13517906|gb|AF345344.1||Simian virus 40 strain GM00637H variant 1, complete genome	5249	75	0.014288
1	V|gi|9857811|gb|AF249326.1|AF249326|AF249326 Hepatitis G virus isolate GBV-C/HGV3'(34) 3' untranslated region	97	67	0.690722
1	V|gi|862392|gb|U25540.1|HGU25540|HGU25540 Hepatitis GB virus C isolate 2 helicase gene, partial cds	199	44	0.221106
1	V|gi|2570434|gb|AF019317.1||Hepatitis GB virus C strain HD 54 5' untranslated region	162	45	0.277778
1	V|gi|71084094|gb|DQ117844.1||GB virus C/Hepatitis G virus isolate gt5-2 5' UTR	214	74	0.345794
1	V|gi|2058229|dbj|AB000155.1||GB virus C gene for polyprotein, partial cds, isolate: CG21HC	334	66	0.197605
1	V|gi|190352037|gb|EU744105.1||HIV-1 isolate H4.049.7A12 from Netherlands envelope glycoprotein (env) gene, complete cds	2556	70	0.027387
1	V|gi|15705936|gb|AF416238.1|AF416238|AF416238 Simian virus 40 clone G15M18 non-archetypal regulatory sequence	315	54	0.171429
1	V|gi|40019124|gb|AY386265.1||Bovine papular stomatitis virus strain BV-AR02, complete genome	134431	35	0.00026
1	V|gi|11095830|gb|AF282130.1||Meleagrid herpesvirus 1 unique long region, IRL region, IRS region, unique short region, complete sequences and IRS partial sequence	151102	29	0.000192
1	V|gi|2623482|gb|U87700.1|HGU87700|HGU87700 Hepatitis G virus isolate A10 envelope protein 2 (E2) gene, partial cds	400	60	0.15
1	V|gi|4062821|dbj|AB003529.1||Hepatitis G virus genomic RNA for polyprotein, partial cds, clone CA-820	644	68	0.10559
1	V|gi|2570426|gb|AF019309.1||Hepatitis GB virus C strain HD 33 5' untranslated region	162	67	0.41358
1	V|gi|5360608|dbj|AB022541.1||Hepatitis G virus gene for polyprotein, 5'UTR and partial cds, strain:GC-4	479	46	0.096033
1	V|gi|1458219|gb|U63208.1|HGU63208|HGU63208 GB virus C isolate GBV-C/S 5 helicase (NS3) gene, partial cds	246	55	0.223577
1	V|gi|4033598|dbj|AB006143.1||Hepatitis GB virus C genomic RNA for polyprotein and 5' non-coding region, partial cds, clone AU-14	506	67	0.132411
1	V|gi|62131427|gb|AY951973.1||GB virus C/Hepatitis G virus strain D62 E2 protein (pol) gene, partial cds	1276	42	0.032915
1	V|gi|2576126|dbj|C21773.1||Hepatitis GB virus C genomic RNA for NS5, partial cds	220	75	0.340909
1	V|gi|4062831|dbj|AB003540.1||Hepatitis G virus genomic RNA for polyprotein, partial cds, clone AU-10	646	74	0.114551
1	V|gi|14330785|emb|AJ298068.1||Soil-borne wheat mosaic virus ORF1, ORF1 readthrough and ORF3, genomic segment RNA1, (Wiltshire, UK)	6981	36	0.005157
1	V|gi|288856475|emb|FN396851.1||GB virus C partial gene for polyprotein, E2 envelope glycoprotein region, genomic RNA, strain 7251E2	1054	68	0.064516
1	V|gi|11036443|dbj|AB033878.1||Hepatitis G virus strain HGV-Iw gene for polyprotein, partial cds, clone:pNS57	492	51	0.103659
1	V|gi|19880347|gb|AF364659.1||GB virus C/Hepatitis G virus isolate 3021Amazon polyprotein gene, partial cds	590	46	0.077966
1	V|gi|2465275|gb|U91715.1|HGU91715|HGU91715 Hepatitis G virus isolate A94057 5'-untranslated region	300	70	0.233333
1	V|gi|11036399|dbj|AB033856.1||Hepatitis G virus strain HGV-Iw gene for polyprotein, partial cds, clone:pE22	896	65	0.072545
1	V|gi|156598999|gb|EF579659.1||Simian virus 40 isolate SV40(Ad)201, complete genome	5180	45	0.008687
1	V|gi|2369832|emb|Z98907.1||Hepatitis GB virus C NS5 gene (partial, isolate d285)	354	75	0.211864
1	V|gi|90017765|gb|DQ430769.1||GB virus C isolate 1458 envelope protein 2 (E2) gene, partial cds	523	50	0.095602
1	V|gi|2465261|gb|U91701.1|HGU91701|HGU91701 Hepatitis G virus isolate C289 5'-untranslated region	301	47	0.156146
1	V|gi|223703044|gb|FJ649319.1||HIV-1 isolate NII-PGI-IND-RRE-S1 from India Rev responsive element genomic sequence	247	69	0.279352
1	V|gi|3402355|dbj|AB013196.1||GB virus C gene for polyprotein, partial cds, isolate: HGV-BL214	782	68	0.086957
1	V|gi|2058249|dbj|AB000165.1||GB virus C gene for polyprotein, partial cds, isolate: G13HC	1952	67	0.034324
1	V|gi|2088531|gb|U76893.1|HGU76893|HGU76893 Hepatitis GB virus C/G 5' untranslated region	473	38	0.080338
1	V|gi|7158789|gb|AF197414.1|AF197414|AF197414 Hepatitis GB virus C/G isolate P2P.4 5'UTR, partial sequence	257	75	0.291829
1	V|gi|157326523|gb|EU128937.1||Human adenovirus 2 pIIIa (pIIIa), penton base (PB), ppVII (ppVII), pV (pV), pX-Mu (11K), and ppVI (ppVI) genes, complete cds	6486	75	0.011563
1	V|gi|11036407|dbj|AB033860.1||Hepatitis G virus strain HGV-Iw gene for polyprotein, partial cds, clone:pE26	896	45	0.050223
1	V|gi|119394288|gb|EF178313.1||HIV-1 MS2004-37_015 from Australia, genomic sequence	7912	74	0.009353
1	V|gi|14530726|emb|AJ313319.1||Hepatitis G virus proviral partial NS5 gene for nonstructural protein 5, genomic RNA, patient G2	354	55	0.155367
1	V|gi|157284749|gb|EF526168.1||Gallid herpesvirus 2 strain 584a hypothetical protein (MDV080) and hypothetical protein (MDV082) genes, complete cds	5048	27	0.005349
1	V|gi|7158723|gb|AF197348.1|AF197348|AF197348 Hepatitis GB virus C/G isolate I.10 5'UTR, partial sequence	255	59	0.231373
1	V|gi|9857806|gb|AF249321.1|AF249321|AF249321 Hepatitis G virus isolate GBV-C/HGV3'(02) 3' untranslated region	97	72	0.742268
1	V|gi|3116248|dbj|AB010163.1||GB virus C gene for polyprotein, partial cds, strain: CMR-166	448	47	0.104911
1	V|gi|109240479|dbj|AB262952.1||Human immunodeficiency virus 1 proviral env gene for envelope glycoprotein, complete cds, clone: MOKW9C(-)	2580	64	0.024806
1	V|gi|3941679|gb|AF075229.1|AF075229|AF075229 Hepatitis G virus isolate 42 (SZHC8) polyprotein precursor, gene, partial cds	775	59	0.076129
1	V|gi|161701506|gb|EU249826.1||GB virus C isolate D393 polyprotein gene, partial cds	354	75	0.211864
1	V|gi|192758921|gb|EU593244.1||GB virus C clone CD4E10 E2 protein gene, partial cds	248	75	0.302419
1	V|gi|2338048|gb|AF007960.1|AF007960|AF007960 Hepatitis GB virus C isolate 65, 5' untranslated region	369	75	0.203252
1	V|gi|1839219|gb|U86022.1|HGU86022|HGU86022 Hepatitis G virus nonstructural protein NS5 (NS5) mRNA, partial cds	354	60	0.169492
1	V|gi|2623468|gb|U87693.1|HGU87693|HGU87693 Hepatitis G virus isolate F8 envelope protein 2 (E2) gene, partial cds	400	71	0.1775
1	V|gi|3757638|emb|AJ230171.1||Hepatitis G virus, 5' noncoding region (partial), HGVP2 isolate 13	186	73	0.392473
1	V|gi|7158787|gb|AF197412.1|AF197412|AF197412 Hepatitis GB virus C/G isolate P2P.2 5'UTR, partial sequence	257	59	0.229572
1	V|gi|11036358|dbj|AB033833.1||Hepatitis G virus strain HGV-Iw gene, 5' noncoding region, partial sequence, clone:p5N02	412	49	0.118932
1	V|gi|73763738|gb|DQ076838.1||HIV-1 clone E21216 envelope glycoprotein (env) gene, partial cds	978	65	0.066462
1	V|gi|758406|gb|U12803.1|TVU12803|TVU12803 Trivittatus virus prototype strain S RNA segment, N and NSs protein genes, complete cds	973	29	0.029805
1	V|gi|89158254|gb|DQ356948.1||Crocodilepox virus, complete genome	190054	26	0.000137
1	V|gi|2623420|gb|U87669.1|HGU87669|HGU87669 Hepatitis G virus isolate A7 envelope protein 2 (E2) gene, partial cds	400	75	0.1875
1	V|gi|7158792|gb|AF197417.1|AF197417|AF197417 Hepatitis GB virus C/G isolate P2P.7 5'UTR, partial sequence	257	45	0.175097
1	V|gi|62131439|gb|AY951979.1||GB virus C/Hepatitis G virus strain L15A E2 protein (pol) gene, partial cds	1225	70	0.057143
1	V|gi|59800|emb|X03922.1||Human cytomegalovirus (HCMV) IE1 gene promoter region	1848	75	0.040584
1	V|gi|4836547|gb|AF125500.1|AF125500|AF125500 Hepatitis G virus clone 8.14 5'UTR, partial sequence	255	75	0.294118
1	V|gi|90017771|gb|DQ430773.1||GB virus C isolate 1919 envelope protein 2 (E2) gene, partial cds	523	50	0.095602
1	V|gi|2570416|gb|AF019299.1||Hepatitis GB virus C strain HD 1 5' untranslated region	162	63	0.388889
1	V|gi|2231479|gb|U82150.1|HGU82150|HGU82150 Hepatitis G virus strain HGV-11, 5' untranslated region and polyprotein gene, partial cds	226	71	0.314159
1	V|gi|2624184|emb|Y15407.1||Hepatitis G virus mRNA for nonstructural protein	2137	75	0.035096
1	V|gi|3941665|gb|AF075222.1|AF075222|AF075222 Hepatitis G virus isolate 21 (GZIVDA21) polyprotein precursor, gene, partial cds	775	54	0.069677
1	V|gi|4886794|gb|AF099450.1|AF099450|AF099450 Hepatitis G virus strain M7 nonstructural protein 3 (NS3) gene, partial cds	231	40	0.17316
1	V|gi|15485547|emb|AJ293914.1||Human adenovirus type 2 early E3 region, isolate 352	3454	75	0.021714
1	V|gi|2228723|gb|U86152.1|HGU86152|HGU86152 Hepatitis G virus, isolate LZ5, 5'-noncoding region	439	65	0.148064
1	V|gi|15054675|gb|AF288001.1|AF288001|AF288001 Hepatitis G virus isolate 1225 5'UTR, partial sequence	255	75	0.294118
1	V|gi|1495065|emb|Z78275.1||Hepatitis G virus NS5 gene (partial, isolate d135)	354	63	0.177966
1	V|gi|2338159|gb|AF008026.1|AF008026|AF008026 Hepatitis GB virus C isolate 122 helicase (NS3) gene, partial cds	135	67	0.496296
1	V|gi|5360610|dbj|AB022542.1||Hepatitis G virus gene for polyprotein, 5'UTR and partial cds, strain:GC-5	481	49	0.101871
1	V|gi|3065866|gb|AF058745.1|AF058745|AF058745 Hepatitis G virus isolate Hgvxm16 polyprotein gene, partial cds	822	45	0.054745
1	V|gi|2369828|emb|Z98903.1||Hepatitis GB virus C NS5 gene (partial, isolate d283)	354	64	0.180791
1	V|gi|62131441|gb|AY951980.1||GB virus C/Hepatitis G virus strain L20A E2 protein (pol) gene, partial cds	1268	65	0.051262
1	V|gi|2654593|gb|AF006982.1|AF006982|AF006982 Hepatitis G virus isolate BE12-2, 5'untranslated region	647	43	0.066461
1	V|gi|4206443|gb|AF065237.1|AF065237|AF065237 Hepatitis G virus strain HGV-NS5-Egypt-208 nonstructural polyprotein NS5 gene, partial cds	328	75	0.228659
1	V|gi|11036425|dbj|AB033869.1||Hepatitis G virus strain HGV-Iw gene for polyprotein, partial cds, clone:pNS30	492	35	0.071138
1	V|gi|151367839|gb|EF612233.1||GB virus C isolate JAWA E2 polyprotein gene, partial cds	284	67	0.235915
1	V|gi|3941683|gb|AF075231.1|AF075231|AF075231 Hepatitis G virus isolate 44 (SZHC10) polyprotein precursor, gene, partial cds	775	63	0.08129
1	V|gi|111606682|gb|DQ848380.1||HIV-1 clone ib18 LTR, partial sequence	578	75	0.129758
1	V|gi|1839221|gb|U86023.1|HGU86023|HGU86023 Hepatitis G virus nonstructural protein NS5 (NS5) mRNA, partial cds	354	60	0.169492
1	V|gi|298359678|gb|HM208544.1||GB virus C isolate 493 5' UTR	378	47	0.124339
1	V|gi|62131397|gb|AY951958.1||GB virus C/Hepatitis G virus strain B155 E2 protein (pol) gene, partial cds	1222	70	0.057283
1	V|gi|59710220|gb|AY880705.1||HIV-1 isolate ib2 from USA envelope glycoprotein gene, partial cds	1038	75	0.072254
1	V|gi|3941693|gb|AF075236.1|AF075236|AF075236 Hepatitis G virus isolate 58 (SZNAE10) polyprotein precursor, gene, partial cds	774	59	0.076227
1	V|gi|283828011|gb|GQ222009.2||Human herpesvirus 5 strain U4, partial genome	25597	75	0.00293
1	V|gi|2623404|gb|U87661.1|U87661|U87661 Hepatitis G virus isolate E2-6 polyprotein gene, partial cds	1561	62	0.039718
1	V|gi|289188018|gb|GU125650.1||Foot-and-mouth disease virus - type O isolate O/VN/GL13/2006 polyprotein gene, complete cds	7513	26	0.003461
1	V|gi|2570489|gb|AF019348.1||Hepatitis GB virus C strain HD 95 NS3 gene, partial cds	217	45	0.207373
1	V|gi|3435234|gb|AF078061.1|AF078061|AF078061 Hepatitis G virus isolate SG3399 polyprotein gene, 5'UTR, partial sequence	396	68	0.171717
1	V|gi|38093733|gb|AC146999.1||Human Herpesvirus 5 AD169-BAC isolate, complete sequence	233739	75	0.000321
1	V|gi|190182980|gb|EU577660.1||HIV-1 isolate Z30_D9 from USA envelope glycoprotein (env) gene, complete cds; and vpu protein (vpu), rev protein (rev), and tat protein (tat) genes, partial cds	2586	74	0.028616
1	V|gi|4164504|gb|AF065049.1|AF065049|AF065049 Hepatitis G virus strain HGV-NS5-3690 nonstructural polyprotein NS5 gene, partial cds	328	56	0.170732
1	V|gi|6009712|dbj|AB026093.1||Hepatitis G virus gene for polyprotein, E1 region, partial cds, isolate:IndLC195	303	46	0.151815
1	V|gi|8099494|gb|AF227787.1|AF227787|AF227787 Hepatitis GB virus C isolate P1b nonstructural protein 5B (NS5B) gene, partial cds	354	74	0.20904
1	V|gi|2149440|gb|U86114.1|HGU86114|HGU86114 Hepatitis GB virus C isolate 377-96-Nicaragua polyprotein gene, partial cds	374	73	0.195187
1	V|gi|4115778|dbj|AB021271.1||Hepatitis G virus RNA, 5'UTR, isolate HGV-MY112	188	64	0.340426
1	V|gi|2231489|gb|U82155.1|HGU82155|HGU82155 Hepatitis G virus strain HGV-16, 5' untranslated region and polyprotein gene, partial cds	227	49	0.215859
1	V|gi|298359706|gb|HM208572.1||GB virus C isolate 642 5' UTR	322	75	0.232919
1	V|gi|144678900|gb|EF197793.1||Vesicular stomatitis Indiana virus, complete genome	11161	75	0.00672
1	V|gi|3941687|gb|AF075233.1|AF075233|AF075233 Hepatitis G virus isolate 70 (SZHC12) polyprotein precursor, gene, partial cds	775	30	0.03871
1	V|gi|3065870|gb|AF058747.1|AF058747|AF058747 Hepatitis G virus isolate Hgvxm18 polyprotein gene, partial cds	822	66	0.080292
1	V|gi|38195501|gb|AY433965.1||TT virus isolate HCV1426s ORF1 gene, partial cds	222	55	0.247748
1	V|gi|11558959|emb|AJ402216.1||TT virus partial n22 gene for orf1 protein, clone a53	222	39	0.175676
1	V|gi|192758978|gb|EU593224.1||GB virus C clone B8 5' UTR, partial sequence	326	73	0.223926
1	V|gi|7158793|gb|AF197418.1|AF197418|AF197418 Hepatitis GB virus C/G isolate P2P.8 5'UTR, partial sequence	257	69	0.268482
1	V|gi|75905720|gb|DQ149153.1||Cercopithecine herpesvirus 16 strain X313, complete genome	156487	35	0.000224
1	V|gi|7158811|gb|AF197436.1|AF197436|AF197436 Hepatitis GB virus C/G isolate P2S.2 5'UTR, partial sequence	257	75	0.291829
1	V|gi|3599350|gb|AF081079.1|AF081079|AF081079 TT virus isolate Bra23 unknown gene	324	75	0.231481
1	V|gi|18650844|gb|AF405752.1||HIV-1 clone 1A1-36 from USA envelope glycoprotein (env) gene, partial cds	1040	74	0.071154
1	V|gi|4056633|gb|AF073741.1|AF073741|AF073741 Hepatitis G virus isolate IVDU-98 5' untranslated region, partial sequence	413	70	0.169492
1	V|gi|3402359|dbj|AB013198.1||GB virus C gene for polyprotein, partial cds, isolate: HGV-EG-A15	784	51	0.065051
1	V|gi|7158820|gb|AF197445.1|AF197445|AF197445 Hepatitis GB virus C/G isolate P2S.11 5'UTR, partial sequence	257	75	0.291829
1	V|gi|15485529|emb|AJ293912.1||Human adenovirus type 2 early E3 region, isolate R05	3454	75	0.021714
1	V|gi|28804635|dbj|AB096160.1||Cercopithecine herpesvirus 1 DNA, UL region, complete sequence	106873	28	0.000262
1	V|gi|5678904|gb|AF156351.1|AF156351|AF156351 Hepatitis G virus strain 2.3 5' untranslated region, complete sequence	206	75	0.364078
1	V|gi|9857809|gb|AF249324.1|AF249324|AF249324 Hepatitis G virus isolate GBV-C/HGV3'(13) 3' untranslated region	97	72	0.742268
1	V|gi|2623470|gb|U87694.1|HGU87694|HGU87694 Hepatitis G virus isolate G4 envelope protein 2 (E2) gene, partial cds	400	46	0.115
1	V|gi|2576212|dbj|C21816.1||Hepatitis GB virus C genomic RNA for NS5, partial cds	220	48	0.218182
1	V|gi|161701550|gb|EU249848.1||GB virus C isolate 0318742 polyprotein gene, partial cds	354	71	0.200565
1	V|gi|5678858|gb|AF156328.1|AF156328|AF156328 Hepatitis G virus strain 5.2 nonstructural protein 3 (NS3) gene, partial cds	231	73	0.316017
1	V|gi|11036386|dbj|AB033852.1||Hepatitis G virus strain HGV-Iw gene for polyprotein, partial cds, clone:pE17	896	45	0.050223
1	V|gi|219522346|gb|FJ025899.1||Simian adenovirus 44, complete genome	37711	26	0.000689
1	V|gi|4972959|gb|AF140041.1|AF140041|AF140041 Hepatitis GB virus C isolate g88461 5'UTR, partial sequence	344	75	0.218023
1	V|gi|2576208|dbj|C21814.1||Hepatitis GB virus C genomic RNA for NS5, partial cds	220	75	0.340909
1	V|gi|4883488|gb|AF070476.1|AF070476|AF070476 GB virus C variant troglodytes, complete genome	9250	32	0.003459
1	V|gi|2231483|gb|U82152.1|HGU82152|HGU82152 Hepatitis G virus strain HGV-13, 5' untranslated region and polyprotein gene, partial cds	226	50	0.221239
1	V|gi|1575393|gb|U62537.1|HGU62537|HGU62537 Hepatitis GB virus C E1 protein gene, partial cds	634	55	0.086751
1	V|gi|205326742|gb|EU709585.1||HIV-1 isolate 20206034 from USA envelope glycoprotein (env) gene, partial cds	689	75	0.108853
1	V|gi|2338047|gb|AF007959.1||Hepatitis GB virus C isolate 64, 5' untranslated region	369	75	0.203252
1	V|gi|3065882|gb|AF058753.1|AF058753|AF058753 Hepatitis G virus isolate Hgvxm24 polyprotein gene, partial cds	823	45	0.054678
1	V|gi|6097085|dbj|AB026345.1||TT virus genes for ORF1 and ORF2, complete cds, isolate:TRM1	3308	75	0.022672
1	V|gi|18146568|gb|AY056701.1||Human poliovirus 1 strain 3788ALB96 polyprotein gene, partial cds	6745	27	0.004003
1	V|gi|203286491|gb|EU710160.1||Hepatitis C virus isolate 79977593K3 RNA-dependent RNA polymerase (NS5) gene, partial cds	1416	75	0.052966
1	V|gi|7209918|dbj|AB039729.1||Hepatitis G virus genomic RNA, 5'UTR, isolate:GC-20	280	49	0.175
1	V|gi|156104034|emb|AM712009.1||TT virus sle2556 intragenomic rearrangement	858	45	0.052448
1	V|gi|6979375|gb|AF173447.1|AF173447|AF173447 TT virus strain nh665 ORF1 gene, partial cds	217	75	0.345622
1	V|gi|3941699|gb|AF075239.1|AF075239|AF075239 Hepatitis G virus isolate 61 (SZNAE13) polyprotein precursor, gene, partial cds	775	65	0.083871
1	V|gi|190352067|gb|EU744120.1||HIV-1 isolate H4.078.2G4 from Netherlands envelope glycoprotein (env) gene, complete cds	2571	64	0.024893
1	V|gi|151367835|gb|EF612231.1||GB virus C isolate HUPH E2 polyprotein gene, partial cds	284	41	0.144366
1	V|gi|15054694|gb|AF288020.1|AF288020|AF288020 Hepatitis G virus isolate V647 5'UTR, partial sequence	256	59	0.230469
1	V|gi|157939891|dbj|AB005676.1||GB virus C gene for E2 protein, partial cds, clone: JaCHC(S)-4-A	242	54	0.22314
1	V|gi|19880359|gb|AF364665.1||GB virus C/Hepatitis G virus isolate 27CD polyprotein gene, partial cds	590	57	0.09661
1	V|gi|4581019|gb|AF132702.1|AF132702|AF132702 Hepatitis G virus isolate p1 5' untranslated region sequence	209	51	0.244019
1	V|gi|209616|gb|J01901.1|AA2CG|AA2CG Adeno-associated virus 2, complete genome	4675	30	0.006417
1	V|gi|2338191|gb|AF008042.1|AF008042|AF008042 Hepatitis GB virus C isolate 18 RNA dependent RNA polymerase (NS5B) gene, partial cds	279	31	0.111111
1	V|gi|3757618|emb|AJ230155.1||Hepatitis G virus, Ns5a gene (partial), HGVP1 isolate 17	156	61	0.391026
1	V|gi|4835835|gb|AF116332.1|AF116332|AF116332 Hepatitis GB virus C isolate 37565arg 5'UTR, partial sequence	327	75	0.229358
1	V|gi|115606161|gb|DQ870916.1||Cauliflower mosaic virus Ca-TY61 inclusion body protein gene, partial cds	1531	75	0.048988
1	V|gi|156067839|gb|DQ491003.2||Paramecium bursaria Chlorella virus AR158 genomic sequence	344691	38	0.00011
1	V|gi|7158802|gb|AF197427.1|AF197427|AF197427 Hepatitis GB virus C/G isolate P2L.5(2) 5'UTR, partial sequence	257	70	0.272374
1	V|gi|2369817|emb|Z98892.1||Hepatitis GB virus C NS5 gene (partial, isolate d46)	354	52	0.146893
1	V|gi|151367866|gb|EF612247.1||GB virus C isolate OTPE E2 polyprotein gene, partial cds	284	31	0.109155
1	V|gi|2654935|gb|AF015846.1|AF015846|AF015846 Hepatitis GB virus C isolate 35C6 envelope protein 2 (E2) gene, partial cds	300	75	0.25
1	V|gi|3643690|gb|AF017529.1|AF017529|AF017529 Mouse endogenous murine leukemia virus clone MPX-WS12 envelope protein (env) gene, partial cds; and U3 region of long terminal repeat, complete sequence	1356	75	0.05531
1	V|gi|3108144|gb|AF060828.1|AF060828|AF060828 Hepatitis G virus isolate S031-BR polyprotein, structural protein E2 region gene, partial cds	422	51	0.120853
1	V|gi|3288742|gb|AF012666.1|AF012666|AF012666 Hepatitis G virus isolate S5 5' non-coding region, partial sequence	240	56	0.233333
1	V|gi|7158801|gb|AF197426.1|AF197426|AF197426 Hepatitis GB virus C/G isolate P2L.4 5'UTR, partial sequence	257	58	0.225681
1	V|gi|11055597|gb|AF286467.1|AF286467|AF286467 TT virus isolate HD6.4 ORF1 gene, partial sequence	215	75	0.348837
1	V|gi|90017777|gb|DQ430775.1||GB virus C isolate 470 envelope protein 2 (E2) gene, partial cds	523	63	0.120459
1	V|gi|256259990|gb|GQ380418.1||GB virus C isolate 02-0852 5' UTR, partial sequence	287	75	0.261324
1	V|gi|295322874|gb|GU979898.1||Human herpesvirus 2 isolate VRC11098_2002_346 ubiquitin E3 ligase ICP0 (RL2) gene, complete cds	2448	35	0.014297
1	V|gi|192758976|gb|EU593222.1||GB virus C clone B6 5' UTR, partial sequence	326	75	0.230061
1	V|gi|3643668|gb|AF017518.1|AF017518|AF017518 Mouse endogenous murine leukemia virus clone MXP-C575 envelope protein (env) gene, partial cds; and U3 region of long terminal repeat, complete sequence	1353	75	0.055432
1	V|gi|256260002|gb|GQ380430.1||GB virus C isolate 03-1702 5' UTR, partial sequence	287	75	0.261324
1	V|gi|4103423|gb|AF023017.1|AF023017|AF023017 Hepatitis G virus isolate sh2 NS3 gene, partial cds	277	69	0.249097
1	V|gi|289069325|gb|GU562160.1||HIV-1 isolate HDNDRPI034C1 from USA pol protein (pol) gene, partial cds; and vif protein (vif), vpr protein (vpr), tat protein (tat), rev protein (rev), vpu protein (vpu), envelope glycoprotein (env), and nef protein (nef) genes, complete cds	4650	45	0.009677
1	V|gi|192758969|gb|EU593215.1||GB virus C clone CD89 5' UTR, partial sequence	326	75	0.230061
1	V|gi|9857808|gb|AF249323.1|AF249323|AF249323 Hepatitis G virus isolate GBV-C/HGV3'(05) 3' untranslated region	97	58	0.597938
1	V|gi|3941607|gb|AF075193.1|AF075193|AF075193 Hepatitis G virus isolate 6 (GZIVDA6) polyprotein precursor, gene, partial cds	775	52	0.067097
1	V|gi|11036390|dbj|AB033854.1||Hepatitis G virus strain HGV-Iw gene for polyprotein, partial cds, clone:pE20	896	55	0.061384
1	V|gi|23953830|gb|AY140177.1||Hepatitis GB virus C isolate MA6 5' UTR, partial sequence	277	75	0.270758
1	V|gi|9944523|gb|AF250284.1|AF250284|AF250284 Amsacta moorei entomopoxvirus, complete genome	232392	27	0.000116
1	V|gi|2654590|gb|AF006979.1|AF006979|AF006979 Hepatitis G virus isolate 14-5, 5'untranslated region	662	75	0.113293
1	V|gi|4115814|dbj|AB021275.1||Hepatitis G virus RNA, 5'UTR, isolate HGV-MY186	188	48	0.255319
1	V|gi|12655838|gb|AF222051.1|AF222051|AF222051 TT virus strain TTVm-ty1 putative ORF1 gene, partial cds	784	53	0.067602
1	V|gi|1633614|gb|U59553.1|HGU59553|HGU59553 Hepatitis GB virus C, isolate 37, 5'-untranslated region	591	69	0.116751
1	V|gi|109724039|gb|DQ437580.1||Variola virus strain Afghanistan 1970 Variolator 4, complete genome	185855	59	0.000317
1	V|gi|145309051|gb|U42580.6|PBU42580|PBU42580 Paramecium bursaria Chlorella virus 1, complete genome	330743	54	0.000163
1	V|gi|7158786|gb|AF197411.1|AF197411|AF197411 Hepatitis GB virus C/G isolate P2P.1(3) 5'UTR, partial sequence	257	73	0.284047
1	V|gi|1633596|gb|U59535.1|HGU59535|HGU59535 Hepatitis GB virus C, isolate 18, 5'-untranslated region	593	48	0.080944
1	V|gi|2623388|gb|U87653.1|U87653|U87653 Hepatitis G virus isolate E2-1 polyprotein gene, partial cds	1561	75	0.048046

## Sheet: Table 16-aihP01D
Count	Target	Target Length (nt)	Align Coverage (nt)	% Align Coverage
39121	V|gi|13022214|gb|AF345523.1||Torque teno virus 5 isolate TCHN-C1 Orf2 and Orf1 genes, complete cds	3229	3229	1
17761	V|gi|217416834|gb|FJ426280.1||Torque teno virus strain SIA109, complete genome	3260	2904	0.890798
12170	V|gi|28894130|gb|AY206683.1||SEN virus strain SENV-H Orf2 gene, complete cds	3114	2639	0.847463
7837	V|gi|13022210|gb|AF345522.1||TT virus isolate TCHN-E Orf2 and Orf1 genes, complete cds	3288	2799	0.851277
3779	V|gi|15991071|dbj|AB059353.1||SEN virus SENV-H gene, complete cds	3292	1794	0.544957
3258	V|gi|6760185|gb|AF174579.1|AF174579|AF174579 TT virus strain 130pcr ORF1 gene, partial cds	539	518	0.961039
2378	V|gi|55139663|gb|AY590617.1||Torque teno virus isolate HPC20 non-structural protein 22 (N22) gene, partial cds	535	535	1
2320	V|gi|10566738|dbj|AB041007.1||TT virus genotype 1 orf2/5, orf2/4, orf1 genes for VP1, VP2, VP3, complete cds	3852	2525	0.655504
2147	V|gi|4416063|gb|AF083166.1|AF083166|AF083166 TT virus strain hds1-t1-orf2 unknown gene	252	196	0.777778
1826	V|gi|58613386|gb|AY823989.1||Torque teno virus isolate 3h, complete genome	3920	520	0.132653
1806	V|gi|156104034|emb|AM712009.1||TT virus sle2556 intragenomic rearrangement	858	678	0.79021
1776	V|gi|9501856|gb|AF158741.1|AF158741|AF158741 TT virus strain TTm2 ORF2 gene, partial cds	187	169	0.903743
1733	V|gi|156104037|emb|AM712012.1||TT virus sle2550 intragenomic rearrangement	863	741	0.858633
1625	V|gi|16197499|dbj|AB060597.1||Torque teno virus 24 ORF4, ORF3, ORF2, ORF1 genes, complete cds, clone: SAa-01	3246	1439	0.443315
1578	V|gi|6959469|gb|AF173476.1|AF173476|AF173476 TT virus strain 130cl clone 5 ORF1 gene, partial cds	486	432	0.888889
1378	V|gi|6097085|dbj|AB026345.1||TT virus genes for ORF1 and ORF2, complete cds, isolate:TRM1	3308	1594	0.481862
1354	V|gi|13540383|gb|AF351132.1|AF351132|AF351132 TT virus isolate TWH ORF2 and ORF1 genes, complete genome	3852	1972	0.511942
1246	V|gi|4235490|gb|AF109809.1|AF109809|AF109809 TT virus strain S399 unknown gene	141	118	0.836879
1167	V|gi|156104036|emb|AM712011.1||TT virus sle2552 intragenomic rearrangement	1509	1021	0.676607
1150	V|gi|162957379|gb|EU305675.1||Torque teno virus isolate LTT7 ORF1 gene, complete cds	2919	771	0.264132
1133	V|gi|6009813|dbj|AB028299.1||TT virus DNA, untranslated region, isolate:TTV-3CR03	333	291	0.873874
1114	V|gi|156104032|emb|AM712007.1||TT virus sle2596 intragenomic rearrangement	675	544	0.805926
1086	V|gi|7649119|gb|AF234013.1|AF234013|AF234013 TT virus isolate MG 5' untranslated region	159	114	0.716981
1009	V|gi|4574801|gb|AF122913.1|AF122913|AF122913 TT virus isolate GH1, complete genome	3852	1594	0.413811
969	V|gi|6178055|dbj|AB031687.1||TT virus gene for ORF2 protein, partial cds, isolate:TTV BK1027	294	244	0.829932
772	V|gi|27948860|gb|AY183662.1||SEN virus H gene, complete cds	3080	613	0.199026
747	V|gi|12655838|gb|AF222051.1|AF222051|AF222051 TT virus strain TTVm-ty1 putative ORF1 gene, partial cds	784	568	0.72449
718	V|gi|3378184|gb|AF079173.1|AF079173|AF079173 TT virus strain TTVCHN1, complete genome	3739	1689	0.451725
714	V|gi|2959440|dbj|AB008394.1||Torque teno virus 1 ORF2, ORF1 genes, complete cds	3739	1774	0.474458
609	V|gi|6760187|gb|AF174580.1|AF174580|AF174580 TT virus strain 138pcr ORF1 gene, partial cds	504	445	0.882937
593	V|gi|4760761|dbj|AB024365.1||TT virus DNA for ORF2, partial cds, isolate:KC032/2-4E	485	162	0.334021
576	V|gi|4760737|dbj|AB024353.1||TT virus DNA for ORF2, partial cds, isolate:188Uem/2-4G	457	111	0.242888
571	V|gi|5616153|gb|AF122919.1|AF122919|AF122919 TT virus isolate JA10 unknown genes	3539	253	0.071489
564	V|gi|5478532|dbj|AB017610.1||TT virus genotype 1a DNA, complete genome	3853	1463	0.379704
561	V|gi|5478538|dbj|AB017613.1||Torque teno virus 16 DNA, complete genome, isolate: TUS01	3818	493	0.129125
480	V|gi|6996607|dbj|AB038340.1||TT virus genes for ORF2s, ORF1, ORF3, complete cds	3254	1369	0.420713
463	V|gi|3132275|dbj|AB011486.1||Torque teno virus genes for hypothetical proteins (short and long ORF), partial and complete cds, isolate: G97801	2430	983	0.404527
461	V|gi|9501862|gb|AF159220.1|AF159220|AF159220 TT virus strain TTm2 unknown gene	194	187	0.963918
453	V|gi|3132284|dbj|AB011489.1||Torque teno virus genes for hypothetical proteins (short and long ORF), partial and complete cds, isolate: G104901	2430	1026	0.422222
441	V|gi|7649094|gb|AF233988.1|AF233988|AF233988 TT virus isolate DM-6 5' untranslated region	159	67	0.421384
431	V|gi|6097103|dbj|AB026347.1||TT virus genes for ORF1 and ORF2, complete cds, isolate:TP1-3	3308	1344	0.406288
408	V|gi|6097094|dbj|AB026346.1||TT virus genes for ORF1 and ORF2, complete cds, isolate:TK16	3308	1437	0.434401
399	V|gi|11991087|dbj|AB050448.1||Torque teno virus genes for ORF1, ORF2, ORF3, ORF4, complete cds, isolate: TYM9	3759	475	0.126363
398	V|gi|222064769|emb|FM881985.1||Torque teno virus partial ORF for hypothetical protein, isolate ZC-1996-1	212	127	0.599057
374	V|gi|6009816|dbj|AB028304.1||TT virus DNA, untranslated region, isolate:TTV-3CR08	347	325	0.936599
371	V|gi|156104068|emb|AM712043.1||TT virus sle2004 intragenomic rearrangement	1316	56	0.042553
348	V|gi|10304415|gb|AF298585.1|AF298585|AF298585 TT virus Polish isolate P/1C1, complete genome	3756	1601	0.426251
329	V|gi|4760801|dbj|AB024374.1||TT virus DNA for ORF2, partial cds, isolate:KC183/2-4E	462	84	0.181818
321	V|gi|4406542|gb|AF129887.1|AF129887|AF129887 TT virus TTVCHN2, complete genome	3739	516	0.138005
315	V|gi|156104031|emb|AM712006.1||TT virus sle2565 intragenomic rearrangement	548	463	0.844891
306	V|gi|291191453|gb|GU722347.1||Torque teno virus isolate T520 non-coding region genomic sequence	153	50	0.326797
290	V|gi|5616135|gb|AF122915.1|AF122915|AF122915 TT virus isolate JA9, complete genome	3852	1207	0.313344
286	V|gi|4760807|dbj|AB024377.1||TT virus DNA for ORF2, partial cds, isolate:KC195/2-4E	457	108	0.236324
282	V|gi|17827264|dbj|AB064607.1||Torque teno virus 10 DNA, complete genome, isolate: JT34F	3770	1004	0.266313
282	V|gi|17224876|gb|AF315076.1|AF315076|AF315076 TTV-like virus DXL1 unknown genes	3285	1258	0.382953
274	V|gi|21955903|emb|AJ315433.1||TT virus DNA, isolate 154-6	203	136	0.669951
254	V|gi|6009817|dbj|AB028305.1||TT virus DNA, untranslated region, isolate:TTV-3CR09	334	197	0.58982
251	V|gi|156104030|emb|AM712005.1||TT virus sle2553 intragenomic rearrangement	387	347	0.896641
251	V|gi|4760805|dbj|AB024376.1||TT virus DNA for ORF2, partial cds, isolate:KC186/2-3G	416	177	0.425481
251	V|gi|10566812|dbj|AB041821.1||TT virus mRNA for VP1, complete cds	2884	821	0.284674
248	V|gi|4760721|dbj|AB024345.1||TT virus DNA for ORF2, partial cds, isolate:069Mat/2-3G	416	61	0.146635
247	V|gi|11991007|dbj|AB049660.1||Torque teno virus gene for ORF1, partial cds, isolate: Inoculum 1-01	675	312	0.462222
246	V|gi|6959471|gb|AF173477.1|AF173477|AF173477 TT virus strain 138cl clone 15 ORF1 gene, partial cds	640	542	0.846875
242	V|gi|7649111|gb|AF234005.1|AF234005|AF234005 TT virus isolate IE-10 5' untranslated region	161	146	0.906832
242	V|gi|6009821|dbj|AB028309.1||TT virus DNA, untranslated region, isolate:TTV-3CR13	366	116	0.31694
238	V|gi|6959475|gb|AF173479.1|AF173479|AF173479 TT virus strain 142cl clone 23 ORF1 gene, partial cds	598	484	0.809365
226	V|gi|3986673|gb|AF098278.1|AF098278|AF098278 TT virus strain TTVHN01 unknown gene	660	229	0.34697
224	V|gi|156104056|emb|AM712031.1||TT virus sle2058 complete genome	3758	282	0.07504
223	V|gi|7649951|dbj|AB040776.1||Torque teno virus genotype 1a genes for hypothetical proteins, complete and partial cds, isolate: patient 1	1079	537	0.497683
215	V|gi|222064771|emb|FM881986.1||Torque teno virus partial ORF for hypothetical protein, isolate ZC-1996-2	212	154	0.726415
207	V|gi|222065685|emb|FM882007.1||Torque teno virus partial ORF for hypothetical protein, isolate ZC-2001-1	212	185	0.872642
199	V|gi|156104074|emb|AM712049.1||TT virus sle1975 intragenomic rearrangement	1764	57	0.032313
198	V|gi|4757136|emb|AJ244118.1||TT virus partial ORF1, isolate ITVPIC18	586	394	0.672355
198	V|gi|6009815|dbj|AB028301.1||TT virus DNA, untranslated region, isolate:TTV-3CR05	334	184	0.550898
193	V|gi|16197468|dbj|AB060593.1||Torque teno virus gene for ORF1, ORF2, ORF3, ORF4, complete cds, clone: SAa-38	3229	204	0.063177
182	V|gi|156104033|emb|AM712008.1||TT virus sle2597 intragenomic rearrangement	785	525	0.66879
179	V|gi|89145492|gb|DQ361269.1||Torque teno virus isolate Mon_G1 ORF1 gene, partial cds	190	94	0.494737
171	V|gi|21955881|emb|AJ315411.1||TT virus proviral DNA, isolate 206-17	275	144	0.523636
166	V|gi|13022226|gb|AF345526.1||Torque teno virus 13 isolate TCHN-A Orf2 and Orf1 genes, complete cds	3312	1286	0.388285
165	V|gi|28188388|gb|AY093410.1||TT virus isolate 5315NPG1 ORF1 gene, partial cds	151	150	0.993377
164	V|gi|8037919|gb|AF254410.1|AF254410|AF254410 TT virus ORF2 protein and ORF1 protein genes, complete cds	3472	623	0.179435
162	V|gi|4768832|gb|AF116842.1|AF116842|AF116842 TT virus strain BDH1, complete genome	3739	699	0.186948
161	V|gi|3132278|dbj|AB011487.1||Torque teno virus genes for hypothetical proteins (short and long ORF), partial and complete cds, isolate: G103301	2430	912	0.375309
159	V|gi|6815130|dbj|AB030488.1||TT virus gene for pORF2a, pORF2b, pORF1, complete cds, clone:JaBD89	2860	164	0.057343
155	V|gi|14588522|dbj|AB054647.1||Torque teno virus 8 DNA, complete genome, genotype 22	3790	455	0.120053
145	V|gi|13022230|gb|AF345527.1||TT virus isolate TCHN-C2 Orf2 and Orf1 genes, complete cds	3208	249	0.077618
138	V|gi|16197528|dbj|AB060618.1||TT virus gene for ORF2, complete cds, clone: SAf-32u	600	94	0.156667
134	V|gi|6959468|gb|AF173475.1|AF173475|AF173475 TT virus strain 130cl clone 23 ORF1 gene, partial sequence	534	124	0.23221
133	V|gi|7415881|dbj|AB038619.1||TT virus complete genome, isolate:TTVsan-IR1031	3795	233	0.061397
132	V|gi|10717123|gb|AF289362.1|AF289362|AF289362 TT virus isolate S10035 ORF1 gene, partial cds	247	175	0.708502
130	V|gi|49203001|emb|AJ620226.1||Torque teno virus, isolate tth4, complete genome	3772	239	0.063362
125	V|gi|156104028|emb|AM712003.1||TT virus sle1931 complete genome	3760	438	0.116489
124	V|gi|21955891|emb|AJ315421.1||TT virus DNA, isolate 147b-2	314	141	0.449045
120	V|gi|158519568|gb|EU118935.1||Torque teno virus isolate Manaus 07 non-coding region genomic sequence	159	124	0.779874
115	V|gi|12061209|gb|AY010728.1||TT virus isolate D96/58717 non-coding region sequence	205	205	1
113	V|gi|156104066|emb|AM712041.1||TT virus sle2002 intragenomic rearrangement	1287	73	0.056721
112	V|gi|21955872|emb|AJ315402.1||TT virus proviral DNA, isolate 192a-2	413	222	0.53753
108	V|gi|222065691|emb|FM882010.1||Torque teno virus partial ORF for hypothetical protein, isolate ZC-2001-4	212	115	0.542453
107	V|gi|18076411|emb|AJ291759.1||Porcine endogenous retrovirus 5' genomic fragment, isolate PK15-PERV-B(213)	480	238	0.495833
107	V|gi|21955905|emb|AJ315435.1||TT virus DNA, isolate 152a-2	296	90	0.304054
105	V|gi|10863060|dbj|AB041823.1||TT virus orf2/5 mRNA for VP3, complete cds	1028	524	0.509728
102	V|gi|7673509|gb|AF216464.1||TT virus isolate TTV-SC325 non-coding region	159	138	0.867925
99	V|gi|4760727|dbj|AB024348.1||TT virus DNA for ORF2, partial cds, isolate:09Suz/2-3G	415	209	0.503614
98	V|gi|16197523|dbj|AB060612.1||TT virus gene for ORF2, complete cds, clone:SAf-05u	600	93	0.155
95	V|gi|17224880|gb|AF315077.1|AF315077|AF315077 TTV-like virus DXL2 unknown genes	3309	380	0.114838
94	V|gi|6097737|dbj|AB026416.1||TT virus gene for ORF1, partial cds, isolate:A2-09	800	105	0.13125
94	V|gi|9049776|gb|AF247138.1|AF247138|AF247138 TT virus isolate T3PB, complete genome	3838	279	0.072694
92	V|gi|11558869|emb|AJ402171.1||TT virus partial n22 gene for orf1 protein, clone lur13	222	135	0.608108
92	V|gi|213972372|dbj|AB449566.1||Torque teno virus DNA, untranslated region, partial sequence, isolate: Pt-Anello210-68	89	89	1
91	V|gi|15216266|dbj|AB055937.1||TT virus mRNA for putative ORF1 spliced form, complete cds	432	405	0.9375
88	V|gi|156104001|emb|AM711976.1||TT virus sle1957 complete genome	3773	844	0.223695
88	V|gi|6959456|gb|AF173469.1|AF173469|AF173469 TT virus strain hm05 clone 1 ORF1 gene, partial cds	228	150	0.657895
87	V|gi|16191691|dbj|AB060614.1||TT virus gene for ORF2, complete cds, clone: SAf-07u	600	91	0.151667
85	V|gi|58613381|gb|AY823988.1||Torque teno virus isolate 2h, complete genome	3816	264	0.069182
85	V|gi|16224482|gb|AF416141.1|AF416141|AF416141 TT virus TTVSD4 ORF1 gene, partial cds	299	217	0.725753
78	V|gi|20302576|dbj|AB073481.1||TT virus DNA, partial sequence of untranslated region, isolate:s-TTV GA243	167	81	0.48503
77	V|gi|4760713|dbj|AB024341.1||TT virus DNA for ORF2, partial cds, isolate:02Nin/2-3G	405	89	0.219753
76	V|gi|10863058|dbj|AB041822.1||TT virus orf2/4 mRNA for VP2, complete cds	1204	603	0.500831
76	V|gi|16197463|dbj|AB060592.1||Torque teno virus gene for ORF1, ORF2, ORF3, ORF4, clone: SAa-39	3171	168	0.05298
74	V|gi|6097341|dbj|AB026375.1||TT virus gene for ORF1, partial cds, isolate:C1-3-08	800	121	0.15125
74	V|gi|4760749|dbj|AB024359.1||TT virus DNA for ORF2, partial cds, isolate:KC005/2-21E	454	430	0.947137
70	V|gi|14588527|dbj|AB054648.1||Torque teno virus DNA, complete genome, genotype 23	3792	301	0.079378
69	V|gi|6760189|gb|AF174581.1|AF174581|AF174581 TT virus strain 142pcr ORF1 gene, partial cds	543	349	0.642726
69	V|gi|21955888|emb|AJ315418.1||TT virus DNA, isolate 125b-5	245	161	0.657143
68	V|gi|114146046|gb|DQ838494.1||Jaagsiekte sheep retrovirus, complete genome	7430	207	0.02786
67	V|gi|18699522|gb|AF464085.1||TT virus isolate BD 493-01 ORF2 mRNA, partial cds	444	128	0.288288
67	V|gi|21955892|emb|AJ315422.1||TT virus DNA, isolate 147a-1	206	94	0.456311
67	V|gi|16197512|dbj|AB060602.1||Torque teno virus gene for ORF2, complete cds, clone: SAc-19u	600	88	0.146667
65	V|gi|87243727|gb|DQ186997.1||Torque teno virus clone BM1A-09 ORF2 (ORF2) and ORF1 (ORF1) genes, complete cds	3055	146	0.047791
65	V|gi|31324079|gb|AF513363.1||TT virus strain 14k 5' untranslated region, partial sequence	134	119	0.88806
62	V|gi|21955887|emb|AJ315417.1||TT virus DNA, isolate 127-3	221	112	0.506787
62	V|gi|156104040|emb|AM712015.1||TT virus sle2571 intragenomic rearrangement	737	231	0.313433
62	V|gi|5456987|dbj|AB024373.2||TT virus DNA for ORF2, ORF1, partial cds, isolate:KC183/1-12G	651	293	0.450077
62	V|gi|55139667|gb|AY590620.1||TT virus isolate Amaz7012 non-coding region genomic sequence	135	113	0.837037
62	V|gi|11559021|emb|AJ402247.1||TT virus partial n22 gene for orf1 protein, clone c15	222	206	0.927928
59	V|gi|9998909|emb|AJ294439.1||TT virus primer set II amplicon, strain BD011	222	131	0.59009
57	V|gi|6815122|dbj|AB030486.1||TT virus gene for pORF2a, pORF2b, pORF1, complete cds, clone:JaCHC2c	2848	78	0.027388
57	V|gi|5915987|gb|AF124068.1|AF124068|AF124068 TT virus strain JA20 primer set B amplicon	204	174	0.852941
55	V|gi|6959462|gb|AF173472.1|AF173472|AF173472 TT virus strain hm05 clone 4 ORF1 gene, partial cds	250	51	0.204
53	V|gi|157284746|gb|EF526167.1||Gallid herpesvirus 2 strain 571 hypothetical protein (MDV080) and hypothetical protein (MDV082) genes, complete cds	4765	89	0.018678
53	V|gi|222065693|emb|FM882011.1||Torque teno virus partial ORF for hypothetical protein, isolate ZC-2001-5	212	115	0.542453
52	V|gi|7657957|dbj|AB028669.1||TT virus gene for ORF1 and ORF2, complete genome, isolate:TJN02	3794	424	0.111755
51	V|gi|156104024|emb|AM711999.1||TT virus sle1995 intragenomic rearrangement	1068	128	0.11985
51	V|gi|89145490|gb|DQ361268.1||Torque teno virus isolate ViPi04 ORF1 gene, complete cds	3774	291	0.077107
49	V|gi|156104029|emb|AM712004.1||TT virus sle1932 complete genome	3759	406	0.108007
49	V|gi|16191693|dbj|AB060616.1||TT virus gene for ORF2, partial cds, clone: SAf-13u	550	88	0.16
49	V|gi|17827243|dbj|AB064604.1||Torque teno virus DNA, complete genome, isolate: CT39F	3759	287	0.07635
48	V|gi|5456962|dbj|AB024362.2||TT virus DNA for ORF2, ORF1, partial cds, isolate:KC010/1-12G	648	87	0.134259
48	V|gi|16197473|dbj|AB060594.1||Torque teno virus 20 ORF4, ORF3, ORF2, ORF1 genes, complete cds, clone: SAa-10	3234	321	0.099258
48	V|gi|17827202|dbj|AB064598.1||Torque teno virus 28 DNA, complete genome, isolate: CT43F	3629	109	0.030036
47	V|gi|6009814|dbj|AB028300.1||TT virus DNA, untranslated region, isolate:TTV-3CR04	332	105	0.316265
47	V|gi|17025795|gb|AY052820.1||SEN virus patient 7 clone b ORF1 gene, partial cds	191	133	0.696335
47	V|gi|4760741|dbj|AB024355.1||TT virus DNA for ORF2, partial cds, isolate:24Fj/2-4E	468	89	0.190171
46	V|gi|21955901|emb|AJ315431.1||TT virus DNA, isolate 141b-3	314	158	0.503185
45	V|gi|14161395|gb|AF371370.1|AF371370|AF371370 TT virus ORF1, ORF3, and ORF2 genes, complete cds	3224	212	0.065757
45	V|gi|5597008|gb|AF122914.3|AF122914|AF122914 TT virus isolate JA20, complete genome	3853	404	0.104853
45	V|gi|16191645|dbj|AB060596.1||TT virus gene for ORF1, ORF2, ORF3, ORF4, complete cds, clone:SAf-09	3155	245	0.077655
44	V|gi|6009819|dbj|AB028307.1||TT virus DNA, untranslated region, isolate:TTV-3CR11	333	206	0.618619
43	V|gi|156104043|emb|AM712018.1||TT virus sle2164 intragenomic rearrangement	1097	302	0.275296
43	V|gi|17025793|gb|AY052819.1||SEN virus patient 7 clone a ORF1 gene, partial cds	191	160	0.837696
42	V|gi|49202981|emb|AJ620221.1||Torque teno virus, isolate tth17, complete genome	3757	324	0.086239
41	V|gi|4235492|gb|AF109810.1|AF109810|AF109810 TT virus strain TS1 unknown gene	163	83	0.509202
41	V|gi|55139678|gb|AY590631.1||TT virus isolate D878 non-coding region genomic sequence	135	130	0.962963
41	V|gi|156104055|emb|AM712030.1||TT virus sle2057 complete genome	3757	415	0.11046
40	V|gi|49202944|emb|AJ620212.1||Torque teno virus, isolate tth6, complete genome	3740	278	0.074332
40	V|gi|11558899|emb|AJ402186.1||TT virus partial n22 gene for orf1 protein, clone var33	222	78	0.351351
40	V|gi|156104041|emb|AM712016.1||TT virus sle2162 intragenomic rearrangement	375	152	0.405333
39	V|gi|15027798|gb|AY035361.1||TT virus isolate B4 ORF2 gene, partial cds	143	102	0.713287
39	V|gi|16755894|gb|AF435014.1||Torque teno virus 6 isolate KAV, complete genome	3705	164	0.044265
38	V|gi|6959473|gb|AF173478.1|AF173478|AF173478 TT virus strain 142cl clone 2 ORF1 gene, partial cds	598	347	0.580268
38	V|gi|5441233|dbj|AB024360.2||TT virus DNA for ORF2, ORF1, complete and partial cds, isolate:KC008/2-3G	652	86	0.131902
38	V|gi|13022222|gb|AF345525.1||TT virus isolate TCHN-D2 Orf2 and Orf1 genes, complete cds	3196	296	0.092616
38	V|gi|3328129|gb|AF072739.1|AF072739|AF072739 TT virus from blood donor 8, unknown gene	303	48	0.158416
38	V|gi|16191681|dbj|AB060605.1||TT virus gene for ORF1, partial cds, clone:SAd-16d	550	282	0.512727
38	V|gi|21955913|emb|AJ315443.1||TT virus DNA, isolate 32-6	208	78	0.375
37	V|gi|18699524|gb|AF464086.1||TT virus isolate BD 493-06 ORF2 mRNA, partial cds	437	134	0.306636
37	V|gi|16197504|dbj|AB060598.1||Torque teno virus gene for ORF2, partial cds, clone: SAa-07u	600	127	0.211667
36	V|gi|156104045|emb|AM712020.1||TT virus sle2104 intragenomic rearrangement	1110	326	0.293694
36	V|gi|157165913|gb|AY666122.2||Torque teno virus 3 strain HEL32, complete genome	3748	182	0.048559
36	V|gi|13022238|gb|AF345529.1||TT virus isolate TCHN-G2 Orf2 and Orf1 genes, complete cds	3214	220	0.068451
35	V|gi|162957381|gb|EU305676.1||Torque teno virus isolate LTT10 ORF1 gene, complete cds	2873	160	0.055691
35	V|gi|87243721|gb|DQ186995.1||Torque teno virus clone P605 ORF2 (ORF2) and ORF1 (ORF1) genes, complete cds	3076	99	0.032185
34	V|gi|16197478|dbj|AB060595.1||TT virus gene for ORF1, ORF2, ORF3, ORF4, complete cds, clone:SAj-30	3264	223	0.068321
33	V|gi|14588100|dbj|AB053725.1||Torque teno virus gene for ORF1, partial cds, clone: Jp-21-3	222	133	0.599099
33	V|gi|21955909|emb|AJ315439.1||TT virus DNA, isolate 15a-2	138	76	0.550725
32	V|gi|12061225|gb|AY010744.1||TT virus isolate A99/35044 non-coding region sequence	204	198	0.970588
32	V|gi|12829960|gb|AY026466.1||TT virus isolate L02 ORF2 and ORF1 genes, complete cds	3206	225	0.070181
32	V|gi|9998922|emb|AJ294452.1||TT virus primer set II amplicon, strain BD034	205	192	0.936585
31	V|gi|6959460|gb|AF173471.1|AF173471|AF173471 TT virus strain hm05 clone 2 ORF1 gene, partial cds	250	171	0.684
31	V|gi|156104044|emb|AM712019.1||TT virus sle2135 intragenomic rearrangement	1105	323	0.292308
31	V|gi|3328143|gb|AF072746.1|AF072746|AF072746 TT virus from blood donor 4, unknown gene	306	50	0.163399
31	V|gi|11862881|dbj|AB041957.1||Torque teno virus 4 DNA, complete genome, isolate: Pt-TTV6	3690	149	0.040379
31	V|gi|11055597|gb|AF286467.1|AF286467|AF286467 TT virus isolate HD6.4 ORF1 gene, partial sequence	215	79	0.367442
31	V|gi|16191698|dbj|AB060623.1||TT virus gene for ORF1, partial cds, clone: SAi-10d	550	173	0.314545
30	V|gi|55139666|gb|AY590619.1||TT virus isolate Amaz7011 non-coding region genomic sequence	135	64	0.474074
30	V|gi|7673503|gb|AF216461.1||TT virus isolate TTV-SC319 clone 02 non-coding region	160	159	0.99375
29	V|gi|7415884|dbj|AB038620.1||TT virus complete genome, isolate:TTVsan-S039	3792	323	0.085179
29	V|gi|21955907|emb|AJ315437.1||TT virus DNA, isolate 7-1	210	62	0.295238
29	V|gi|55416625|gb|AY653733.1||Acanthamoeba polyphaga mimivirus, complete genome	1181404	460	0.000389
29	V|gi|4519804|dbj|AB017911.1||TT virus DNA, TATA_signal region	1000	315	0.315
29	V|gi|13022206|gb|AF345521.1||TT virus isolate TCHN-G1 Orf2 and Orf1 genes, complete cds	3239	125	0.038592
29	V|gi|270342029|gb|FJ957924.1||ASFV-like virus WU isolate UA.1, genomic sequence	427	291	0.681499
28	V|gi|87243718|gb|DQ186994.1||Torque teno virus clone P601 ORF2 (ORF2) and ORF1 (ORF1) genes, complete cds	3076	104	0.03381
28	V|gi|6708436|gb|AF212931.1|AF212931|AF212931 TT virus isolate NZA59 ORF1 gene, partial cds	255	177	0.694118
28	V|gi|157284755|gb|EF526170.1||Gallid herpesvirus 2 strain 648a hypothetical protein (MDV080) and hypothetical protein (MDV082) genes, complete cds	5212	61	0.011704
28	V|gi|156104057|emb|AM712032.1||TT virus sle2072 complete genome	3759	230	0.061186
27	V|gi|3643132|gb|AF084845.1|AF084845|AF084845 TT virus isolate TT/TH5 unknown gene	202	75	0.371287
27	V|gi|6097150|dbj|AB026354.1||TT virus gene for ORF1, partial cds, isolate:C1-1-07	800	76	0.095
27	V|gi|16224486|gb|AF416142.1|AF416142|AF416142 TT virus TTVSD5 ORF1 gene, partial cds	299	213	0.712375
27	V|gi|241913767|gb|GQ179972.1||SEN virus isolate Guilan SENV-H1 ORF1 gene, partial cds	119	72	0.605042
27	V|gi|156104013|emb|AM711988.1||TT virus sle1758 intragenomic rearrangement	765	139	0.181699
27	V|gi|6979375|gb|AF173447.1|AF173447|AF173447 TT virus strain nh665 ORF1 gene, partial cds	217	75	0.345622
26	V|gi|16197532|dbj|AB060620.1||TT virus gene for ORF2, complete cds, clone: SAg-27u	600	77	0.128333
26	V|gi|21955910|emb|AJ315440.1||TT virus DNA, isolate 16-12	350	158	0.451429
26	V|gi|156104019|emb|AM711994.1||TT virus sle1779 intragenomic rearrangement	1726	142	0.082271
26	V|gi|6097658|dbj|AB026408.1||TT virus gene for ORF1, partial cds, isolate:A2-01	800	75	0.09375
26	V|gi|156104042|emb|AM712017.1||TT virus sle2160 intragenomic rearrangement	409	233	0.569682
26	V|gi|16191684|dbj|AB060608.1||TT virus gene for ORF2, complete cds, clone:SAe-10u	600	88	0.146667
25	V|gi|4760733|dbj|AB024351.1||TT virus DNA for ORF2, partial cds, isolate:12Kw/2-4E	468	99	0.211538
25	V|gi|62721482|gb|DQ003341.1||Torque teno virus clone P2-9-02 ORF2 (ORF2), ORF1A (ORF1A), and ORF1B (ORF1B) genes, complete cds	2897	195	0.067311
25	V|gi|21955886|emb|AJ315416.1||TT virus DNA, isolate 129-1	319	132	0.413793
25	V|gi|12061208|gb|AY010727.1||TT virus isolate D96/58711 non-coding region sequence	204	102	0.5
25	V|gi|16191701|dbj|AB060624.1||TT virus gene for ORF2, complete cds, clone: SAj-03u	600	91	0.151667
25	V|gi|16191678|dbj|AB060604.1||TT virus gene for ORF2, partial cds, clone:SAd-16u	600	89	0.148333
25	V|gi|9998916|emb|AJ294446.1||TT virus primer set II amplicon, strain BD023	206	140	0.679612
25	V|gi|49202969|emb|AJ620218.1||Torque teno virus, isolate tth3, complete genome	3757	278	0.073995
24	V|gi|9998908|emb|AJ294438.1||TT virus primer set II amplicon, strain BD009	203	76	0.374384
24	V|gi|6959416|gb|AF173142.1|AF173142|AF173142 TT virus strain lt1565 ORF1 gene, partial cds	217	146	0.672811
24	V|gi|6979383|gb|AF173451.1|AF173451|AF173451 TT virus strain nh693 ORF1 gene, partial cds	217	177	0.815668
24	V|gi|3790036|gb|AF084121.1|AF084121|AF084121 TT virus isolate Mau32 unknown gene	222	159	0.716216
24	V|gi|2746233|gb|AF037218.1||Human herpesvirus 7 strain RK, complete genome	153080	73	0.000477
24	V|gi|158519572|gb|EU118939.1||Torque teno virus isolate Manaus 11 non-coding region genomic sequence	159	121	0.761006
24	V|gi|20384725|gb|AY032895.1||TT virus isolate 27 DLBCL ORF1 gene, partial sequence	272	87	0.319853
23	V|gi|49202977|emb|AJ620220.1||Torque teno virus, isolate tth16, complete genome	3756	479	0.127529
23	V|gi|49202985|emb|AJ620222.1||Torque teno virus, isolate tth25, complete genome	3758	263	0.069984
23	V|gi|27356957|gb|AY147045.1||Torque teno virus isolate HRPd063 ORF1 gene, partial cds	276	150	0.543478
23	V|gi|4760791|dbj|AB024369.1||TT virus DNA for ORF2, partial cds, isolate:KC035/2-4G	462	97	0.209957
23	V|gi|9049942|gb|AF261761.1||Torque teno virus 7 isolate PMV, complete genome	3736	186	0.049786
22	V|gi|21955896|emb|AJ315426.1||TT virus DNA, isolate 102c-2	207	117	0.565217
22	V|gi|13365602|dbj|AB048603.1||SEN virus DNA, untranslated region, clone: SENV-H	609	64	0.10509
22	V|gi|87243724|gb|DQ186996.1||Torque teno virus clone BM1A-02 ORF2 (ORF2) and ORF1 (ORF1) genes, complete cds	3055	165	0.05401
22	V|gi|49202973|emb|AJ620219.1||Torque teno virus, isolate tth9, complete genome	3755	135	0.035952
22	V|gi|16197506|dbj|AB060599.1||Torque teno virus gene for ORF1, partial cds, clone: SAa-07d	550	224	0.407273
22	V|gi|134026392|dbj|AB290920.1||Torque teno midi virus ORF1, ORF2 genes for hypothetical proteins, partial cds, isolate: MD1-160	568	158	0.278169
22	V|gi|156104018|emb|AM711993.1||TT virus sle1769 intragenomic rearrangement	1554	271	0.174389
21	V|gi|110798552|gb|DQ665292.1||Torque teno virus isolate HRPh40 ORF1 gene, partial cds	217	128	0.589862
21	V|gi|21321203|dbj|AB075283.1||SEN virus ORF1 gene, partial cds, clone:TB214_H	226	126	0.557522
21	V|gi|156622608|dbj|AB303562.1||Torque teno midi virus DNA, complete genome, isolate: MDJN51	3187	52	0.016316
21	V|gi|5572683|dbj|AB025946.2||Torque teno virus 19 DNA, complete genome, isolate: TTV SANBAN	3808	288	0.07563
21	V|gi|156622593|dbj|AB303559.1||Torque teno midi virus DNA, complete genome, isolate: MDJN2	3187	92	0.028867
21	V|gi|50880253|emb|AJ623291.1||Avian endogenous retrovirus EAV-HP partial proviral genome, clone EAV-21-1	7278	319	0.043831
21	V|gi|3328141|gb|AF072745.1|AF072745|AF072745 TT virus from blood donor 3, unknown gene	306	110	0.359477
21	V|gi|7670250|dbj|AB028302.1||TT virus DNA, untranslated region, isolate:TTV-3CR06	333	178	0.534535
20	V|gi|21321205|dbj|AB075284.1||SEN virus ORF1 gene, partial cds, clone:TB233_H	226	161	0.712389
20	V|gi|156622613|dbj|AB303563.1||Torque teno midi virus DNA, complete genome, isolate: MDJN1	3200	78	0.024375
20	V|gi|49202989|emb|AJ620223.1||Torque teno virus, isolate tth26, complete genome	3756	399	0.10623
20	V|gi|156104038|emb|AM712013.1||TT virus sle2412 intragenomic rearrangement	977	51	0.052201
20	V|gi|3132287|dbj|AB011490.1||Torque teno virus genes for hypothetical proteins (short and long ORF), partial and complete cds, isolate: G105001	2427	67	0.027606
20	V|gi|9998913|emb|AJ294443.1||TT virus primer set II amplicon, strain BD020	205	145	0.707317
20	V|gi|9049775|gb|AF247137.1|AF247137|AF247137 TT virus isolate TUPB, complete genome	3817	186	0.048729
19	V|gi|10799950|dbj|AB049735.1||Gallid herpesvirus 3 DNA, complete genome, strain:HPRS24	164270	61	0.000371
19	V|gi|222065695|emb|FM882012.1||Torque teno virus partial ORF for hypothetical protein, isolate ZC-2006-1	212	149	0.70283
19	V|gi|7415911|dbj|AB038627.1||Torque teno mini virus 7 DNA, complete genome, isolate: TLMV-CLC156	2952	174	0.058943
19	V|gi|9998915|emb|AJ294445.1||TT virus primer set II amplicon, strain BD022	205	120	0.585366
19	V|gi|6959418|gb|AF173143.1|AF173143|AF173143 TT virus strain lt1685 ORF1 gene, partial cds	217	204	0.940092
19	V|gi|156104063|emb|AM712038.1||TT virus sle2022 intragenomic rearrangement	874	138	0.157895
19	V|gi|27356989|gb|AY147061.1||Torque teno virus isolate HRPd176 ORF1 gene, partial cds	280	141	0.503571
19	V|gi|156104072|emb|AM712047.1||TT virus sle1963 intragenomic rearrangement	1080	205	0.189815
18	V|gi|4691602|gb|AF112927.1|AF112927|AF112927 HIV-1 isolate patient 53 country Brazil pol polyprotein gene, partial cds	1041	37	0.035543
18	V|gi|62867594|emb|AJ879490.2||Cucumber mosaic virus segment RNA 1 complete sequence	3583	28	0.007815
18	V|gi|21321191|dbj|AB075277.1||SEN virus ORF1 gene, partial cds, clone:SENV-H_EN4	226	132	0.584071
18	V|gi|6009818|dbj|AB028306.1||TT virus DNA, untranslated region, isolate:TTV-3CR10	341	173	0.507331
18	V|gi|18077264|emb|AJ344426.1||TT virus proviral partial N22 gene for non-stuctural protein 22, isolate T19a	222	30	0.135135
18	V|gi|9998920|emb|AJ294450.1||TT virus primer set II amplicon, strain BD031	204	61	0.29902
17	V|gi|12061211|gb|AY010730.1||TT virus isolate D96/58740 non-coding region sequence	203	105	0.517241
17	V|gi|5442450|dbj|AB011493.2||Torque teno virus genes for hypothetical proteins (short and long ORF), partial and complete cds, isolate TX011(O)	2780	129	0.046403
17	V|gi|10180697|gb|AF243438.1|AF243438|AF243438 Gallid herpesvirus 2 serotype 1 isolate Md5, complete genome	177874	94	0.000528
17	V|gi|7673521|gb|AF216470.1||TT virus isolate TTV-SC484 clone 06 non-coding region	159	77	0.484277
17	V|gi|4574453|gb|AF123919.1||TT virus isolate US6 unknown gene	260	126	0.484615
17	V|gi|156104011|emb|AM711986.1||TT virus sle1751 intragenomic rearrangement	679	143	0.210604
17	V|gi|17827217|dbj|AB064600.1||Torque teno virus DNA, complete genome, isolate: JT05F	3688	102	0.027657
16	V|gi|55139673|gb|AY590626.1||TT virus isolate Amaz7022 non-coding region genomic sequence	135	57	0.422222
16	V|gi|7649077|gb|AF233971.1|AF233971|AF233971 TT virus isolate BG-9 5' untranslated region	159	92	0.578616
16	V|gi|17025785|gb|AY052815.1||SEN virus patient 6 clone a ORF1 gene, partial cds	190	75	0.394737
16	V|gi|31324081|gb|AF513365.1||TT virus strain 1kl 5' untranslated region, partial sequence	134	81	0.604478
16	V|gi|55139672|gb|AY590625.1||TT virus isolate Amaz7021 non-coding region genomic sequence	135	123	0.911111
16	V|gi|156104059|emb|AM712034.1||TT virus sle2065 complete genome	3759	315	0.083799
16	V|gi|11559029|emb|AJ402251.1||TT virus partial n22 gene for orf1 protein, clone c19	222	100	0.45045
16	V|gi|7649075|gb|AF233969.1|AF233969|AF233969 TT virus isolate BG-3 5' untranslated region	159	80	0.503145
16	V|gi|5733510|gb|AF157706.1||Human herpesvirus 6B strain Z29, complete genome	162114	31	0.000191
16	V|gi|156104010|emb|AM711985.1||TT virus sle1748 intragenomic rearrangement	631	144	0.228209
16	V|gi|5457003|dbj|AB024383.2||Torque teno virus genes for ORF2, ORF1, partial cds, isolate: KC205/1-12G	648	86	0.132716
15	V|gi|5305839|gb|AF152437.1|AF152437|AF152437 TT virus isolate HD3 ORF1 gene, partial cds	222	131	0.59009
15	V|gi|4574485|gb|AF123951.1||TT virus isolate NL6 unknown gene	260	231	0.888462
15	V|gi|9998905|emb|AJ294435.1||TT virus primer set II amplicon, strain BD004	205	133	0.64878
15	V|gi|6959458|gb|AF173470.1|AF173470|AF173470 TT virus strain hm05 clone 10 ORF1 gene, partial cds	250	182	0.728
15	V|gi|4416037|gb|AF083153.1|AF083153|AF083153 TT virus strain TTm2 unknown gene	210	158	0.752381
15	V|gi|27356977|gb|AY147055.1||Torque teno virus isolate HRPd185 ORF1 gene, partial cds	222	152	0.684685
15	V|gi|156104017|emb|AM711992.1||TT virus sle1760 intragenomic rearrangement	1408	148	0.105114
15	V|gi|7415903|dbj|AB038625.1||TTV-like mini virus complete genome, isolate:TLMV-CLC062	2915	206	0.070669
15	V|gi|156104061|emb|AM712036.1||TT virus sle2016 intragenomic rearrangement	539	78	0.144712
15	V|gi|3328135|gb|AF072742.1|AF072742|AF072742 TT virus from blood donor 11, unknown gene	303	75	0.247525
15	V|gi|156104075|emb|AM712050.1||TT virus sle2052 intragenomic rearrangement	2686	142	0.052867
14	V|gi|13022234|gb|AF345528.1||TT virus isolate TCHN-F Orf2 and Orf1 genes, complete cds	3153	314	0.099588
14	V|gi|3132281|dbj|AB011488.1||Torque teno virus genes for hypothetical proteins (short and long ORF), partial and complete cds, isolate: G102001	2427	96	0.039555
14	V|gi|3116055|emb|AJ225214.1||RV-Freshwater houting partial mRNA for polyprotein	1300	78	0.06
14	V|gi|30795158|gb|AF482758.2||Cowpox virus strain Brighton Red, complete genome	224499	30	0.000134
14	V|gi|52854167|gb|AY622909.1||Small anellovirus 2, complete genome	2635	189	0.071727
14	V|gi|28190366|gb|AF467283.1||TT virus isolate ZAss61 ORF1 (ORF1) gene, partial cds	221	101	0.457014
14	V|gi|158519570|gb|EU118937.1||Torque teno virus isolate Manaus 09 non-coding region genomic sequence	159	75	0.471698
14	V|gi|17827237|dbj|AB064603.1||Torque teno virus DNA, complete genome, isolate: JT41F	3727	96	0.025758
14	V|gi|24898894|dbj|AB041958.2||Torque teno virus 26 DNA, complete genome, isolate: Mf-TTV3	3798	56	0.014745
14	V|gi|156104005|emb|AM711980.1||TT virus sle2030 intragenomic rearrangement	1239	126	0.101695
14	V|gi|156104020|emb|AM711995.1||TT virus sle1782 intragenomic rearrangement	1775	82	0.046197
14	V|gi|23598432|gb|AY153766.1||SEN virus isolate N4_H ORF1 protein gene, partial cds	182	83	0.456044
14	V|gi|6815126|dbj|AB030487.1||TT virus gene for pORF2a, pORF2b, pORF1, complete cds, clone:JaCHCTC19	2860	75	0.026224
13	V|gi|7673551|gb|AF216485.1||TT virus isolate TTV-SC894 clone 07 non-coding region	159	75	0.471698
13	V|gi|12061213|gb|AY010732.1||TT virus isolate D96/60557 non-coding region sequence	204	98	0.480392
13	V|gi|249692|gb|S37121.1||VPI [foot and mouth disease virus FMDV, type Asia 1 63/72, Genomic, 897 nt]	897	196	0.218506
13	V|gi|21955876|emb|AJ315406.1||TT virus proviral DNA, isolate 192a-6	414	127	0.306763
13	V|gi|17016399|gb|AF332093.1|AF332093|AF332093 White spot syndrome virus, complete genome	305107	32	0.000105
13	V|gi|5107385|gb|AF154073.1|AF154073|AF154073 TT virus strain B20 ORF2 protein gene, partial cds	134	94	0.701493
13	V|gi|5616144|gb|AF122917.1|AF122917|AF122917 TT virus isolate JA4, complete genome	3537	165	0.04665
13	V|gi|16197508|dbj|AB060600.1||Torque teno virus gene for ORF2, complete cds, clone: SAa-30u	600	98	0.163333
13	V|gi|28190356|gb|AF467278.1||TT virus isolate ZAN28 ORF1 (ORF1) gene, partial cds	221	89	0.402715
13	V|gi|156104047|emb|AM712022.1||TT virus sle2116 intragenomic rearrangement	855	79	0.092398
13	V|gi|156104014|emb|AM711989.1||TT virus sle1756 intragenomic rearrangement	872	141	0.161697
12	V|gi|40019123|gb|AY386264.1||Orf virus strain OV-SA00, complete genome	139962	47	0.000336
12	V|gi|12061221|gb|AY010740.1||TT virus isolate A97/17530 non-coding region sequence	202	105	0.519802
12	V|gi|49202993|emb|AJ620224.1||Torque teno virus, isolate tth27, complete genome	3757	309	0.082246
12	V|gi|4929383|gb|AF146811.1|AF146811|AF146811 TT virus isolate Ita53 clone 3 unknown gene	222	75	0.337838
12	V|gi|156104025|emb|AM712000.1||TT virus sle1998 intragenomic rearrangement	1098	158	0.143898
12	V|gi|7673465|gb|AF216442.1||TT virus isolate TTV-SC099 non-coding region	159	71	0.446541
12	V|gi|4235485|gb|AF109806.1|AF109806|AF109806 TT virus strain NR2 unknown gene	183	89	0.486339
12	V|gi|209811|gb|J01917.1|ADRCG|ADRCG Adenovirus type 2, complete genome	35937	107	0.002977
12	V|gi|295148448|gb|GQ404883.1||Virus Chimp162 replication-association protein (rep) gene, partial cds	469	253	0.539446
12	V|gi|6979351|gb|AF173435.1|AF173435|AF173435 TT virus strain ltbr2977 ORF1 gene, partial cds	217	115	0.529954
12	V|gi|49202948|emb|AJ620213.1||Torque teno virus, isolate tth10, complete genome	3742	128	0.034206
12	V|gi|7658138|dbj|AB037962.1||TT virus gene for ORF1, partial cds, isolate:T2Y059	767	73	0.095176
12	V|gi|156104069|emb|AM712044.1||TT virus sle2003 intragenomic rearrangement	1361	143	0.10507
12	V|gi|7673483|gb|AF216451.1||TT virus isolate TTV-SC216 non-coding region	159	75	0.471698
12	V|gi|21321197|dbj|AB075280.1||SEN virus ORF1 gene, partial cds, clone:SENV-H_EC2	226	79	0.349558
12	V|gi|156104015|emb|AM711990.1||TT virus sle1767 intragenomic rearrangement	1315	133	0.101141
12	V|gi|12061206|gb|AY010725.1||TT virus isolate D96/58696 non-coding region sequence	203	120	0.591133
11	V|gi|21955877|emb|AJ315407.1||TT virus proviral DNA, isolate 194a-6	384	135	0.351562
11	V|gi|26788011|emb|AJ421989.1||Agaricus bisporus virus X genomic RNA, band VX3DMF	763	148	0.193971
11	V|gi|6959329|gb|AF173098.1|AF173098|AF173098 TT virus strain cha26 ORF1 gene, partial cds	217	150	0.691244
11	V|gi|19698217|dbj|AB072968.1||SEN virus gene for pORF2, partial cds, clone:SENV-D/RP87	408	186	0.455882
11	V|gi|17827257|dbj|AB064606.1||Torque teno virus DNA, complete genome, isolate: JT33F	3701	75	0.020265
11	V|gi|5616149|gb|AF122918.1|AF122918|AF122918 TT virus isolate JA2B unknown genes	3840	119	0.03099
11	V|gi|7649072|gb|AF233966.1|AF233966|AF233966 TT virus isolate BG-11 5' untranslated region	159	151	0.949686
11	V|gi|16191686|dbj|AB060610.1||TT virus gene for ORF2, complete cds, clone:SAf-01u	600	100	0.166667
11	V|gi|15213733|gb|AF400646.1|AF400646|AF400646 TT virus isolate AL985 ORF1 gene, partial cds	222	66	0.297297
11	V|gi|11559019|emb|AJ402246.1||TT virus partial n22 gene for orf1 protein, clone c14	222	33	0.148649
11	V|gi|156104065|emb|AM712040.1||TT virus sle2015 intragenomic rearrangement	1095	132	0.120548
11	V|gi|6097157|dbj|AB026355.1||TT virus gene for ORF1, partial cds, isolate:C1-1-08	800	86	0.1075
10	V|gi|156104026|emb|AM712001.1||TT virus sle2008 intragenomic rearrangement	1478	151	0.102165
10	V|gi|50880248|emb|AJ623289.1||Avian endogenous retrovirus EAV-HP partial proviral genome, clone EAV-15I	6895	112	0.016244
10	V|gi|26788008|emb|AJ421986.1||Agaricus bisporus virus X genomic RNA, band VX4DMF	763	175	0.229358
10	V|gi|15811417|gb|AF395934.1|AF395934|AF395934 TT virus IVDU-2 ORF1 gene, partial cds	220	81	0.368182
10	V|gi|3599350|gb|AF081079.1|AF081079|AF081079 TT virus isolate Bra23 unknown gene	324	106	0.32716
10	V|gi|4760723|dbj|AB024346.1||TT virus DNA for ORF2, partial cds, isolate:07Nak/2-4E	459	111	0.24183
10	V|gi|157284779|gb|EF526178.1||Gallid herpesvirus 2 strain RB-1B(ADOL) hypothetical protein (MDV080) and hypothetical protein (MDV082) genes, complete cds	5761	61	0.010588
10	V|gi|9998932|emb|AJ294462.1||TT virus primer set II amplicon, strain BD172	204	113	0.553922
10	V|gi|14588306|dbj|AB053828.1||Torque teno virus gene for ORF1, partial cds, clone: Ms-08-1	222	45	0.202703
10	V|gi|55139669|gb|AY590622.1||TT virus isolate Amaz7016 non-coding region genomic sequence	135	83	0.614815
10	V|gi|259089717|gb|GQ452051.1||SEN virus isolate Guilan SENV-H2 ORF1 gene, partial cds	119	71	0.596639
10	V|gi|38195509|gb|AY433969.1||TT virus isolate H19s ORF1 gene, partial cds	222	126	0.567568
10	V|gi|3132299|dbj|AB011494.1||Torque teno virus genes for hypothetical proteins (short and long ORF), partial and complete cds, isolate: TY96117	2424	55	0.02269
10	V|gi|11559035|emb|AJ402254.1||TT virus partial n22 gene for orf1 protein, clone c21	222	107	0.481982
10	V|gi|30350107|gb|AF397753.1||TT virus clone BTRL-21 ORF1/2-like gene, partial sequence	247	31	0.125506
10	V|gi|6009825|dbj|AB028313.1||TT virus DNA, untranslated region, isolate:TTV-3CR17	501	113	0.225549
10	V|gi|15027778|gb|AY035349.1||TT virus isolate B2 ORF2 gene, partial cds	143	46	0.321678
10	V|gi|156104016|emb|AM711991.1||TT virus sle1762 intragenomic rearrangement	1361	142	0.104335
10	V|gi|4760815|dbj|AB024381.1||TT virus DNA for ORF2, partial cds, isolate:KC201/2-21E	468	88	0.188034
9	V|gi|21955889|emb|AJ315419.1||TT virus DNA, isolate 125b-4	205	118	0.57561
9	V|gi|17827196|dbj|AB064597.1||Torque teno virus DNA, complete genome, isolate: CT30F	3570	142	0.039776
9	V|gi|5915986|gb|AF124067.1|AF124067|AF124067 TT virus strain P1 primer set B amplicon	204	156	0.764706
9	V|gi|7649091|gb|AF233985.1|AF233985|AF233985 TT virus isolate DM-12 5' untranslated region	159	89	0.559748
9	V|gi|5915984|gb|AF124065.1|AF124065|AF124065 TT virus strain B3 primer set B amplicon	204	75	0.367647
9	V|gi|156104071|emb|AM712046.1||TT virus sle1983 intragenomic rearrangement	1079	65	0.060241
9	V|gi|12061218|gb|AY010737.1||TT virus isolate A99/47557 non-coding region sequence	203	112	0.551724
9	V|gi|4574561|gb|AF124027.1||TT virus isolate US29 unknown gene	260	75	0.288462
9	V|gi|12709845|emb|AJ292966.1||Avian endogenous retrovirus EAV-HP partial proviral genome, clone EAV-JF1	5101	178	0.034895
9	V|gi|1019148|gb|L46634.1|HH7TETRA|HH7TETRA Human herpesvirus 7 (clone ED132'1.2) telomeric repeat region	1272	93	0.073113
9	V|gi|7649128|gb|AF234022.1|AF234022|AF234022 TT virus isolate TD 5' untranslated region	159	116	0.72956
9	V|gi|13487731|gb|AF348409.1||Torque teno virus 21 isolate TCHN-B ORF2 and ORF1 genes, complete cds	3153	77	0.024421
9	V|gi|25992219|gb|AF515694.1||TT virus genotype 21 Amazon Indian PME49 gene, 5' UTR	253	55	0.217391
9	V|gi|21955883|emb|AJ315413.1||TT virus proviral DNA, isolate 208-18	321	137	0.426791
9	V|gi|4416055|gb|AF083162.1|AF083162|AF083162 TT virus strain hds1-t1 unknown gene	210	75	0.357143
9	V|gi|156104062|emb|AM712037.1||TT virus sle2019 intragenomic rearrangement	729	67	0.091907
9	V|gi|21955920|emb|AJ315450.1||TT virus DNA, isolate 45b-6	268	82	0.30597
9	V|gi|6097665|dbj|AB026409.1||TT virus gene for ORF1, partial cds, isolate:A2-02	800	75	0.09375
9	V|gi|19481591|gb|AF440570.1||Shrimp white spot syndrome virus, complete genome	307287	32	0.000104
9	V|gi|156622558|dbj|AB303552.1||Torque teno midi virus DNA, complete genome, isolate: MDJHem2	3208	56	0.017456
9	V|gi|40019122|gb|AY386263.1||Orf virus strain OV-IA82, complete genome	137241	44	0.000321
8	V|gi|55139684|gb|AY590637.1||TT virus isolate HPD51 non-coding region genomic sequence	135	49	0.362963
8	V|gi|167216202|dbj|AB355223.1||Torque teno virus DNA, untranslated reion, partial sequence, isolate: D2-75	89	79	0.88764
8	V|gi|12709849|emb|AJ292967.1||Avian endogenous retrovirus EAV-HP proviral genome, clone EAV-JF2	6806	150	0.022039
8	V|gi|12060427|dbj|AB049607.1||Torque teno virus 23 ORF2, ORF1 genes, complete cds, isolate: s-TTV CH65-2	3301	80	0.024235
8	V|gi|38195565|gb|AY433997.1||TT virus isolate P3s ORF1 gene, partial cds	222	154	0.693694
8	V|gi|6959380|gb|AF173124.1|AF173124|AF173124 TT virus strain hm96395 ORF1 gene, partial cds	217	75	0.345622
8	V|gi|21321193|dbj|AB075278.1||SEN virus ORF1 gene, partial cds, clone:SENV-H_EN5	226	106	0.469027
8	V|gi|156104027|emb|AM712002.1||TT virus sle2009 intragenomic rearrangement	1624	130	0.080049
8	V|gi|116765975|gb|DQ987837.1||Small anellovirus KR-BD-0115 ORF1 gene, partial cds	393	45	0.114504
8	V|gi|12061232|gb|AY010751.1||TT virus isolate A99/23894 non-coding region sequence	199	69	0.346734
8	V|gi|156104076|emb|AM712051.1||TT virus sle2053 intragenomic rearrangement	2688	78	0.029018
8	V|gi|4760725|dbj|AB024347.1||TT virus DNA for ORF2, partial cds, isolate:07Nak/2-4G	469	55	0.117271
8	V|gi|156622563|dbj|AB303553.1||Torque teno midi virus DNA, complete genome, isolate: MDJHem3-1	3198	43	0.013446
8	V|gi|134026377|dbj|AB290917.1||Torque teno midi virus DNA, complete genome, isolate: MD1-032	3245	69	0.021263
8	V|gi|89145494|gb|DQ361270.1||Torque teno virus isolate Mon_G3 ORF1 gene, partial cds	205	50	0.243902
8	V|gi|12655844|gb|AF222054.1|AF222054|AF222054 TT virus strain TTVm-TUSPB putative ORF1 gene, partial cds	411	77	0.187348
8	V|gi|11612140|gb|AF316139.1||Simian virus 40 strain 776 complete genome	5243	50	0.009537
8	V|gi|23598439|gb|AY153769.1||SEN virus isolate H12 ORF1 protein gene, partial cds	182	81	0.445055
8	V|gi|12829957|gb|AY026465.1||TT virus isolate L01 ORF2 and ORF1 genes, complete cds	3154	96	0.030438
8	V|gi|156104052|emb|AM712027.1||TT virus sle1841 intragenomic rearrangement	644	75	0.11646
8	V|gi|12061212|gb|AY010731.1||TT virus isolate D96/60540 non-coding region sequence	204	57	0.279412
7	V|gi|19881028|gb|AF480884.1||Chimpanzee cytomegalovirus, complete genome	241087	27	0.000112
7	V|gi|156104064|emb|AM712039.1||TT virus sle1999 intragenomic rearrangement	922	67	0.072668
7	V|gi|474539|emb|Z31449.1||Simian immunodeficiency virus (clone 20-402-1-11) env gene (partial)	323	26	0.080495
7	V|gi|62532624|gb|AY857170.2||HIV-1 isolate 9290777 from Australia, partial genome	4009	33	0.008231
7	V|gi|222065689|emb|FM882009.1||Torque teno virus partial ORF for hypothetical protein, isolate ZC-2001-3	212	57	0.268868
7	V|gi|6009812|dbj|AB028298.1||TT virus DNA, untranslated region, isolate:TTV-3CR02	333	110	0.33033
7	V|gi|7415918|dbj|AB038629.1||Torque teno mini virus 2 DNA, complete genome, isolate: TLMV-NLC023	2765	122	0.044123
7	V|gi|10717119|gb|AF289360.1|AF289360|AF289360 TT virus isolate S7195 ORF1 gene, partial cds	247	69	0.279352
7	V|gi|11991031|dbj|AB049672.1||Torque teno virus gene for ORF1, partial cds, isolate: CH228-03	675	75	0.111111
7	V|gi|4574456|gb|AF123922.1||TT virus isolate US9 unknown gene	260	161	0.619231
7	V|gi|21955893|emb|AJ315423.1||TT virus DNA, isolate 147b-3	247	82	0.331984
7	V|gi|3132290|dbj|AB011491.1||Torque teno virus genes for hypothetical proteins (short and long ORF), partial and complete cds, isolate: G88801	2427	60	0.024722
7	V|gi|38195499|gb|AY433964.1||TT virus isolate HCV1226s ORF1 gene, partial cds	224	91	0.40625
7	V|gi|156104058|emb|AM712033.1||TT virus sle2061 complete genome	3759	295	0.078478
7	V|gi|255764588|gb|GQ365709.1||Sclerotinia sclerotiorum hypovirulence associated DNA virus 1, complete genome	2166	168	0.077562
7	V|gi|5114069|gb|AF090839.1|AF090839|AF090839 Hepatitis B virus strain G2.27246, complete genome	3221	75	0.023285
7	V|gi|28190370|gb|AF467285.1||TT virus isolate ZAG22 ORF1 (ORF1) gene, partial cds	220	43	0.195455
7	V|gi|5456978|dbj|AB024370.2||TT virus DNA for ORF2, ORF1, partial cds, isolate:KC037/1-12G	648	58	0.089506
7	V|gi|17025783|gb|AY052814.1||SEN virus patient 9 clone b ORF1 gene, partial cds	194	82	0.42268
7	V|gi|4574460|gb|AF123926.1||TT virus isolate US13 unknown gene	260	75	0.288462
7	V|gi|117935925|gb|DQ890022.1||Paramecium bursaria Chlorella virus FR483, complete genome	321240	77	0.00024
7	V|gi|35375766|gb|AY312151.1||TT virus group 3 ORF2 protein gene, complete cds	843	56	0.066429
7	V|gi|6425072|gb|AF190123.1|AF190123|AF190123 Tobacco vein-clearing virus, complete genome	7767	203	0.026136
7	V|gi|182638648|gb|EU553126.1||HIV-1 strain 05RO3299 from Romania pol protein (pol) gene, partial cds	1005	35	0.034826
7	V|gi|260160888|emb|FN386611.1||Ostreococcus tauri virus 1 complete genome	191761	41	0.000214
7	V|gi|572730|emb|X12724.1||Human Retrovirus mRNA for solo LTR #2	452	82	0.181416
7	V|gi|134026387|dbj|AB290919.1||Torque teno midi virus 2 DNA, complete genome, isolate: MD2-013	3253	60	0.018445
6	V|gi|17529780|gb|AF380138.1||Monkeypox virus strain Zaire-96-I-16, complete genome	196858	30	0.000152
6	V|gi|4760745|dbj|AB024357.1||TT virus DNA for ORF2, partial cds, isolate:HIJ/2-4E	459	130	0.283224
6	V|gi|39726202|gb|AY461507.1||Mythimna loreyi densovirus, complete genome	6034	92	0.015247
6	V|gi|5915976|gb|AF124057.1|AF124057|AF124057 TT virus strain JA9 primer set B amplicon	200	153	0.765
6	V|gi|6959410|gb|AF173139.1|AF173139|AF173139 TT virus strain lt1270 ORF1 gene, partial cds	217	75	0.345622
6	V|gi|5052990|gb|AF153320.1|AF153320|AF153320 TT virus isolate hair1 putative ORF2 protein gene, partial cds	159	112	0.704403
6	V|gi|329654|gb|M10247.1|HPBECOD|HPBECOD Hepatitis B virus EcoD fragment and flanking cellular DNA	2251	106	0.04709
6	V|gi|155382412|gb|EU006631.1||Phaeocystis pouchetii virus isolate 01 putative major capsid protein (MCP) gene, complete cds	1563	36	0.023033
6	V|gi|5851763|dbj|AB031768.1||TT virus ORF1 gene, partial cds, isolate:TY11	222	65	0.292793
6	V|gi|7649100|gb|AF233994.1|AF233994|AF233994 TT virus isolate DP-6 5' untranslated region	159	75	0.471698
6	V|gi|1617351|emb|X99935.1||Murine leukemia related virus genes encoding protease and reverse transcriptase, partial, strain VuEV	945	51	0.053968
6	V|gi|27356969|gb|AY147051.1||Torque teno virus isolate HRPd150 ORF1 gene, partial cds	269	80	0.297398
6	V|gi|6097205|dbj|AB026362.1||TT virus gene for ORF1, partial cds, isolate:C1-2-05	800	67	0.08375
6	V|gi|4760795|dbj|AB024371.1||TT virus DNA for ORF2, partial cds, isolate:KC041/2-3G	411	52	0.126521
6	V|gi|17826968|dbj|AB064595.1||Torque teno virus 27 DNA, complete genome, isolate: CT23F	3729	64	0.017163
6	V|gi|222065687|emb|FM882008.1||Torque teno virus partial ORF for hypothetical protein, isolate ZC-2001-2	212	34	0.160377
6	V|gi|17827210|dbj|AB064599.1||Torque teno virus DNA, complete genome, isolate: JT03F	3669	120	0.032706
6	V|gi|31324082|gb|AF513366.1||TT virus strain 16kl 5' untranslated region, partial sequence	134	81	0.604478
6	V|gi|110798527|gb|DQ665279.1||Torque teno virus isolate HRPT37 ORF1 gene, partial cds	217	77	0.354839
6	V|gi|110617785|gb|DQ675456.1||Porcine parvovirus strain SR-1, complete genome	4875	66	0.013538
6	V|gi|11991079|dbj|AB049696.1||Torque teno virus gene for ORF1, partial cds, isolate: CH234-07	675	75	0.111111
6	V|gi|5616162|gb|AF122921.1|AF122921|AF122921 TT virus isolate US32, complete genome	3839	58	0.015108
6	V|gi|49202965|emb|AJ620217.1||Torque teno virus, isolate tth21, complete genome	3741	54	0.014435
6	V|gi|12056159|emb|AJ293568.1||Yaba-like disease virus (YLDV), complete genome	144575	27	0.000187
6	V|gi|12061227|gb|AY010746.1||TT virus isolate A99/43195 non-coding region sequence	198	84	0.424242
6	V|gi|42528326|gb|AY449524.1||SEN virus isolate 5-A ORF4, ORF3, ORF2, and ORF1 genes, complete cds	3087	195	0.063168
6	V|gi|163638425|gb|EU304328.1||Ostreococcus virus OsV5, complete genome	185373	83	0.000448
6	V|gi|261288662|gb|GQ477484.1||Hepatitis B virus isolate P54, complete genome	3221	75	0.023285
6	V|gi|192822849|gb|EU769260.1||Hepatitis B virus isolate 243190 polymerase (P), large S protein (S), and middle S protein (S) genes, partial cds	537	75	0.139665
5	V|gi|38195497|gb|AY433963.1||TT virus isolate HCV326s ORF1 gene, partial cds	225	46	0.204444
5	V|gi|7677075|gb|AF177443.1|AF177443|AF177443 TT virus isolate NIV-46 unknown gene	171	75	0.438596
5	V|gi|145309051|gb|U42580.6|PBU42580|PBU42580 Paramecium bursaria Chlorella virus 1, complete genome	330743	163	0.000493
5	V|gi|146229663|gb|EF207986.1||Antheraea pernyi nucleopolyhedrovirus isolate AnpeMNPV-L2, complete genome	126246	43	0.000341
5	V|gi|21955916|emb|AJ315446.1||TT virus DNA, isolate 45a-6	248	78	0.314516
5	V|gi|4877863|gb|AF136918.1|AF136918|AF136918 TT virus isolate BsHCC106 unknown gene	222	89	0.400901
5	V|gi|33330439|gb|AF534906.1||Human adenovirus type 1 subgroup C, complete genome	36001	120	0.003333
5	V|gi|21955884|emb|AJ315414.1||TT virus DNA, isolate 120a-1	203	71	0.349754
5	V|gi|35375764|gb|AY312150.1||TT virus group 2 ORF2 protein gene, complete cds	638	55	0.086207
5	V|gi|3599358|gb|AF081083.1|AF081083|AF081083 TT virus isolate Bra203 unknown gene	324	83	0.256173
5	V|gi|12061205|gb|AY010724.1||TT virus isolate D96/58694 non-coding region sequence	197	42	0.213198
5	V|gi|229554365|gb|FJ810126.1||Culex pipiens densovirus, complete genome	5759	44	0.00764
5	V|gi|87243730|gb|DQ186998.1||Torque teno virus clone BM1A-13 ORF2 (ORF2) and ORF1 (ORF1) genes, complete cds	3055	80	0.026187
5	V|gi|6009811|dbj|AB028297.1||TT virus DNA, untranslated region, isolate:TTV-3CR01	333	40	0.12012
5	V|gi|156067839|gb|DQ491003.2||Paramecium bursaria Chlorella virus AR158 genomic sequence	344691	115	0.000334
5	V|gi|18252149|gb|AY072045.1||SEN virus SENV-D (SENV-D) and ORF1 genes, complete cds	3175	73	0.022992
5	V|gi|19698195|dbj|AB062295.1||SEN virus gene for SENV-D pORF1, partial cds, strain:RP78	1191	37	0.031066
5	V|gi|11558907|emb|AJ402190.1||TT virus partial n22 gene for orf1 protein, clone nol18	222	142	0.63964
5	V|gi|4877865|gb|AF136920.1|AF136920|AF136920 TT virus isolate BsCO149 unknown gene	222	63	0.283784
5	V|gi|4760787|dbj|AB024367.1||TT virus DNA for ORF2, partial cds, isolate:KC033/2-4E	483	103	0.213251
5	V|gi|156104039|emb|AM712014.1||TT virus sle2595 intragenomic rearrangement	172	80	0.465116
5	V|gi|5915978|gb|AF124059.1|AF124059|AF124059 TT virus strain GH1 primer set B amplicon	200	118	0.59
5	V|gi|14275837|emb|AJ293656.1||Porcine endogenous type C retrovirus proviral gag gene, pol gene and env gene, class A, clone 58	8918	75	0.00841
5	V|gi|110798550|gb|DQ665291.1||Torque teno virus isolate HRPh17 ORF1 gene, partial cds	217	118	0.543779
5	V|gi|4760717|dbj|AB024343.1||TT virus DNA for ORF2, partial cds, isolate:03Sai/2-3G	411	75	0.182482
5	V|gi|225547747|gb|EU889253.1||Torque teno virus isolate ViPi08 nonfunctional ORF1 gene, complete sequence	3479	75	0.021558
5	V|gi|7657954|dbj|AB028668.1||Torque teno virus 15 DNA, complete genome, isolate: TJN01	3787	146	0.038553
5	V|gi|17827189|dbj|AB064596.1||Torque teno virus DNA, complete genome, isolate: CT25F	3726	87	0.023349
5	V|gi|9998919|emb|AJ294449.1||TT virus primer set II amplicon, strain BD027	204	74	0.362745
5	V|gi|38455245|gb|AY456099.1||TT virus isolate CH5s ORF1 gene, partial cds	222	98	0.441441
5	V|gi|22901107|gb|AY137361.1||TT virus isolate TTSSA-7483 ORF1 gene, partial cds	183	75	0.409836
5	V|gi|11991047|dbj|AB049680.1||Torque teno virus gene for ORF1, partial cds, isolate: Inoculum 2-01	675	31	0.045926
5	V|gi|18076256|emb|AJ279056.1||Porcine endogenous retrovirus proviral gag gene, pol gene and env gene	8918	73	0.008186
5	V|gi|28188382|gb|AY093407.1||TT virus isolate 5174PG1 ORF1 gene, partial cds	152	48	0.315789
5	V|gi|4579883|dbj|AB023345.1||TT virus ORF1 gene, partial cds, isolate:U46	222	97	0.436937
5	V|gi|218567|dbj|D10032.1||Baboon endogenous virus strain M7 proviral DNA, complete genome	8507	33	0.003879
5	V|gi|167216165|dbj|AB355186.1||Torque teno virus DNA, untranslated reion, partial sequence, isolate: D2-03	89	41	0.460674
5	V|gi|15027794|gb|AY035359.1||TT virus isolate LC7 ORF2 gene, partial cds	143	93	0.65035
5	V|gi|7649114|gb|AF234008.1|AF234008|AF234008 TT virus isolate IE-2 5' untranslated region	159	75	0.471698
5	V|gi|156104046|emb|AM712021.1||TT virus sle2143 intragenomic rearrangement	737	145	0.196744
5	V|gi|16197514|dbj|AB060603.1||TT virus gene for ORF1, partial cds, clone:SAc-19d	550	77	0.14
5	V|gi|158519565|gb|EU118932.1||Torque teno virus isolate Manaus 04 non-coding region genomic sequence	159	75	0.471698
4	V|gi|167216212|dbj|AB355233.1||Torque teno virus DNA, untranslated reion, partial sequence, isolate: D3-12	89	75	0.842697
4	V|gi|4760747|dbj|AB024358.1||TT virus DNA for ORF2, partial cds, isolate:KC002/2-4G	458	66	0.144105
4	V|gi|3599352|gb|AF081080.1|AF081080|AF081080 TT virus isolate Bra26 unknown gene	324	75	0.231481
4	V|gi|12061216|gb|AY010735.1||TT virus isolate A99/41628 non-coding region sequence	199	131	0.658291
4	V|gi|6097170|dbj|AB026357.1||TT virus gene for ORF1, partial cds, isolate:C1-1-10	800	56	0.07
4	V|gi|156104021|emb|AM711996.1||TT virus sle1785 intragenomic rearrangement	2105	75	0.035629
4	V|gi|290783622|gb|GQ404848.1||Cyclovirus PK6197, complete genome	1741	30	0.017231
4	V|gi|10281564|gb|AF258599.1|AF258599|AF258599 TT virus isolate Ras, untranslated region sequence	67	39	0.58209
4	V|gi|119926954|dbj|AB248401.1||Human adenovirus 2 gene for hexon, partial cds, strain: Chiba_040596	646	35	0.05418
4	V|gi|572733|emb|X12716.1||Human Retrovirus mRNA for LTR (clone cH6)	391	85	0.217391
4	V|gi|6178147|dbj|AB031733.1||TT virus gene for ORF2 protein, partial cds, isolate:TTV WAM993	289	47	0.16263
4	V|gi|11991015|dbj|AB049664.1||Torque teno virus gene for ORF1, partial cds, isolate: Inoculum 1-05	675	31	0.045926
4	V|gi|6708442|gb|AF212934.1|AF212934|AF212934 TT virus isolate NZA176 ORF1 gene, partial cds	260	57	0.219231
4	V|gi|12061236|gb|AY010755.1||TT virus isolate A99/30827 non-coding region sequence	222	83	0.373874
4	V|gi|38195507|gb|AY433968.1||TT virus isolate H521s ORF1 gene, partial cds	222	178	0.801802
4	V|gi|55139665|gb|AY590618.1||TT virus isolate Amaz7009 non-coding region genomic sequence	135	56	0.414815
4	V|gi|4235488|gb|AF109808.1|AF109808|AF109808 TT virus strain S397 unknown gene	141	74	0.524823
4	V|gi|4760735|dbj|AB024352.1||TT virus DNA for ORF2, partial cds, isolate:15Mor/2-3G	416	69	0.165865
4	V|gi|33772319|gb|AY261359.1||Bovine herpesvirus 5 strain SV507/99, complete genome	138390	27	0.000195
4	V|gi|145974668|gb|DQ826532.3||Influenza A virus (A/mallard/BC/373/2005(H5N2)) hemagglutinin gene, complete cds	1767	30	0.016978
4	V|gi|208436475|gb|EU839994.1||Agrotis ipsilon multiple nucleopolyhedrovirus strain Illinois, complete genome	155122	27	0.000174
4	V|gi|57547625|tpd|BR000031.1||TPA: TPA_exp: Rice tungro bacilliform virus orf x, orf y and orf z genes for hypothetical proteins, isolate:ERTBV-C	7499	119	0.015869
4	V|gi|254680856|gb|GQ329864.1||Cassava brown streak virus strain Tanzanian, complete genome	9008	27	0.002997
4	V|gi|5915977|gb|AF124058.1|AF124058|AF124058 TT virus strain JA3b primer set B amplicon	200	156	0.78
4	V|gi|7673469|gb|AF216444.1||TT virus isolate TTV-SC160 clone 01 non-coding region	159	33	0.207547
4	V|gi|41387571|gb|AY510475.1||Gallid herpesvirus 2 clone Md11BAC replication intermediate, complete genome	170950	48	0.000281
4	V|gi|11991017|dbj|AB049665.1||Torque teno virus gene for ORF1, partial cds, isolate: Inoculum 1-06	675	34	0.05037
4	V|gi|21955912|emb|AJ315442.1||TT virus DNA, isolate 32-4	312	75	0.240385
4	V|gi|15991069|dbj|AB059352.1||SEN virus SENV-D gene, complete cds	3264	88	0.026961
4	V|gi|6097177|dbj|AB026358.1||TT virus gene for ORF1, partial cds, isolate:C1-2-01	800	38	0.0475
4	V|gi|16197536|dbj|AB060622.1||TT virus gene for ORF2, partial cds, clone: SAi-10u	600	75	0.125
4	V|gi|6097522|dbj|AB026386.1||TT virus gene for ORF1, partial cds, isolate:C2-1-09	800	37	0.04625
4	V|gi|21955875|emb|AJ315405.1||TT virus proviral DNA, isolate 194a-5	208	101	0.485577
4	V|gi|18699520|gb|AF464084.1||TT virus isolate BD 493 18 ORF2 mRNA, partial cds	445	76	0.170787
4	V|gi|12061219|gb|AY010738.1||TT virus isolate A96/38474 non-coding region sequence	197	91	0.461929
4	V|gi|134026382|dbj|AB290918.1||Torque teno midi virus 1 DNA, complete genome, isolate: MD1-073	3242	75	0.023134
4	V|gi|49203004|emb|AJ620227.1||Torque teno virus, isolate tth5, complete genome	3700	54	0.014595
4	V|gi|25992213|gb|AF515688.1||TT virus genotype 21 Amazon Indian APJ04 gene, 5' UTR	253	52	0.205534
4	V|gi|3643058|gb|AF067975.1|AF067975|AF067975 TT virus isolate G124 long ORF gene, partial cds	352	139	0.394886
4	V|gi|4235493|gb|AF109811.1|AF109811|AF109811 TT virus strain TT6392 unknown gene	184	76	0.413043
4	V|gi|156622603|dbj|AB303561.1||Torque teno midi virus DNA, complete genome, isolate: MDJN47	3198	35	0.010944
4	V|gi|11095830|gb|AF282130.1||Meleagrid herpesvirus 1 unique long region, IRL region, IRS region, unique short region, complete sequences and IRS partial sequence	151102	57	0.000377
4	V|gi|27817156|gb|AY187827.1||TT virus isolate TTV4/1, untranslated region	93	68	0.731183
4	V|gi|9998930|emb|AJ294460.1||TT virus primer set II amplicon, strain BD144	204	83	0.406863
4	V|gi|283481233|emb|FN429076.1||Emiliania huxleyi virus 99B1 draft genome sequence	376759	85	0.000226
4	V|gi|3132293|dbj|AB011492.1||Torque teno virus genes for hypothetical proteins (short and long ORF), partial cds, isolate: TX011(A)	838	69	0.082339
4	V|gi|9998923|emb|AJ294453.1||TT virus primer set II amplicon, strain BD035	203	137	0.674877
4	V|gi|6097731|dbj|AB026415.1||TT virus gene for ORF1, partial cds, isolate:A2-08	800	75	0.09375
3	V|gi|156104009|emb|AM711984.1||TT virus sle2024 intragenomic rearrangement	1462	78	0.053352
3	V|gi|156104022|emb|AM711997.1||TT virus sle1789 intragenomic rearrangement	2130	47	0.022066
3	V|gi|15027780|gb|AY035350.1||TT virus isolate LC3 ORF2 gene, partial cds	143	63	0.440559
3	V|gi|157284749|gb|EF526168.1||Gallid herpesvirus 2 strain 584a hypothetical protein (MDV080) and hypothetical protein (MDV082) genes, complete cds	5048	28	0.005547
3	V|gi|6097163|dbj|AB026356.1||TT virus gene for ORF1, partial cds, isolate:C1-1-09	800	45	0.05625
3	V|gi|6979371|gb|AF173445.1|AF173445|AF173445 TT virus strain nh622 ORF1 gene, partial cds	217	60	0.276498
3	V|gi|49202997|emb|AJ620225.1||Torque teno virus, isolate tth31, complete genome	3757	129	0.034336
3	V|gi|156104007|emb|AM711982.1||TT virus sle2026 intragenomic rearrangement	1405	54	0.038434
3	V|gi|21955895|emb|AJ315425.1||TT virus DNA, isolate 81-7	411	68	0.16545
3	V|gi|49202961|emb|AJ620216.1||Torque teno virus, isolate tth20, complete genome	3743	68	0.018167
3	V|gi|16197516|dbj|AB060606.1||TT virus gene for ORF2, complete cds, clone:SAe-09u	600	85	0.141667
3	V|gi|22123748|gb|AF012825.2||Ectromelia virus strain Moscow, complete genome	209771	102	0.000486
3	V|gi|89145496|gb|DQ361271.1||Torque teno virus isolate Mon_G4 genomic sequence	183	65	0.355191
3	V|gi|72415186|emb|AJ890364.1||Emiliania huxleyi virus 86 isolate EhV86	407339	63	0.000155
3	V|gi|6979373|gb|AF173446.1|AF173446|AF173446 TT virus strain nh642 ORF1 gene, partial cds	217	105	0.483871
3	V|gi|15027796|gb|AY035360.1||TT virus isolate LC14 ORF2 gene, partial cds	143	75	0.524476
3	V|gi|194772635|gb|EU594391.1||Hepatitis B virus strain 4620-97, complete genome	3221	41	0.012729
3	V|gi|7327605|gb|AF160156.1|AF160156|AF160156 Coxsackievirus B4 isolate 17 polyprotein gene, partial cds	561	28	0.049911
3	V|gi|4760809|dbj|AB024378.1||TT virus DNA for ORF2, partial cds, isolate:KC196/2-21E	459	160	0.348584
3	V|gi|62996967|gb|DQ000240.1||Microplitis demolitor bracovirus segment O, complete sequence	34334	31	0.000903
3	V|gi|6009823|dbj|AB028311.1||TT virus DNA, untranslated region, isolate:TTV-3CR15	331	78	0.23565
3	V|gi|215399865|gb|EU859909.1||Hepatitis B virus isolate P31 from Belgium, complete genome	3221	75	0.023285
3	V|gi|156622588|dbj|AB303558.1||Torque teno midi virus DNA, complete genome, isolate: MDJN1	3223	58	0.017996
3	V|gi|27356955|gb|AY147044.1||Torque teno virus isolate HRPd060 ORF1 gene, partial cds	275	48	0.174545
3	V|gi|94323212|gb|DQ491001.1||Paramecium bursaria chlorella virus MT325 genomic sequence	314335	75	0.000239
3	V|gi|55139680|gb|AY590633.1||TT virus isolate CD53 non-coding region genomic sequence	135	37	0.274074
3	V|gi|56418213|gb|AY666015.1||Grouper iridovirus, complete genome	139793	51	0.000365
3	V|gi|6164876|gb|AF188233.1|AF188233|AF188233 TT virus strain C277 ORF2 gene, partial cds	134	44	0.328358
3	V|gi|11596093|dbj|AB037926.1||Torque teno virus 14 DNA, complete genome, isolate: s-TTV CH65-1	3899	33	0.008464
3	V|gi|62999567|gb|AY934768.1||Hepatitis B virus isolate 25830, complete genome	3221	75	0.023285
3	V|gi|7673523|gb|AF216471.1||TT virus isolate TTV-SC484 clone 07 non-coding region	159	89	0.559748
3	V|gi|13377799|gb|AF333993.1|AF333993|AF333993 TTV-like mini virus isolate BR-127, untranslated region	213	71	0.333333
3	V|gi|6097110|dbj|AB026348.1||TT virus gene for ORF1, partial cds, isolate:C1-1-01	800	104	0.13
3	V|gi|21321201|dbj|AB075282.1||SEN virus ORF1 gene, partial cds, clone:TB193_H	226	77	0.340708
3	V|gi|7670251|dbj|AB028303.1||TT virus DNA, untranslated region, isolate:TTV-3CR07	334	90	0.269461
3	V|gi|414807|gb|L22336.1|HH6LTR|HH6LTR Human herpesvirus 6B DNA sequence, long terminal repeat	201	39	0.19403
3	V|gi|156104073|emb|AM712048.1||TT virus sle1981 intragenomic rearrangement	1244	118	0.094855
3	V|gi|2801472|gb|AF033812.1|AF033812|AF033812 Abelson murine leukemia virus, complete genome	5894	38	0.006447
3	V|gi|156104012|emb|AM711987.1||TT virus sle1755 intragenomic rearrangement	691	69	0.099855
3	V|gi|14210661|gb|AF281817.1|AF281817|AF281817 Tupaia herpesvirus strain 2, complete genome	195859	46	0.000235
3	V|gi|6979385|gb|AF173452.1|AF173452|AF173452 TT virus strain pnf3396 ORF1 gene, partial cds	217	65	0.299539
3	V|gi|7649093|gb|AF233987.1|AF233987|AF233987 TT virus isolate DM-2 5' untranslated region	159	75	0.471698
3	V|gi|4760817|dbj|AB024382.1||TT virus DNA for ORF2, partial cds, isolate:KC202/2-4E	458	63	0.137555
3	V|gi|21955902|emb|AJ315432.1||TT virus DNA, isolate 135-1	481	78	0.162162
3	V|gi|4757222|emb|AJ244161.1||TT virus partial ORF1, isolate ITVPIF17	222	75	0.337838
3	V|gi|83582642|dbj|AB243173.1||Hepatitis B virus gene for surface antigen, complete cds	1051	28	0.026641
3	V|gi|19698219|dbj|AB072969.1||SEN virus gene for pORF2, partial cds, clone:SENV-D/RP90	408	120	0.294118
3	V|gi|5915985|gb|AF124066.1|AF124066|AF124066 TT virus strain T1 primer set B amplicon	204	60	0.294118
3	V|gi|6097672|dbj|AB026410.1||TT virus gene for ORF1, partial cds, isolate:A2-03	800	75	0.09375
3	V|gi|21955882|emb|AJ315412.1||TT virus proviral DNA, isolate 208-9	206	81	0.393204
3	V|gi|11275997|gb|AF312402.1|AF312402|AF312402 TTV-like mini virus isolate ITVPI-3333/0, untranslated region	250	68	0.272
2	V|gi|7673529|gb|AF216474.1||TT virus isolate TTV-SC623 non-coding region	159	75	0.471698
2	V|gi|6097361|dbj|AB026378.1||TT virus gene for ORF1, partial cds, isolate:C2-1-01	800	47	0.05875
2	V|gi|4929379|gb|AF146807.1|AF146807|AF146807 TT virus isolate TH unknown gene	222	75	0.337838
2	V|gi|119554796|gb|EF101928.1||Acanthocystis turfacea Chlorella virus 1, complete genome	288047	67	0.000233
2	V|gi|12061229|gb|AY010748.1||TT virus isolate A99/49261 non-coding region sequence	208	45	0.216346
2	V|gi|11991045|dbj|AB049679.1||Torque teno virus gene for ORF1, partial cds, isolate: CH228-10	675	57	0.084444
2	V|gi|7673477|gb|AF216448.1||TT virus isolate TTV-SC171 non-coding region	159	89	0.559748
2	V|gi|7415926|dbj|AB038631.1||Torque teno mini virus 9 DNA, complete genome, isolate: TLMV-NLC030	2915	75	0.025729
2	V|gi|4574446|gb|AF123912.1||TT virus isolate AR1 unknown gene	260	83	0.319231
2	V|gi|13752495|gb|AF357971.1||Ovine pulmonary adenocarcinoma virus, complete sequence; and flanking Ovis aries sequence	11791	58	0.004919
2	V|gi|572737|emb|X12719.1||Human Retrovirus mRNA for 3'-LTR (clone XV-3)	404	45	0.111386
2	V|gi|6009826|dbj|AB028314.1||TT virus DNA, untranslated region, isolate:TTV-3CR18	501	41	0.081836
2	V|gi|162957377|gb|EU305674.1||Torque teno virus isolate LTT6 ORF1 gene, complete cds	2809	44	0.015664
2	V|gi|23194339|gb|AF537371.1||Hepatitis B virus clone 3.4, complete genome	3221	49	0.015213
2	V|gi|25992203|gb|AF515678.1||TT virus genotype 21 patient 068 gene, 5' UTR	253	40	0.158103
2	V|gi|21955900|emb|AJ315430.1||TT virus DNA, isolate 141c-5	276	63	0.228261
2	V|gi|87243750|gb|DQ187005.1||Torque teno virus clone BM1C-10 ORF2 (ORF2) and ORF1 (ORF1) genes, complete cds	3064	150	0.048956
2	V|gi|27356971|gb|AY147052.1||Torque teno virus isolate HRPd170 ORF1 gene, partial cds	275	75	0.272727
2	V|gi|49203034|emb|AJ620234.1||Torque teno virus, isolate tth22g4, complete genome	3752	75	0.019989
2	V|gi|156187294|gb|EF538875.1||Small anellovirus isolate 2PoSMA ORF2 and ORF1 genes, complete cds	2002	75	0.037463
2	V|gi|67972965|gb|AY864330.1||Chrysodeixis chalcites nucleopolyhedrovirus, complete genome	149622	49	0.000327
2	V|gi|3822234|gb|AF081810.1|AF081810|AF081810 Lymantria dispar nucleopolyhedrovirus, complete genome	161046	27	0.000168
2	V|gi|156104003|emb|AM711978.1||TT virus sle2027 intragenomic rearrangement	1173	150	0.127877
2	V|gi|14994025|gb|AF325528.1||Lumpy skin disease virus NI-2490 isolate Neethling 2490, complete genome	150773	27	0.000179
2	V|gi|75905720|gb|DQ149153.1||Cercopithecine herpesvirus 16 strain X313, complete genome	156487	60	0.000383
2	V|gi|190702142|gb|EF710626.1||Cotesia sesamiae Kitale bracovirus clone BAC 1M18, complete sequence	93101	27	0.00029
2	V|gi|17827250|dbj|AB064605.1||Torque teno virus 12 DNA, complete genome, isolate: CT44F	3759	113	0.030061
2	V|gi|12007251|gb|AF307951.1|AF307951|AF307951 Avian leukosis virus isolate UD4 envelope precursor protein (env) gene, complete cds; and 3'LTR long terminal repeat, partial sequence	2316	51	0.022021
2	V|gi|4688956|emb|Y16627.1||Ovine enzootic nasal tumour virus complete sequence	7434	32	0.004305
2	V|gi|4235076|gb|AF108950.1|AF108950|AF108950 TT virus isolate F5 unknown gene	171	67	0.391813
2	V|gi|117307512|dbj|AB273629.1||Torque teno virus DNA, noncording region, isolate: Bov24-2	158	75	0.474684
2	V|gi|61558|emb|X00740.1||Murine sarcoma virus (Harvey-strain) H-ras transforming p21 gene	1042	53	0.050864
2	V|gi|7649919|dbj|AB040777.1||Torque teno virus genotype 1a gene for hypothetical protein, partial cds, isolate: patient 1	95	59	0.621053
2	V|gi|110798548|gb|DQ665290.1||Torque teno virus isolate HRPh26 ORF1 gene, partial cds	217	51	0.235023
2	V|gi|195971754|gb|EU681172.1||Cardiovirus D/VI2229/2004 5' UTR	808	32	0.039604
2	V|gi|22901117|gb|AY137366.1||TT virus isolate TTSSA-040/99 ORF1 gene, partial cds	183	84	0.459016
2	V|gi|7649068|gb|AF233962.1|AF233962|AF233962 TT virus isolate AA-4 5' untranslated region	159	46	0.289308
2	V|gi|102231695|gb|DQ517337.1||Trichoplusia ni ascovirus 2c, complete genome	174059	65	0.000373
2	V|gi|5616140|gb|AF122916.1|AF122916|AF122916 TT virus isolate JA1, complete genome	3839	43	0.011201
2	V|gi|88769918|gb|DQ377805.1|DQ377804S2|DQ377804S2 Squirrelpox virus 1296/99, partial genome	37108	26	0.000701
2	V|gi|4757320|emb|AJ244210.1||TT virus partial ORF1, isolate ITVPIL6	222	35	0.157658
2	V|gi|17225003|gb|AF320631.1|AF320631|AF320631 TT virus isolate HIV736 Orf1 gene, partial cds	222	87	0.391892
2	V|gi|6979381|gb|AF173450.1|AF173450|AF173450 TT virus strain nh678 ORF1 gene, partial cds	217	92	0.423963
2	V|gi|163311740|gb|EU296453.1||Torque teno virus isolate LNH-4 ORF1 gene, partial cds	177	60	0.338983
2	V|gi|134103838|gb|EF467236.1||Avian leukosis virus isolate SDO5O1, complete genome	7525	32	0.004252
2	V|gi|156104060|emb|AM712035.1||TT virus sle2018 intragenomic rearrangement	367	67	0.182561
2	V|gi|291191454|gb|GU722348.1||Torque teno virus isolate T1015 non-coding region genomic sequence	154	125	0.811688
2	V|gi|4235486|gb|AF109807.1|AF109807|AF109807 TT virus strain S396 unknown gene	141	76	0.539007
2	V|gi|55139670|gb|AY590623.1||TT virus isolate Amaz7017 non-coding region genomic sequence	135	49	0.362963
2	V|gi|6009824|dbj|AB028312.1||TT virus DNA, untranslated region, isolate:TTV-3CR16	387	74	0.191214
2	V|gi|87243747|gb|DQ187004.1||Torque teno virus clone BM1C-16 ORF2 (ORF2) and ORF1 (ORF1) genes, complete cds	3065	150	0.04894
2	V|gi|285878474|gb|GU265562.1||Terra virus 2 TAO-TJA B-family DNA polymerase gene, complete cds	5223	31	0.005935
2	V|gi|21955915|emb|AJ315445.1||TT virus DNA, isolate 40-3	274	45	0.164234
2	V|gi|27817157|gb|AY187828.1||TT virus isolate TTV4/2, untranslated region	93	72	0.774194
2	V|gi|6009820|dbj|AB028308.1||TT virus DNA, untranslated region, isolate:TTV-3CR12	338	97	0.286982
2	V|gi|5915979|gb|AF124060.1|AF124060|AF124060 TT virus strain B1 primer set B amplicon	203	48	0.236453
2	V|gi|10998216|dbj|AB027225.1||TT virus gene for ORF1, partial cds, isolate:TL24-II	222	31	0.13964
2	V|gi|6959434|gb|AF173151.1|AF173151|AF173151 TT virus strain ltba1215 ORF1 gene, partial cds	217	122	0.562212
2	V|gi|11991073|dbj|AB049693.1||Torque teno virus gene for ORF1, partial cds, isolate: CH234-04	675	75	0.111111
2	V|gi|18076412|emb|AJ291760.1||Porcine endogenous retrovirus 3' genomic fragment, isolate PK15-PERV-B(213)	183	66	0.360656
2	V|gi|15419830|gb|AF297620.1|AF297620|AF297620 Hepatitis B virus adw1, complete genome	3200	38	0.011875
2	V|gi|1622786|gb|U47644.1|FLU47644|FLU47644 Feline leukemia virus Notch2 gene, clone FeLV/Notch2-B, partial cds	1641	40	0.024375
2	V|gi|572736|emb|X12722.1||Human Retrovirus mRNA for 5'-LTR (clone XV-7)	403	36	0.08933
2	V|gi|55139675|gb|AY590628.1||TT virus isolate D664 non-coding region genomic sequence	135	69	0.511111
2	V|gi|6097714|dbj|AB026412.1||TT virus gene for ORF1, partial cds, isolate:A2-05	800	75	0.09375
2	V|gi|55139686|gb|AY590639.1||TT virus isolate HPD63 non-coding region genomic sequence	135	55	0.407407
2	V|gi|89573745|gb|DQ412729.1||Avian leukosis virus isolate B53 subgroup E gp85 (gp85) gene, partial cds	501	33	0.065868
2	V|gi|167216169|dbj|AB355190.1||Torque teno virus DNA, untranslated reion, partial sequence, isolate: D2-15	89	82	0.921348
2	V|gi|13022218|gb|AF345524.1||Torque teno virus 11 isolate TCHN-D1 Orf2 and Orf1 genes, complete cds	3193	112	0.035077
2	V|gi|5106348|dbj|AB020387.1||TT virus DNA for ORF1, partial cds, isolated from the case 4 serum	222	41	0.184685
2	V|gi|4760789|dbj|AB024368.1||TT virus DNA for ORF2, partial cds, isolate:KC034/2-4G	458	68	0.148472
2	V|gi|57903534|gb|AF512031.3||Choristoneura fumiferana MNPV polyhedrin, complete genome	129593	41	0.000316
2	V|gi|55139685|gb|AY590638.1||TT virus isolate HPD61 non-coding region genomic sequence	135	59	0.437037
2	V|gi|291191452|gb|GU722346.1||Torque teno virus isolate T1245 non-coding region genomic sequence	182	61	0.335165
2	V|gi|129560509|dbj|AP008984.1||Cyprinid herpesvirus 3 DNA, complete genome, strain: TUMST1	295052	56	0.00019
2	V|gi|4760715|dbj|AB024342.1||TT virus DNA for ORF2, partial cds, isolate:031Yag/2-4G	462	75	0.162338
2	V|gi|21955898|emb|AJ315428.1||TT virus DNA, isolate 87-7	223	45	0.201794
2	V|gi|16197538|dbj|AB060625.1||TT virus gene for ORF1, partial cds, clone: SAj-03d	593	77	0.129848
2	V|gi|21955897|emb|AJ315427.1||TT virus DNA, isolate 88-10	224	56	0.25
1	V|gi|4877851|gb|AF136906.1|AF136906|AF136906 TT virus isolate BsHCC35 unknown gene	222	47	0.211712
1	V|gi|6097286|dbj|AB026367.1||TT virus gene for ORF1, partial cds, isolate:C1-2-10	800	55	0.06875
1	V|gi|133919191|emb|AM295795.1||Hepatitis B virus complete genome, clone LB1Clone5	3221	74	0.022974
1	V|gi|21955899|emb|AJ315429.1||TT virus DNA, isolate 141a-4	477	47	0.098532
1	V|gi|310707|gb|M99358.1|SV4VP1B|SV4VP1B Simian virus 40 strain Kid246 major structural protein VP1 and large T antigen genes, partial cds	840	42	0.05
1	V|gi|7649104|gb|AF233998.1|AF233998|AF233998 TT virus isolate H77-18 5' untranslated region	159	47	0.295597
1	V|gi|6097553|dbj|AB026391.1||TT virus gene for ORF1, partial cds, isolate:C2-2-04	800	30	0.0375
1	V|gi|167216214|dbj|AB355235.1||Torque teno virus DNA, untranslated reion, partial sequence, isolate: D3-17	89	62	0.696629
1	V|gi|7415907|dbj|AB038626.1||TTV-like mini virus complete genome, isolate:TLMV-CLC138	2841	64	0.022527
1	V|gi|12060430|dbj|AB049608.1||Torque teno virus 2 ORF2, ORF1 genes, complete cds, isolate: s-TTV CH71	3322	38	0.011439
1	V|gi|1491943|gb|U60315.1|MCU60315|MCU60315 Molluscum contagiosum virus subtype 1, complete genome	190289	26	0.000137
1	V|gi|4019231|gb|AF083424.1|AF083424|AF083424 Ateline herpesvirus 3 complete genome	108409	39	0.00036
1	V|gi|156104004|emb|AM711979.1||TT virus sle2031 intragenomic rearrangement	1206	45	0.037313
1	V|gi|5457120|gb|AF155358.1|AF155358|AF155358 Simian virus 40 strain B-2, complete genome	5252	36	0.006855
1	V|gi|5915983|gb|AF124064.1|AF124064|AF124064 TT virus strain B5a primer set B amplicon	203	63	0.310345
1	V|gi|6979395|gb|AF173457.1|AF173457|AF173457 TT virus strain prc51711 ORF1 gene, partial cds	217	70	0.322581
1	V|gi|572731|emb|X12718.1||Human Retrovirus mRNA for LTR (clone cPB-3)	415	43	0.103614
1	V|gi|156104070|emb|AM712045.1||TT virus sle1988 intragenomic rearrangement	402	48	0.119403
1	V|gi|9998911|emb|AJ294441.1||TT virus primer set II amplicon, strain BD014	204	65	0.318627
1	V|gi|4877847|gb|AF136902.1|AF136902|AF136902 TT virus isolate BsCO162 unknown gene	222	43	0.193694
1	V|gi|113200500|gb|AY779031.1||Large yellow croaker iridovirus, complete genome	111760	32	0.000286
1	V|gi|28190358|gb|AF467279.1||TT virus isolate ZAZ25 ORF1 (ORF1) gene, partial cds	221	53	0.239819
1	V|gi|254945831|gb|FJ692594.1||Hepatitis B virus isolate A5_48066, complete genome	3226	75	0.023249
1	V|gi|6097743|dbj|AB026417.1||TT virus gene for ORF1, partial cds, isolate:A2-10	800	62	0.0775
1	V|gi|9082021|gb|AF229325.1||Torque teno virus isolate 1.S2 ORF1 gene, partial cds	222	75	0.337838
1	V|gi|1617359|emb|X99932.1||Murine leukemia related virus genes encoding protease and reverse transcriptase, partial, strain OvEVII	933	32	0.034298
1	V|gi|222065217|emb|FM882003.1||Torque teno virus partial ORF for hypothetical protein, isolate ZC-2005-5	212	33	0.15566
1	V|gi|5915981|gb|AF124062.1|AF124062|AF124062 TT virus strain S5 primer set B amplicon	203	61	0.300493
1	V|gi|6097354|dbj|AB026377.1||TT virus gene for ORF1, partial cds, isolate:C1-3-10	800	75	0.09375
1	V|gi|9998927|emb|AJ294457.1||TT virus primer set II amplicon, strain BD044	204	47	0.230392
1	V|gi|11558903|emb|AJ402188.1||TT virus partial n22 gene for orf1 protein, clone cas36	222	75	0.337838
1	V|gi|48476463|gb|AY603431.1||Hepatitis B virus isolate 23T preC/core protein gene, promoter region and complete cds	924	65	0.070346
1	V|gi|4235494|gb|AF109812.1|AF109812|AF109812 TT virus strain TT6393 unknown gene	183	45	0.245902
1	V|gi|61970953|gb|AY839756.1||Ovine herpesvirus 2 strain BJ1035, complete genome	135135	32	0.000237
1	V|gi|109727191|gb|DQ660375.1||Simian virus 40 isolate sv-imb, complete genome	5246	67	0.012772
1	V|gi|225734422|gb|FJ433873.1||Epizootic haematopoietic necrosis virus, complete genome	127011	26	0.000205
1	V|gi|167216151|dbj|AB355172.1||Torque teno virus DNA, untranslated reion, partial sequence, isolate: D1-68	89	50	0.561798
1	V|gi|330375|gb|K02710.1|HS4JNC01|HS4JNC01 Epstein-Barr virus/human cellular DNA left junction from Namalwa cell line	2720	38	0.013971
1	V|gi|119514377|gb|EF125867.1||Maruca vitrata MNPV, complete genome	111953	30	0.000268
1	V|gi|49202952|emb|AJ620214.1||Torque teno virus, isolate tth11g2, complete genome	3742	54	0.014431
1	V|gi|89515700|gb|DQ195378.1||Torque teno virus clone B1 ORF1 mRNA, partial sequence, alternatively spliced	138	73	0.528986
1	V|gi|7649073|gb|AF233967.1|AF233967|AF233967 TT virus isolate BG-1 5' untranslated region	159	75	0.471698
1	V|gi|32128363|gb|AF513914.1||Human betaretrovirus isolate Es168-2 gag and pro genes, partial cds	1113	75	0.067385
1	V|gi|25992202|gb|AF515677.1||TT virus genotype 21 patient 020 gene, 5' UTR	253	39	0.15415
1	V|gi|55139668|gb|AY590621.1||TT virus isolate Amaz7013 non-coding region genomic sequence	135	49	0.362963
1	V|gi|3328133|gb|AF072741.1|AF072741|AF072741 TT virus from blood donor 1, unknown gene	306	44	0.143791
1	V|gi|10998192|dbj|AB027213.1||TT virus gene for ORF1, partial cds, isolate:TL15	222	36	0.162162
1	V|gi|270342008|gb|FJ957903.1||ASFV-like virus WU isolate AFI-1, genomic sequence	312	31	0.099359
1	V|gi|6097596|dbj|AB026398.1||TT virus gene for ORF1, partial cds, isolate:A1-01	800	65	0.08125
1	V|gi|17384395|emb|AJ421470.1||Sorghum mosaic virus genomic RNA for partial polyprotein gene, isolate ZJ	1135	39	0.034361
1	V|gi|297241814|gb|GU732926.1||HIV-1 clone 07i envelope glycoprotein-like (env) gene, partial sequence	366	28	0.076503
1	V|gi|15213727|gb|AF400643.1|AF400643|AF400643 TT virus isolate AL9621 ORF1 gene, partial cds	222	44	0.198198
1	V|gi|7677077|gb|AF177444.1|AF177444|AF177444 TT virus isolate NIV-47 unknown gene	171	75	0.438596
1	V|gi|164416577|gb|EU185748.1||Hepatitis B virus isolate MSM11 pre-C/C protein gene, partial cds	610	66	0.108197
1	V|gi|49203017|emb|AJ620230.1||Torque teno virus, isolate tth7, complete genome	3752	71	0.018923
1	V|gi|291061442|gb|GU979818.1||Border disease virus strain BDV_Turkey_Kirikkale_01 5' UTR	143	30	0.20979
1	V|gi|12227285|emb|AJ300743.1||TT virus partial ORF1 for hypothetical protein	274	27	0.09854
1	V|gi|167216197|dbj|AB355218.1||Torque teno virus DNA, untranslated reion, partial sequence, isolate: D2-65	89	61	0.685393
1	V|gi|87243755|gb|DQ187007.1||Torque teno virus clone BM2C-25 ORF2 (ORF2) gene, complete cds; and nonfunctional ORF1 (ORF1) gene, complete sequence	3066	38	0.012394
1	V|gi|7673501|gb|AF216460.1||TT virus isolate TTV-SC319 clone 01 non-coding region	159	48	0.301887
1	V|gi|7677085|gb|AF177448.1|AF177448|AF177448 TT virus isolate NIV-51 unknown gene	171	42	0.245614
1	V|gi|215399921|gb|EU859916.1||Hepatitis B virus isolate P03 from Belgium, complete genome	3221	75	0.023285
1	V|gi|158519567|gb|EU118934.1||Torque teno virus isolate Manaus 06 non-coding region genomic sequence	159	64	0.402516
1	V|gi|22901115|gb|AY137365.1||TT virus isolate TTSSA-031/99 ORF1 gene, partial cds	183	53	0.289617
1	V|gi|55139683|gb|AY590636.1||TT virus isolate HPD50 non-coding region genomic sequence	135	59	0.437037
1	V|gi|5052991|gb|AF153321.1|AF153321|AF153321 TT virus isolate skin2 putative ORF2 protein gene, partial cds	159	30	0.188679
1	V|gi|156622598|dbj|AB303560.1||Torque teno midi virus DNA, complete genome, isolate: MDJN14	3175	75	0.023622
1	V|gi|16197518|dbj|AB060607.1||TT virus gene for ORF1, partial cds, clone:SAe-09d	550	55	0.1
1	V|gi|4760757|dbj|AB024363.1||TT virus DNA for ORF2, partial cds, isolate:KC011/2-4G	458	55	0.120087
1	V|gi|17827230|dbj|AB064602.1||Torque teno virus DNA, complete genome, isolate: JT19F	3676	45	0.012242
1	V|gi|6815134|dbj|AB030489.1||TT virus gene for pORF2a, pORF2b, pORF1, complete cds, clone:JaBD98	2860	73	0.025524
1	V|gi|6979379|gb|AF173449.1|AF173449|AF173449 TT virus strain nh672 ORF1 gene, partial cds	217	75	0.345622
1	V|gi|334107|gb|J02368.1|SINTG|SINTG Sindbis virus defective interfering particle di-2	2311	26	0.011251
1	V|gi|12698883|gb|AF332699.1|AF332699|AF332699 Simian virus 40 strain 777, complete genome	5270	75	0.014231
1	V|gi|40019124|gb|AY386265.1||Bovine papular stomatitis virus strain BV-AR02, complete genome	134431	44	0.000327
1	V|gi|9998910|emb|AJ294440.1||TT virus primer set II amplicon, strain BD013	201	45	0.223881
1	V|gi|10504256|gb|AF248272.1||Human mammary tumor virus gag-pro-pol precursor protein gene, partial cds	2222	72	0.032403
1	V|gi|117307513|dbj|AB273630.1||Torque teno virus DNA, noncording region, isolate: Bov25-3	159	44	0.27673
1	V|gi|5456994|dbj|AB024380.2||TT virus DNA for ORF2, ORF1, partial cds, isolate:KC200/1-12G	648	75	0.115741
1	V|gi|9998933|emb|AJ294463.1||TT virus primer set II amplicon, strain BD189	204	55	0.269608
1	V|gi|35375768|gb|AY312152.1||TT virus group 3 ORF2 protein gene, complete cds	843	75	0.088968
1	V|gi|5616158|gb|AF122920.1|AF122920|AF122920 TT virus isolate US35, complete genome	3839	44	0.011461
1	V|gi|89158254|gb|DQ356948.1||Crocodilepox virus, complete genome	190054	26	0.000137
1	V|gi|4038647|dbj|AB011501.1||Paramecium bursaria Chlorella virus CVK2 DNA, tRNA operon	1133	50	0.044131
1	V|gi|16197530|dbj|AB060619.1||TT virus gene for ORF1, partial cds, clone: SAf-32d	550	75	0.136364
1	V|gi|238684473|gb|FJ483970.1||Aotine herpesvirus 1 strain S34E genomic sequence	219474	34	0.000155
1	V|gi|70609962|gb|DQ089770.1||Hepatitis B virus isolate HK1272, complete genome	3215	54	0.016796
1	V|gi|56266278|emb|AJ781003.1||Cacao swollen shoot virus complete genome	7297	38	0.005208
1	V|gi|6097773|dbj|AB026422.1||TT virus gene for ORF1, partial cds, isolate:A3-05	800	75	0.09375
1	V|gi|156622578|dbj|AB303556.1||Torque teno midi virus DNA, complete genome, isolate: MDJHem8-1	3200	69	0.021562
1	V|gi|6164883|gb|AF188237.1|AF188237|AF188237 TT virus strain BX ORF2 gene, partial cds	134	31	0.231343
1	V|gi|10504248|gb|AF248269.1||Human mammary tumor virus gag-pro-pol precursor protein gene, partial cds	3089	67	0.02169
1	V|gi|55139688|gb|AY590641.1||TT virus isolate HPD69 non-coding region genomic sequence	135	50	0.37037
1	V|gi|57545405|gb|AY856624.1||Hepatitis B virus isolate B34 surface antigen (S) gene, partial cds	435	75	0.172414
1	V|gi|157284773|gb|EF526176.1||Gallid herpesvirus 2 strain JM/102W hypothetical protein (MDV080) and hypothetical protein (MDV082) genes, complete cds	5161	32	0.0062
1	V|gi|11558975|emb|AJ402224.1||TT virus partial n22 gene for orf1 protein, clone a67	222	72	0.324324
1	V|gi|4760719|dbj|AB024344.1||TT virus DNA for ORF2, partial cds, isolate:052Tak/2-4G	458	51	0.111354
1	V|gi|9998924|emb|AJ294454.1||TT virus primer set II amplicon, strain BD039	204	75	0.367647
1	V|gi|5915982|gb|AF124063.1|AF124063|AF124063 TT virus strain OW1 primer set B amplicon	203	48	0.236453
1	V|gi|7649074|gb|AF233968.1|AF233968|AF233968 TT virus isolate BG-2 5' untranslated region	159	75	0.471698
1	V|gi|49202957|emb|AJ620215.1||Torque teno virus, isolate tth18, complete genome	3742	52	0.013896
1	V|gi|331209|gb|M75136.1|IH1CG|IH1CG Ictalurid herpesvirus 1 strain Auburn 1, complete genome	134226	28	0.000209
1	V|gi|157284770|gb|EF526175.1||Gallid herpesvirus 2 strain 549a hypothetical protein (MDV080) and hypothetical protein (MDV082) genes, complete cds	4723	35	0.007411
1	V|gi|167216227|dbj|AB355248.1||Torque teno virus DNA, untranslated reion, partial sequence, isolate: D3-93	89	37	0.41573
1	V|gi|12061222|gb|AY010741.1||TT virus isolate A99/32255 non-coding region sequence	204	75	0.367647
1	V|gi|4926971|gb|AF113984.1|AF113984|AF113984 TT virus isolate p50 N22 gene, partial cds	221	42	0.190045
1	V|gi|158701723|gb|EU164398.1||HIV-1 isolate QF307.1714M.Ev1v5.C from Kenya envelope glycoprotein (env) gene, partial cds	1062	31	0.02919
1	V|gi|31324078|gb|AF513362.1||TT virus strain 624L 5' untranslated region, partial sequence	134	60	0.447761
1	V|gi|8777752|gb|AF216392.1|AF216392|AF216392 TT virus clone 1.S2 ORF1 gene, partial cds	222	75	0.337838
1	V|gi|6959311|gb|AF173089.1|AF173089|AF173089 TT virus strain BBI 109 ORF1 gene, partial cds	217	61	0.281106
1	V|gi|303686|dbj|D16249.1|MMTPROVR|MMTPROVR Mouse mammary tumor virus proviral DNA (from Mus musculus mammary gland) for gag-protease-pol polyprotein and env protein, complete cds	8603	75	0.008718
1	V|gi|21955890|emb|AJ315420.1||TT virus DNA, isolate 120a-5	207	50	0.241546
1	V|gi|4574451|gb|AF123917.1||TT virus isolate US4 unknown gene	260	49	0.188462
1	V|gi|6097516|dbj|AB026385.1||TT virus gene for ORF1, partial cds, isolate:C2-1-08	800	68	0.085
1	V|gi|572732|emb|X12720.1||Human Retrovirus mRNA for 5'-LTR (clone XV-3)	394	33	0.083756
1	V|gi|229560791|gb|FJ814904.1||Hepatitis B virus isolate M5T3c6 precore/core protein (C) gene, partial cds	411	75	0.182482
1	V|gi|6979353|gb|AF173436.1|AF173436|AF173436 TT virus strain ltch850 ORF1 gene, partial cds	217	63	0.290323
1	V|gi|52843273|gb|AY714813.1||Cercopithecine herpesvirus 2, complete genome	150715	26	0.000173
1	V|gi|7012963|gb|AF228933.1||Human T-cell lymphotropic virus type 1 isolate TSP/HAM long terminal repeat, partial sequence	617	33	0.053485
1	V|gi|87243753|gb|DQ187006.1||Torque teno virus 9 clone BM1C-18 ORF2 (ORF2) gene, complete cds; and nonfunctional ORF1 (ORF1) gene, complete sequence	3064	38	0.012402
1	V|gi|156627959|gb|EF601155.1||Feline immunodeficiency virus isolate Lru-SM59 pol protein (pol) gene, partial cds	428	33	0.077103
1	V|gi|156622628|dbj|AB303566.1||Torque teno midi virus DNA, complete genome, isolate: MDJN97	3223	55	0.017065
1	V|gi|6979369|gb|AF173444.1|AF173444|AF173444 TT virus strain nh620 ORF1 gene, partial cds	217	75	0.345622
1	V|gi|4929372|gb|AF146800.1|AF146800|AF146800 TT virus isolate Ita43 unknown gene	222	49	0.220721
1	V|gi|7649113|gb|AF234007.1|AF234007|AF234007 TT virus isolate IE-1 5' untranslated region	161	52	0.322981
1	V|gi|160857876|emb|AM501482.1||Vaccinia virus Ankara strain chorioallantois vaccinia virus Ankara (CVA), complete coding genome	192353	31	0.000161
1	V|gi|6009822|dbj|AB028310.1||TT virus DNA, untranslated region, isolate:TTV-3CR14	248	60	0.241935
1	V|gi|156104023|emb|AM711998.1||TT virus sle1996 intragenomic rearrangement	965	63	0.065285
1	V|gi|323865|gb|J04374.1|EMVRPVP|EMVRPVP Eggplant mosaic virus genome	6331	27	0.004265
1	V|gi|62532659|gb|AY971399.1||Simian immunodeficiency virus isolate P168plasmatsm clone JR19B14 envelope glycoprotein (env) gene, partial cds	138	35	0.253623
1	V|gi|15963478|gb|AF291073.1||Torque teno mini virus 8 isolate PB4TL, complete genome	2910	49	0.016838
1	V|gi|4574462|gb|AF123928.1||TT virus isolate US15 unknown gene	260	75	0.288462
1	V|gi|76252516|emb|AM073946.1||Hepatitis B virus partial rt gene for reverse transcriptase, isolate HM-HBVrt-pt4-11-12	630	75	0.119048

## Sheet: Table 17-hbvP02
Count	Target	Target Length (nt)	Align Coverage (nt)	% Align Coverage
469	V|gi|38569384|gb|AY397620.1||Bluetongue virus isolate 10 5' UTR	290	213	0.734483
414	V|gi|224925464|gb|FJ662762.1||Citrus exocortis Yucatan viroid, complete genome	395	224	0.567089
379	V|gi|109724039|gb|DQ437580.1||Variola virus strain Afghanistan 1970 Variolator 4, complete genome	185855	29	0.000156
377	V|gi|58548|emb|V00040.1||Adenovirus type 7 with human Hinf repeated DNA element inserted	710	261	0.367606
368	V|gi|84579786|dbj|AB214978.1||Human picobirnavirus pseudogene for RNA-dependent RNA polymerase	193	130	0.673575
324	V|gi|58821|emb|V00141.1||Cauliflower mosaic virus genome	8024	150	0.018694
269	V|gi|114146046|gb|DQ838494.1||Jaagsiekte sheep retrovirus, complete genome	7430	114	0.015343
258	V|gi|91982117|gb|DQ457003.1||Plutella xylostella multiple nucleopolyhedrovirus isolate CL3, complete genome	134417	433	0.003221
238	V|gi|3116055|emb|AJ225214.1||RV-Freshwater houting partial mRNA for polyprotein	1300	72	0.055385
221	V|gi|82400027|gb|DQ248059.1||Peruvian horse sickness virus segment 3, complete sequence	2747	28	0.010193
166	V|gi|209811|gb|J01917.1|ADRCG|ADRCG Adenovirus type 2, complete genome	35937	194	0.005398
131	V|gi|510708|gb|L22858.1|L22858|L22858 Autographa californica nucleopolyhedrovirus clone C6, complete genome	133894	541	0.004041
107	V|gi|18076411|emb|AJ291759.1||Porcine endogenous retrovirus 5' genomic fragment, isolate PK15-PERV-B(213)	480	103	0.214583
82	V|gi|14009480|gb|AF254789.1||Autographa californica nucleopolyhedrovirus mutant vsk-1d1, genomic sequence	1006	153	0.152087
73	V|gi|15485529|emb|AJ293912.1||Human adenovirus type 2 early E3 region, isolate R05	3454	49	0.014186
56	V|gi|94540517|gb|DQ482648.1||Autographa californica MNPV isolate C6 ac112/ac113 gene, complete cds	1261	150	0.118953
54	V|gi|164664905|gb|EU375803.1||Merkel cell polyomavirus isolate MCC350, complete genome	5387	75	0.013922
44	V|gi|58672|emb|Z11662.1||Autographa californica nuclear polyhedrosis virus gene for 61 kD viral protein	2362	300	0.127011
43	V|gi|332448|gb|M75679.1|NPHLACBD|NPHLACBD Autographa californica nuclear polyhedrosis virus beta-D-galactosidase gene, complete cds	9430	375	0.039767
35	V|gi|198075860|gb|EU908807.1||Hepatitis B virus isolate HBVDC64 polymerase (P) and large S protein genes, partial cds; and middle S protein (S) and S protein (S) genes, complete cds	1182	188	0.159052
34	V|gi|226876901|gb|FJ349214.1||Hepatitis B virus isolate H61, complete genome	3182	75	0.02357
25	V|gi|88769918|gb|DQ377805.1|DQ377804S2|DQ377804S2 Squirrelpox virus 1296/99, partial genome	37108	38	0.001024
25	V|gi|293595969|gb|HM011549.1||Merkel cell polyomavirus isolate 17b, complete genome	5387	150	0.027845
24	V|gi|154481975|gb|EF464095.1||Hepatitis B virus isolate 07hac polymerase (P) gene, and S protein (S), large S protein (S), and middle S protein (S) genes, partial cds	425	79	0.185882
23	V|gi|198075850|gb|EU908805.1||Hepatitis B virus isolate HBVDB62 polymerase (P), large S protein (S), middle S protein (S), and S protein (S) genes, partial cds	833	75	0.090036
21	V|gi|293595954|gb|HM011546.1||Merkel cell polyomavirus isolate 15a, complete genome	5379	150	0.027886
20	V|gi|146746962|gb|EF514299.1||Hepatitis B virus isolate HBVDD17 polymerase (P) and large S protein (S) genes, partial cds; and middle S protein (S) and S protein (S) genes, complete cds	1182	113	0.095601
20	V|gi|102621317|gb|DQ464164.1||Hepatitis B virus isolate LT7 clone 1 HBcAg protein, Pol protein (Pol), and HBsAg protein (S) genes, complete cds; and X protein (X) gene, partial cds	3179	108	0.033973
20	V|gi|220979597|emb|FM955589.1||Merkel cell polyomavirus LT-Ag gene for large T antigen and ST-Ag gene for small T antigen, isolate non-MCC-Mpt-3	2885	150	0.051993
19	V|gi|293595919|gb|HM011539.1||Merkel cell polyomavirus isolate 09b, complete genome	5387	150	0.027845
17	V|gi|1020194|gb|U31782.1|HPU31782|HPU31782 Human papillomavirus type 24, complete genome	7452	150	0.020129
17	V|gi|33330439|gb|AF534906.1||Human adenovirus type 1 subgroup C, complete genome	36001	65	0.001806
17	V|gi|293595944|gb|HM011544.1||Merkel cell polyomavirus isolate 14a, complete genome	5392	150	0.027819
17	V|gi|293595989|gb|HM011553.1||Merkel cell polyomavirus isolate 26b, complete genome	5386	150	0.02785
17	V|gi|220979606|emb|FM955592.1||Merkel cell polyomavirus LT-Ag gene for large T antigen and ST-Ag gene for small T antigen, isolate non-MCC-Mpt-2	2885	150	0.051993
17	V|gi|50953650|gb|AY576427.1||Hepatitis B virus isolate 39 large S protein gene, partial cds	1170	169	0.144444
17	V|gi|293595934|gb|HM011542.1||Merkel cell polyomavirus isolate 12b, complete genome	5388	150	0.02784
16	V|gi|146747127|gb|EF514332.1||Hepatitis B virus isolate HBVDB50 polymerase (P) and large S protein (S) genes, partial cds; and middle S protein (S) and S protein (S) genes, complete cds	1182	120	0.101523
16	V|gi|220979591|emb|FM955587.1||Merkel cell polyomavirus LT-Ag gene for large T antigen and ST-Ag gene for small T antigen, isolate MCC-Mpt-NLS4	2885	150	0.051993
16	V|gi|293596009|gb|HM011557.1||Merkel cell polyomavirus isolate R30a, complete genome	5387	150	0.027845
15	V|gi|227335614|gb|FJ904368.1||Hepatitis B virus isolate B44 large S protein, middle S protein, and S protein genes, complete cds	1170	75	0.064103
15	V|gi|293595994|gb|HM011554.1||Merkel cell polyomavirus isolate 30b, complete genome	5387	150	0.027845
15	V|gi|220979609|emb|FM955593.1||Merkel cell polyomavirus LT-Ag gene for large T antigen and ST-Ag gene for small T antigen, isolate MCC-Mpt-LS2	2885	150	0.051993
15	V|gi|293595974|gb|HM011550.1||Merkel cell polyomavirus isolate 18b, complete genome	5387	150	0.027845
14	V|gi|220979600|emb|FM955590.1||Merkel cell polyomavirus LT-Ag gene for large T antigen and ST-Ag gene for small T antigen, isolate non-MCC-Mpt-1	2885	150	0.051993
14	V|gi|89112777|gb|DQ399006.1||Hepatitis B virus isolate G1, complete genome	3191	75	0.023504
14	V|gi|220979588|emb|FM955586.1||Merkel cell polyomavirus LT-Ag gene for large T antigen and ST-Ag gene for small T antigen, isolate MCC-Mpt-LS1	2885	150	0.051993
14	V|gi|198075825|gb|EU908800.1||Hepatitis B virus isolate HBVDB57 polymerase (P) and large S protein genes, partial cds; and middle S protein (S) and S protein (S) genes, complete cds	1182	75	0.063452
14	V|gi|59802783|gb|AY902773.1||Hepatitis B virus isolate MTB159, complete genome	3181	128	0.040239
14	V|gi|293595949|gb|HM011545.1||Merkel cell polyomavirus isolate 14b, complete genome	5392	150	0.027819
14	V|gi|220979603|emb|FM955591.1||Merkel cell polyomavirus LT-Ag gene for large T antigen and ST-Ag gene for small T antigen, isolate MCC-Mpt-NLS1	2885	150	0.051993
14	V|gi|207705681|gb|FJ173804.1||Merkel cell polyomavirus isolate 85 large T antigen and small T antigen genes, complete cds	2885	150	0.051993
14	V|gi|840733|emb|X79465.1||Cauliflower Mosaic Virus strain B29 complete DNA sequence	8031	69	0.008592
13	V|gi|219689349|gb|FJ464337.1||Merkel cell polyomavirus strain TKS, complete genome	5418	75	0.013843
13	V|gi|293595999|gb|HM011555.1||Merkel cell polyomavirus isolate R17a, complete genome	5386	150	0.02785
13	V|gi|59802755|gb|AY902769.1||Hepatitis B virus isolate MTB009, complete genome	3181	75	0.023577
13	V|gi|293596004|gb|HM011556.1||Merkel cell polyomavirus isolate R17b, complete genome	5387	150	0.027845
12	V|gi|59802748|gb|AY902768.1||Hepatitis B virus isolate MTB166, complete genome	3181	102	0.032065
12	V|gi|207705705|gb|FJ173812.1||Merkel cell polyomavirus isolate 206 large T antigen and small T antigen genes, complete cds	2885	150	0.051993
11	V|gi|59802790|gb|AY902774.1||Hepatitis B virus isolate MTB160, complete genome	3181	75	0.023577
11	V|gi|207705714|gb|FJ173815.1||Merkel cell polyomavirus isolate MKL-1, complete genome	5341	75	0.014042
11	V|gi|59802769|gb|AY902771.1||Hepatitis B virus isolate MTB151 polymerase (P) gene, partial cds; pre-S1 protein (S), pre-S2 protein (S), surface antigen (S), and X protein (X) genes, complete cds; and core protein (C) gene, partial cds	2637	75	0.028441
11	V|gi|207705684|gb|FJ173805.1||Merkel cell polyomavirus isolate 350 truncated large T antigen and small T antigen genes, complete cds	2885	75	0.025997
11	V|gi|59802776|gb|AY902772.1||Hepatitis B virus isolate MTB158, complete genome	3181	75	0.023577
11	V|gi|164664911|gb|EU375804.1||Merkel cell polyomavirus isolate MCC339, complete genome	5201	150	0.028841
10	V|gi|10953130|gb|AF289959.1|AF289959|AF289959 Hepatitis B virus isolate BBsHCC332 X protein (X) and core protein (prec/C) genes, partial cds	609	75	0.123153
10	V|gi|86651786|gb|DQ318792.1||Citrus exocortis viroid clone 2/5, complete genome	394	67	0.170051
10	V|gi|207705702|gb|FJ173811.1||Merkel cell polyomavirus isolate 322 large T antigen and small T antigen genes, complete cds	2885	75	0.025997
10	V|gi|293595914|gb|HM011538.1||Merkel cell polyomavirus isolate 06b, complete genome	5392	150	0.027819
9	V|gi|293595959|gb|HM011547.1||Merkel cell polyomavirus isolate 15b, complete genome	5379	150	0.027886
9	V|gi|207705690|gb|FJ173807.1||Merkel cell polyomavirus isolate 344 truncated large T antigen and small T antigen genes, complete cds	2885	75	0.025997
9	V|gi|59802805|gb|AY902776.1||Hepatitis B virus isolate MTB163, complete genome	3181	75	0.023577
9	V|gi|293595929|gb|HM011541.1||Merkel cell polyomavirus isolate 12a, complete genome	5387	150	0.027845
9	V|gi|207705687|gb|FJ173806.1||Merkel cell polyomavirus isolate 339 truncated large T antigen and small T antigen genes, complete cds	2694	150	0.055679
8	V|gi|220979594|emb|FM955588.1||Merkel cell polyomavirus LT-Ag gene for large T antigen and ST-Ag gene for small T antigen, isolate MCC-Mpt-NLS3	2885	150	0.051993
8	V|gi|736025|emb|X85267.1||Hepatitis B virus X, PreC and C genes (Pintus)	715	75	0.104895
8	V|gi|207705711|gb|FJ173814.1||Merkel cell polyomavirus isolate 352 large T antigen and small T antigen genes, complete cds	2885	120	0.041594
8	V|gi|293595979|gb|HM011551.1||Merkel cell polyomavirus isolate 20b, complete genome	5387	150	0.027845
8	V|gi|59802812|gb|AY902777.1||Hepatitis B virus isolate MTB004, complete genome	3181	128	0.040239
7	V|gi|102621382|gb|DQ464181.1||Hepatitis B virus isolate S3 HBcAg protein, Pol protein (Pol), and HBsAg protein (S) genes, complete cds; and X protein (X) gene, partial cds	3176	146	0.04597
7	V|gi|207705678|gb|FJ173803.1||Merkel cell polyomavirus isolate 366 large T antigen and small T antigen genes, complete cds	2885	75	0.025997
7	V|gi|294663429|gb|GQ183472.1||Hepatitis B virus isolate MOD_4691, complete genome	3182	75	0.02357
7	V|gi|293595939|gb|HM011543.1||Merkel cell polyomavirus isolate 13a, complete genome	5385	150	0.027855
7	V|gi|50953666|gb|AY576435.1||Hepatitis B virus isolate 20642Y large S protein gene, partial cds	1086	75	0.069061
6	V|gi|112162008|gb|DQ838878.1||Hepatitis B virus isolate 203-HCC surface antigen (sAg) gene, partial cds	159	75	0.471698
6	V|gi|194339200|gb|EU835940.1||Hepatitis B virus isolate inter-L large S protein gene, complete cds	1203	69	0.057357
5	V|gi|25005053|gb|AF418681.1||Hepatitis B virus patient 821 clone 3, complete genome	3179	75	0.023592
5	V|gi|226876894|gb|FJ349213.1||Hepatitis B virus isolate H59, complete genome	3182	178	0.05594
5	V|gi|293595984|gb|HM011552.1||Merkel cell polyomavirus isolate 25b, complete genome	5390	75	0.013915
5	V|gi|146746947|gb|EF514296.1||Hepatitis B virus isolate HBVDC14 polymerase (P) and large S protein (S) genes, partial cds; and middle S protein (S) and S protein (S) genes, complete cds	1182	75	0.063452
5	V|gi|38374294|gb|AY236161.1||Hepatitis B virus isolate 12A, complete genome	3187	144	0.045184
5	V|gi|331546|gb|M10376.1|MCACGDH|MCACGDH Cauliflower mosaic virus (altered virulence isolate D/H), complete genome	8016	71	0.008857
4	V|gi|47499915|gb|AY603456.1||Hepatitis B virus isolate 40T large S protein (S), middle S protein (S), and S protein (S) genes, complete cds	1170	75	0.064103
4	V|gi|102621360|gb|DQ464173.1||Hepatitis B virus isolate LT2 clone 5 HBcAg protein, Pol protein (Pol), and HBsAg protein (S) genes, complete cds; and X protein (X) gene, partial cds	3182	114	0.035827
4	V|gi|261288450|gb|GQ477456.1||Hepatitis B virus isolate P84, complete genome	3182	75	0.02357
4	V|gi|332480|gb|M96762.1|NPHPVPK|NPHPVPK Autographa californica nuclear polyhedrosis virus (strain C6) protein kinase (vPK) gene, complete cds	1191	150	0.125945
4	V|gi|129307073|gb|EF432769.1||Hepatitis B virus strain 744HBV5PK S protein gene, partial cds	362	46	0.127072
4	V|gi|293595964|gb|HM011548.1||Merkel cell polyomavirus isolate 16b, complete genome	5417	75	0.013845
4	V|gi|161327329|gb|EU177502.1||Hepatitis B virus clone FR_HBVpreS-S_28 large S protein (S) gene, partial cds	1116	125	0.112007
4	V|gi|170294014|gb|EU519466.1||Avocado sunblotch viroid isolate CPMICH-1, complete genome	253	33	0.130435
3	V|gi|226876950|gb|FJ349221.1||Hepatitis B virus isolate H149, complete genome	3182	195	0.061282
3	V|gi|47499927|gb|AY603459.1||Hepatitis B virus isolate 01T large S protein (S), middle S protein (S), and S protein (S) genes, complete cds	1170	75	0.064103
3	V|gi|281190976|gb|GQ924636.1||Hepatitis B virus isolate M68, complete genome	3215	75	0.023328
3	V|gi|74831633|emb|AM040696.1||Hepatitis B virus proviral partial preS1/preS2/S gene for surface antigen, isolate hun72	650	52	0.08
3	V|gi|87116166|emb|AJ627217.1||Hepatitis B virus P gene, S gene, X gene and C gene, isolate 20953	3182	105	0.032998
3	V|gi|332427|gb|M14315.1|NPHHRC|NPHHRC A.californica nuclear polyhedrosis virus homologous region (hr) 3	684	75	0.109649
3	V|gi|194772835|gb|EU594411.1||Hepatitis B virus strain 2004-00, partial genome	2870	75	0.026132
3	V|gi|25005051|gb|AF418679.1||Hepatitis B virus patient 821 clone 1, complete genome	3179	75	0.023592
3	V|gi|194772825|gb|EU594410.1||Hepatitis B virus strain 279-01, complete genome	3182	75	0.02357
3	V|gi|227335502|gb|FJ904340.1||Hepatitis B virus isolate A51 large S protein, middle S protein, and S protein genes, complete cds	1170	113	0.096581
3	V|gi|451966|gb|L27106.1|HPBMUT|HPBMUT Hepatitis B virus mutant complete genome	3185	75	0.023548
3	V|gi|41353207|gb|AY513268.1||Citrus exocortis viroid, complete genome	387	77	0.198966
3	V|gi|74038243|dbj|AB119251.1||Hepatitis B virus DNA, complete genome, strain:Ehime13:BD No2,20020820	3182	75	0.02357
3	V|gi|2289199|gb|U87738.1|HBU87738|HBU87738 Hepatitis B virus S09 middle S protein (preS2/S) gene, complete cds	846	64	0.07565
2	V|gi|119554796|gb|EF101928.1||Acanthocystis turfacea Chlorella virus 1, complete genome	288047	28	9.7e-05
2	V|gi|289598234|gb|GU456654.1||Hepatitis B virus isolate I_T39, complete genome	3182	75	0.02357
2	V|gi|226371606|dbj|AB493846.1||Hepatitis B virus DNA, complete genome, isolate: 17UC	3179	45	0.014155
2	V|gi|261288888|gb|GQ477506.1||Hepatitis B virus isolate P18 large S protein, middle S protein, and S protein genes, complete cds	1170	75	0.064103
2	V|gi|297595196|gb|HM014050.1||Hepatitis B virus isolate 16310-1 large S protein (S) gene, complete cds	1170	75	0.064103
2	V|gi|4210685|emb|AJ005101.1||Hepatitis B virus preS1 & preS2 genes, patient PS2b	491	71	0.144603
2	V|gi|261288419|gb|GQ477452.1||Hepatitis B virus isolate P32, complete genome	3182	75	0.02357
2	V|gi|194773004|gb|EU594429.1||Hepatitis B virus strain 4548-97 polymerase (P), large S protein (S), middle S protein (S), and S protein (S) genes, complete cds; and X protein (X) gene, partial cds	2499	75	0.030012
2	V|gi|267847420|gb|GU079242.1||Hepatitis B virus isolate S198 reverse transcriptase (RT) gene, partial cds	1032	75	0.072674
2	V|gi|3319902|emb|AJ007625.1||Cauliflower mosaic virus 35S promoter with artifical insert of 40 bp	485	41	0.084536
2	V|gi|260184319|gb|GQ377627.1||Hepatitis B virus isolate J231, complete genome	3182	75	0.02357
2	V|gi|198075870|gb|EU908809.1||Hepatitis B virus isolate HBVDC66 polymerase (P) and large S protein genes, partial cds; and middle S protein (S) and S protein (S) genes, complete cds	1182	55	0.046531
2	V|gi|227335606|gb|FJ904366.1||Hepatitis B virus isolate B40 large S protein, middle S protein, and S protein genes, complete cds	1170	75	0.064103
2	V|gi|102621332|gb|DQ464167.1||Hepatitis B virus isolate LT7 clone 4 HBcAg protein, Pol protein (Pol), and HBsAg protein (S) genes, complete cds; and X protein (X) gene, partial cds	3179	53	0.016672
2	V|gi|292659265|gb|GU391330.1||Hepatitis B virus isolate 15F polymerase-like gene, partial sequence	133	55	0.413534
2	V|gi|84682806|gb|DQ336676.1||Hepatitis B virus isolate S1 clone 3 HBcAg, Pol (pol), and HBsAg (S) genes, complete cds; and X protein (X) gene, partial cds	3187	75	0.023533
2	V|gi|198076015|gb|EU908838.1||Hepatitis B virus isolate HBVDT95 polymerase (P) and large S protein genes, partial cds; and middle S protein (S) and S protein (S) genes, complete cds	1182	75	0.063452
2	V|gi|1107583|emb|X80926.1||Hepatitis B virus (patient 5) complete genome	3182	75	0.02357
2	V|gi|102621352|gb|DQ464171.1||Hepatitis B virus isolate LT2 clone 2 HBcAg protein and HBsAg protein (S) genes, complete cds	3004	120	0.039947
2	V|gi|54125535|gb|AY741798.1||Hepatitis B virus isolate IR-IPI-P4, complete genome	3185	64	0.020094
2	V|gi|156571089|gb|EU027973.1||Hepatitis B virus isolate FR-HBVrt-pt6-12-14 polymerase (P) gene, partial cds	630	75	0.119048
2	V|gi|102621337|gb|DQ464168.1||Hepatitis B virus isolate LT8 clone 1 HBcAg protein, Pol protein (Pol), and HBsAg protein (S) genes, complete cds; and X protein (X) gene, partial cds	3182	150	0.04714
2	V|gi|2149466|gb|U86599.1|PTU86599|PTU86599 Pestivirus type 1 cytopathic genomic RNA, complete genome	15521	109	0.007023
2	V|gi|27466606|gb|AY161163.1||Hepatitis B virus clone S9.3 complete genome	3179	70	0.02202
2	V|gi|146746898|gb|EF514286.1||Hepatitis B virus isolate HBVDB4 polymerase (P) and large S protein (S) genes, partial cds; and middle S protein (S) and S protein (S) genes, complete cds	1149	65	0.056571
2	V|gi|1107590|emb|X80925.1||Hepatitis B virus (patient 6) complete genome	3182	63	0.019799
2	V|gi|37223443|gb|AY391879.1||Hepatitis B virus isolate IR:14 surface antigen protein (S) gene, partial cds	839	75	0.089392
2	V|gi|23955327|gb|AF542684.1||Hepatitis B virus isolate BTG26 middle S protein (S) gene, partial cds	379	69	0.182058
2	V|gi|226877015|gb|FJ349231.1||Hepatitis B virus isolate C22, complete genome	3182	75	0.02357
2	V|gi|13876658|gb|AF336128.1|AF336128S1|AF336128S1 Lumpy skin disease virus strain Neethling, 5' partial sequence	12518	42	0.003355
2	V|gi|198075940|gb|EU908823.1||Hepatitis B virus isolate HBVDL80 polymerase (P) and large S protein genes, partial cds; and middle S protein (S) and S protein (S) genes, complete cds	1182	48	0.040609
2	V|gi|2182117|gb|U95551.1|U95551|U95551 Hepatitis B virus subtype ayw, complete genome	3182	74	0.023256
2	V|gi|207705708|gb|FJ173813.1||Merkel cell polyomavirus isolate 349 large T antigen and small T antigen genes, complete cds	2885	143	0.049567
2	V|gi|38374277|gb|AY230125.1||Hepatitis B virus isolate case 23 tumor large surface protein, middle surface protein, and small surface protein genes, complete cds	1193	75	0.062867
2	V|gi|32330602|gb|AY233291.1||Hepatitis B virus isolate 179 complete genome	3182	123	0.038655
2	V|gi|84682876|gb|DQ336690.1||Hepatitis B virus isolate LT5 clone 6 HBcAg, Pol (pol), and HBsAg (S) genes, complete cds; and X protein (X) gene, partial cds	3187	72	0.022592
2	V|gi|226876881|gb|FJ349211.1||Hepatitis B virus isolate H34, complete genome	3146	75	0.02384
2	V|gi|27450193|gb|AF460227.1||Hepatitis B virus isolate 12 polymerase (P) gene, partial cds	590	75	0.127119
2	V|gi|194772859|gb|EU594413.1||Hepatitis B virus strain 1995-00 polymerase (P), large S protein (S), middle S protein (S), and S protein (S) genes, complete cds; and X protein (X) gene, partial cds	2499	75	0.030012
2	V|gi|27466582|gb|AY161160.1||Hepatitis B virus clone S8.2 complete genome	3125	69	0.02208
2	V|gi|102621355|gb|DQ464172.1||Hepatitis B virus isolate LT2 clone 3 HBcAg protein, Pol protein (Pol), and HBsAg protein (S) genes, complete cds; and X protein (X) gene, partial cds	3182	129	0.040541
1	V|gi|198075855|gb|EU908806.1||Hepatitis B virus isolate HBVDC63 polymerase (P) and large S protein genes, partial cds; and middle S protein (S) and S protein (S) genes, complete cds	1182	75	0.063452
1	V|gi|207081412|gb|FJ001984.1||Hepatitis B virus isolate B.4.11 S gene, partial sequence	913	48	0.052574
1	V|gi|194772946|gb|EU594423.1||Hepatitis B virus strain 4652-97, complete genome	3182	75	0.02357
1	V|gi|90901477|gb|DQ412405.1||Hepatitis B virus isolate S05013273 S protein gene, complete cds	752	75	0.099734
1	V|gi|224812363|gb|FJ622876.1||Hepatitis B virus isolate S4004 polymerase (P) gene, partial cds	1032	75	0.072674
1	V|gi|90901388|gb|DQ412360.1||Hepatitis B virus isolate s04014604 S protein gene, complete cds	752	62	0.082447
1	V|gi|258629256|gb|GQ486681.1||Hepatitis B virus isolate GS646 polymerase (pol) gene, partial cds	1032	57	0.055233
1	V|gi|90901335|gb|DQ412333.1||Hepatitis B virus isolate s03017506 S protein gene, complete cds	752	70	0.093085
1	V|gi|90991096|dbj|AB222713.1||Hepatitis B virus DNA, complete genome, isolate: UZNVC6	3182	69	0.021684
1	V|gi|198075885|gb|EU908812.1||Hepatitis B virus isolate HBVDD69 polymerase (P) and large S protein genes, partial cds; and middle S protein (S) and S protein (S) genes, complete cds	1182	61	0.051607
1	V|gi|188572904|gb|EU414098.1||Hepatitis B virus strain 28050 large S protein gene, partial cds	869	75	0.086306
1	V|gi|251823048|dbj|AB466820.1||Hepatitis B virus S gene for hepatitis B surface antigen, partial cds, isolate: C0715729(TNT)	396	55	0.138889
1	V|gi|226815418|gb|FJ437127.1||Hepatitis B virus strain IR-TUMS-96 S protein (S) gene, partial cds	648	75	0.115741
1	V|gi|125995362|dbj|AB270540.1||Hepatitis B virus DNA, complete genome, isolate: MGL241F	3161	45	0.014236
1	V|gi|7407750|gb|AF247953.1|AF247953|AF247953 Hepatitis B virus isolate Sam76 preS1 and preS2 proteins (S) gene, and polymerase (P) gene, partial cds	165	45	0.272727
1	V|gi|188572844|gb|EU414068.1||Hepatitis B virus strain 28004 large S protein gene, partial cds	869	54	0.06214
1	V|gi|38374280|gb|AY230126.1||Hepatitis B virus isolate case 23 non-tumor large surface protein, middle surface protein, and small surface protein genes, complete cds	1195	59	0.049372
1	V|gi|146220596|gb|EF395355.1||Hepatitis B virus isolate EI0348 S protein (S) gene, partial cds	360	63	0.175
1	V|gi|294663531|gb|GQ183486.1||Hepatitis B virus isolate MOD_4568, complete genome	3182	48	0.015085
1	V|gi|262064402|gb|GQ475323.1||Hepatitis B virus isolate KOR19LC, complete genome	3131	48	0.015331
1	V|gi|188572767|gb|EU414140.1||Hepatitis B virus strain 28050, complete genome	3182	75	0.02357
1	V|gi|56377745|dbj|AB109479.1||Hepatitis B virus DNA, complete genome, strain:Ehime11: Iyo 529207	3182	75	0.02357
1	V|gi|261288791|gb|GQ477501.1||Hepatitis B virus isolate P116, complete genome	3221	69	0.021422
1	V|gi|102621371|gb|DQ464176.1||Hepatitis B virus isolate LT6 clone 2 HBcAg protein and HBsAg protein (S) genes, complete cds	3149	54	0.017148
1	V|gi|15485517|emb|AJ293906.1||Human adenovirus type 2 penton gene, isolate R05	1716	70	0.040793
1	V|gi|224811036|gb|FJ622212.1||Hepatitis B virus isolate S4829 polymerase (P) gene, partial cds	1032	75	0.072674
1	V|gi|227336027|gb|FJ904438.1||Hepatitis B virus isolate B32, complete genome	3182	59	0.018542
1	V|gi|94540555|gb|DQ486025.1||Hepatitis B virus isolate LT12, complete genome	3182	60	0.018856
1	V|gi|3462853|gb|AF083639.1|AF083639|AF083639 Hepatitis B virus from patient 3-1995 surface antigen gene, complete cds	681	49	0.071953
1	V|gi|162950868|gb|EU216056.1||Hepatitis B virus isolate 2-3 nonfunctional large S protein (S), nonfunctional middle S protein (S), and nonfunctional S protein (S) genes, partial sequence	919	49	0.053319
1	V|gi|84682821|gb|DQ336679.1||Hepatitis B virus isolate S1 clone 6 HBcAg, Pol (pol), and HBsAg (S) genes, complete cds; and X protein (X) gene, partial cds	3187	54	0.016944
1	V|gi|102621322|gb|DQ464165.1||Hepatitis B virus isolate LT7 clone 2 HBcAg protein, Pol protein (Pol), and HBsAg protein (S) genes, complete cds; and X protein (X) gene, partial cds	3179	75	0.023592
1	V|gi|145881484|gb|EF172656.1||Hepatitis B virus isolate D1700MPOB S protein (S) gene, partial cds	378	75	0.198413
1	V|gi|192822886|gb|EU769277.1||Hepatitis B virus isolate 242926 S protein (S) gene, partial cds	300	45	0.15
1	V|gi|71738664|gb|DQ121345.1||Hepatitis B virus isolate HBV_NC44 large S protein (S) gene, partial cds	361	45	0.124654
1	V|gi|227335842|gb|FJ904412.1||Hepatitis B virus isolate A56, complete genome	3182	60	0.018856
1	V|gi|146746874|gb|EF514281.1||Hepatitis B virus isolate HBVBL1 polymerase (P) and large S protein (S) genes, partial cds; and middle S protein (S) and S protein (S) genes, complete cds	1182	46	0.038917
1	V|gi|145881242|gb|EF172535.1||Hepatitis B virus isolate D0199BCAB S protein (S) gene, partial cds	399	75	0.18797
1	V|gi|226877022|gb|FJ349232.1||Hepatitis B virus isolate C51, complete genome	3182	71	0.022313
1	V|gi|1518558|gb|U55226.1|HBU55226|HBU55226 Hepatitis B virus large S protein (Pre-S/S) gene, partial cds	1149	54	0.046997
1	V|gi|198075970|gb|EU908829.1||Hepatitis B virus isolate HBVDM86 polymerase (P) and large S protein genes, partial cds; and middle S protein (S) and S protein (S) genes, complete cds	1182	59	0.049915
1	V|gi|62276|emb|V01460.1||Hepatitis B virus (strain ayw) genome	3182	75	0.02357
1	V|gi|89213871|gb|DQ381601.1||Hepatitis B virus isolate cirrhosis 7 polymerase and preS2 protein genes, partial cds	162	50	0.308642
1	V|gi|87295361|gb|DQ315776.1||Hepatitis B virus isolate EI00615, complete genome	3182	70	0.021999
1	V|gi|223953205|gb|EU882006.1||Hepatitis B virus isolate patient22, complete genome	3215	49	0.015241
1	V|gi|128168863|dbj|AB263404.1||Hepatitis B virus preS1/preS2/S gene for envelope protein, partial cds, isolate: MonB04-009E	1521	74	0.048652
1	V|gi|194772806|gb|EU594408.1||Hepatitis B virus strain 281-01, complete genome	3182	74	0.023256
1	V|gi|116487029|emb|AM117405.1||Hepatitis B virus partial env gene for envelope protein S, isolate CHIMP_ED_1_2_3	769	49	0.063719
1	V|gi|194773032|gb|EU594432.1||Hepatitis B virus strain 4545-97, complete genome	3182	65	0.020427
1	V|gi|289598346|gb|GU456670.1||Hepatitis B virus isolate I_T27, complete genome	3182	64	0.020113
1	V|gi|188572888|gb|EU414090.1||Hepatitis B virus strain 28033 large S protein gene, partial cds	869	75	0.086306
1	V|gi|289598148|gb|GU456642.1||Hepatitis B virus isolate I_T70, complete genome	3110	64	0.020579
1	V|gi|23955321|gb|AF542681.1||Hepatitis B virus isolate BTG13 middle S protein (S) gene, partial cds	379	46	0.121372
1	V|gi|162424177|gb|EU155895.1||Hepatitis B virus isolate 5b, complete genome	2550	75	0.029412
1	V|gi|197130989|gb|EU921419.1||Hepatitis B virus isolate 22.252.07, complete genome	3179	45	0.014155
1	V|gi|4210677|emb|AJ005097.1||Hepatitis B virus preS1 & preS2 genes, patient PS5	491	75	0.152749
1	V|gi|111559112|gb|DQ849583.1||Hepatitis B virus isolate Alaska548 S protein-like (S) gene, partial sequence	330	70	0.212121
1	V|gi|194772757|gb|EU594403.1||Hepatitis B virus strain 1904-99, complete genome	3182	75	0.02357
1	V|gi|145881478|gb|EF172653.1||Hepatitis B virus isolate D1100MPIB S protein (S) gene, partial cds	378	60	0.15873
1	V|gi|149999855|dbj|AB288939.1||Hepatitis B virus S gene for hepatitis B surface antigen, partial cds, isolate: MNB06-171	396	75	0.189394
1	V|gi|38374252|gb|AY230112.1||Hepatitis B virus clone 2 core protein gene, complete cds	1820	75	0.041209
1	V|gi|70609898|gb|DQ089757.1||Hepatitis B virus isolate HK2342, complete genome	3215	39	0.012131
1	V|gi|260183845|gb|GQ377526.1||Hepatitis B virus isolate J27, complete genome	3215	49	0.015241
1	V|gi|149999871|dbj|AB288947.1||Hepatitis B virus S gene for hepatitis B surface antigen, partial cds, isolate: MNB06-403	396	72	0.181818
1	V|gi|115265448|dbj|AB236500.1||Hepatitis B virus S gene for hepatitis B surface antigen, partial cds, isolate: NeB03-006	396	69	0.174242
1	V|gi|258628986|gb|GQ486546.1||Hepatitis B virus isolate GS511 polymerase (pol) gene, partial cds	1032	72	0.069767
1	V|gi|86211266|gb|DQ329357.1||Hepatitis B virus isolate LT1 clone 2, complete genome	3182	59	0.018542
1	V|gi|17529780|gb|AF380138.1||Monkeypox virus strain Zaire-96-I-16, complete genome	196858	30	0.000152
1	V|gi|188572775|gb|EU414141.1||Hepatitis B virus strain 28051, complete genome	3182	55	0.017285
1	V|gi|416078|emb|X75660.1||Human hepatitis virus (genotype B) S gene for surface antigen	681	75	0.110132
1	V|gi|15485547|emb|AJ293914.1||Human adenovirus type 2 early E3 region, isolate 352	3454	45	0.013028
1	V|gi|56418008|gb|AY653819.1||Hepatitis B virus isolate 5542-89 HBsAg protein (S) gene, complete cds	681	53	0.077827
1	V|gi|188572868|gb|EU414080.1||Hepatitis B virus strain 28005 large S protein gene, partial cds	869	75	0.086306
1	V|gi|2828253|emb|Y16037.1||Adenovirus type 6 genes encoding gp19 kDa, 11.6 kDa, 10.4 kDa, 14.5 kDa, and 14.7 kDa proteins	2019	49	0.024269
1	V|gi|62824050|gb|AY924605.1||HIV-1 isolate 99CD707125 from Democratic Republic of the Congo envelope glycoprotein (env) gene, partial cds	468	35	0.074786
1	V|gi|15485525|emb|AJ293910.1||Human adenovirus type 2 penton gene, isolate 134	1716	54	0.031469
1	V|gi|145881108|gb|EF172468.1||Hepatitis B virus isolate D2200VRIB S protein (S) gene, partial cds	378	68	0.179894
1	V|gi|188572791|gb|EU414143.1||Hepatitis B virus strain 28042, complete genome	3182	45	0.014142
1	V|gi|47499931|gb|AY603460.1||Hepatitis B virus isolate 02T large S protein (S), middle S protein (S), and S protein (S) genes, complete cds	1170	75	0.064103
1	V|gi|267847784|gb|GU079424.1||Hepatitis B virus isolate S516 reverse transcriptase (RT) gene, partial cds	1032	53	0.051357
1	V|gi|226371610|dbj|AB493848.1||Hepatitis B virus DNA, complete genome, isolate: P7	3155	45	0.014263
1	V|gi|213494681|gb|FJ386590.1||Hepatitis B virus isolate 1841, complete genome	3182	75	0.02357
1	V|gi|198075835|gb|EU908802.1||Hepatitis B virus isolate HBVDB59 polymerase (P) and large S protein genes, partial cds; and middle S protein (S) and S protein (S) genes, complete cds	1182	70	0.059222
1	V|gi|59802762|gb|AY902770.1||Hepatitis B virus isolate MTB012, complete genome	3181	75	0.023577
1	V|gi|258628872|gb|GQ486489.1||Hepatitis B virus isolate GS454 polymerase (pol) gene, partial cds	1032	55	0.053295
1	V|gi|194772985|gb|EU594427.1||Hepatitis B virus strain 4628-97, complete genome	3182	64	0.020113
1	V|gi|198075985|gb|EU908832.1||Hepatitis B virus isolate HBVDM89 polymerase (P) and large S protein genes, partial cds; and middle S protein (S) and S protein (S) genes, complete cds	1182	73	0.06176
1	V|gi|87295366|gb|DQ315777.1||Hepatitis B virus isolate EI03194, complete genome	3095	47	0.015186
1	V|gi|146746967|gb|EF514300.1||Hepatitis B virus isolate HBVDA18 polymerase (P) and large S protein (S) genes, partial cds; and middle S protein (S) and S protein (S) genes, complete cds	1182	54	0.045685
1	V|gi|125995360|dbj|AB270539.1||Hepatitis B virus DNA, complete genome, isolate: MGL200F	3182	75	0.02357
1	V|gi|74038253|dbj|AB119253.1||Hepatitis B virus DNA, complete genome, strain:Ehime15:BD No27,H12.01.06	3182	75	0.02357
1	V|gi|194772936|gb|EU594422.1||Hepatitis B virus strain 4655-97, complete genome	3182	75	0.02357
1	V|gi|452615|emb|X77310.1||Hepatitis B Virus Pre S1, Pre S2 and S genes (patient P)	1401	60	0.042827
1	V|gi|25187988|emb|AJ517796.1||Hepatitis B virus partial sAg gene for major surface antigen, isolate X52S1	466	75	0.160944
1	V|gi|90901546|gb|DQ412440.1||Hepatitis B virus isolate s06001114 S protein gene, complete cds	752	69	0.091755
1	V|gi|161327301|gb|EU177487.1||Hepatitis B virus clone FR_HBVpreS-S_15 large S protein (S) gene, partial cds	1104	55	0.049819
1	V|gi|145881400|gb|EF172614.1||Hepatitis B virus isolate D0200IRIB S protein (S) gene, partial cds	378	75	0.198413
1	V|gi|188572824|gb|EU414044.1||Hepatitis B virus strain 28042 X peptide (X) gene, partial cds	984	52	0.052846
1	V|gi|113471617|gb|DQ862735.1||Hepatitis B virus isolate AK-200 polymerase (P) and surface antigen (S) genes, partial cds	410	69	0.168293
1	V|gi|222141903|gb|FJ562241.1||Hepatitis B virus isolate I67, complete genome	3215	63	0.019596
1	V|gi|254945499|gb|FJ692514.1||Hepatitis B virus isolate D4_48100 S protein (S) gene, complete cds	841	60	0.071344
1	V|gi|198075900|gb|EU908815.1||Hepatitis B virus isolate HBVDF72 polymerase (P) and large S protein genes, partial cds; and middle S protein (S) and S protein (S) genes, complete cds	1182	45	0.038071
1	V|gi|23380100|gb|AY122565.1||Hepatitis B virus isolate K239 surface antigen gene, complete cds; and polymerase gene, partial cds	681	75	0.110132
1	V|gi|52857738|gb|AY721605.1||Hepatitis B virus isolate AK1.1, complete genome	3182	70	0.021999
1	V|gi|194773052|gb|EU594434.1||Hepatitis B virus strain 683-95, complete genome	3182	50	0.015713
1	V|gi|258628050|gb|GQ486078.1||Hepatitis B virus isolate GS43 polymerase (pol) gene, partial cds	1032	72	0.069767
1	V|gi|1107576|emb|X80924.1||Hepatitis B virus (patient 4) complete genome	3182	70	0.021999
1	V|gi|84682851|gb|DQ336685.1||Hepatitis B virus isolate LT5 clone 1 HBcAg, Pol (pol), and HBsAg (S) genes, complete cds; and X protein (X) gene, partial cds	3187	45	0.01412
1	V|gi|90901359|gb|DQ412345.1||Hepatitis B virus isolate s04000008 S protein gene, complete cds	752	64	0.085106
1	V|gi|294663288|gb|GQ183452.1||Hepatitis B virus isolate MOD_4590, complete genome	3182	48	0.015085
1	V|gi|102621379|gb|DQ464180.1||Hepatitis B virus isolate LT2 clone 1 HBcAg protein and HBsAg protein (S) genes, complete cds	3004	54	0.017976
1	V|gi|58828|emb|X14911.1||Cauliflower mosaic virus gene VI for the inclusion body matrix protein	3131	75	0.023954
1	V|gi|102621377|gb|DQ464178.1||Hepatitis B virus isolate LT6 clone 5, partial sequence	3181	55	0.01729
1	V|gi|94540540|gb|DQ486022.1||Hepatitis B virus isolate LT11, complete genome	3182	54	0.01697
1	V|gi|59933088|dbj|AB188241.1||Hepatitis B virus DNA, complete genome, isolate:KAMCHATKA25	3182	75	0.02357
1	V|gi|11041687|dbj|AB042247.1||Hepatitis B virus s gene for large surface antigen, complete cds, isolate:JY-4	1203	55	0.045719
1	V|gi|28436097|dbj|AB090270.1||Hepatitis B virus DNA, complete genome, strain:b-dono12	3182	75	0.02357
1	V|gi|188572828|gb|EU414046.1||Hepatitis B virus strain 28051 X peptide (X) gene, partial cds	984	45	0.045732
1	V|gi|227336020|gb|FJ904437.1||Hepatitis B virus isolate B30a, complete genome	3182	45	0.014142
1	V|gi|156571677|gb|EU028267.1||Hepatitis B virus isolate FR-HBVrt-pt7-16-4 polymerase (P) gene, partial cds	630	75	0.119048
1	V|gi|156570835|gb|EU027846.1||Hepatitis B virus isolate FR-HBVrt-pt6-5-38 polymerase (P) gene, partial cds	630	75	0.119048
1	V|gi|56090033|gb|AY796032.1||Hepatitis B virus isolate NA1.11, complete genome	3182	45	0.014142
1	V|gi|84682881|gb|DQ336691.1||Hepatitis B virus isolate LT5 clone 7 HBcAg and HBsAg (S) genes, complete cds	2966	50	0.016858
1	V|gi|289598190|gb|GU456648.1||Hepatitis B virus isolate I_T85, complete genome	3182	69	0.021684
1	V|gi|156571307|gb|EU028082.1||Hepatitis B virus isolate FR-HBVrt-pt7-3-18 polymerase (P) gene, partial cds	630	49	0.077778
1	V|gi|102621327|gb|DQ464166.1||Hepatitis B virus isolate LT7 clone 3 HBcAg protein, Pol protein (Pol), and HBsAg protein (S) genes, complete cds; and X protein (X) gene, partial cds	3179	71	0.022334
1	V|gi|736003|emb|X85254.1||Hepatitis B virus genome (PreS1, PreS2, S, PreC, C, X genes and polymerase)	3182	75	0.02357
1	V|gi|198076010|gb|EU908837.1||Hepatitis B virus isolate HBVDS94 polymerase (P) and large S protein genes, partial cds; and middle S protein (S) and S protein (S) genes, complete cds	1182	59	0.049915
1	V|gi|146747017|gb|EF514310.1||Hepatitis B virus isolate HBVDM28 polymerase (P) and large S protein (S) genes, partial cds; and middle S protein (S) and S protein (S) genes, complete cds	1182	75	0.063452
1	V|gi|188572908|gb|EU414100.1||Hepatitis B virus strain 28063 large S protein gene, partial cds	869	75	0.086306
1	V|gi|52857742|gb|AY721609.1||Hepatitis B virus isolate AA1.5, complete genome	3182	69	0.021684
1	V|gi|38374284|gb|AY230127.1||Hepatitis B virus isolate case 24 tumor large surface protein, middle surface protein, and small surface protein genes, complete cds	1183	75	0.063398
1	V|gi|91204786|dbj|AB210819.1||Hepatitis B virus DNA, complete genome, strain:Toshima 1	3182	58	0.018228
1	V|gi|15485556|emb|AJ293915.1||Human adenovirus type 2 early E3 region, isolate 105	3454	45	0.013028
1	V|gi|194772727|gb|EU594400.1||Hepatitis B virus strain 2009-02, complete genome	3182	75	0.02357
1	V|gi|267847442|gb|GU079253.1||Hepatitis B virus isolate S228 reverse transcriptase (RT) gene, partial cds	1032	75	0.072674
1	V|gi|84682801|gb|DQ336675.1||Hepatitis B virus isolate S1 clone 2 HBcAg, Pol (pol), and HBsAg (S) genes, complete cds; and X protein (X) gene, partial cds	3187	54	0.016944
1	V|gi|145881142|gb|EF172485.1||Hepatitis B virus isolate D4900VEOB S protein (S) gene, partial cds	378	62	0.164021
1	V|gi|25005052|gb|AF418680.1||Hepatitis B virus patient 821 clone 2, complete genome	3179	75	0.023592
1	V|gi|47499951|gb|AY603465.1||Hepatitis B virus isolate 13T large S protein (S), middle S protein (S), and S protein (S) genes, complete cds	1170	75	0.064103
1	V|gi|58190113|gb|AY738897.1||Hepatitis B virus strain 1281-93 HBsAg (S) gene, complete cds	681	69	0.101322
1	V|gi|194773063|gb|EU594435.1||Hepatitis B virus strain 320-95, complete genome	3182	54	0.01697
1	V|gi|102621378|gb|DQ464179.1||Hepatitis B virus isolate LT2 clone 4, partial sequence	2985	50	0.01675
1	V|gi|194772895|gb|EU594417.1||Hepatitis B virus strain 4372-97 polymerase (P), large S protein (S), middle S protein (S), and S protein (S) genes, complete cds; and X protein (X) gene, partial cds	2499	75	0.030012
1	V|gi|121485386|gb|EF177878.1||Hepatitis B virus isolate srb_39 S protein and polymerase genes, partial cds	444	59	0.132883
1	V|gi|38374268|gb|AY230120.1||Hepatitis B virus clone 5 small surface protein gene, complete cds	1973	75	0.038013
1	V|gi|38374256|gb|AY230114.1||Hepatitis B virus clone 4 core protein gene, complete cds	1820	74	0.040659
1	V|gi|198075890|gb|EU908813.1||Hepatitis B virus isolate HBVDD70 polymerase (P) and large S protein genes, partial cds; and middle S protein (S) and S protein (S) genes, complete cds	1182	58	0.049069
1	V|gi|251822093|dbj|AB467254.1||Hepatitis B virus S gene for hepatitis B surface antigen, partial cds, isolate: D0610319-D3(JYP)	396	70	0.176768
1	V|gi|32261192|dbj|AB104716.1||Hepatitis B virus s gene for pre-S and S protein, complete cds, isolate: EG89	1170	75	0.064103
1	V|gi|190402721|gb|EU581971.1||Hepatitis B virus isolate DU124-1996 middle S protein (S) gene, partial cds	674	65	0.096439
1	V|gi|194772775|gb|EU594405.1||Hepatitis B virus strain 620-98, complete genome	3182	75	0.02357
1	V|gi|116119266|gb|DQ995811.1||Hepatitis B virus isolate Pts3_Bas polymerase (P) gene, partial cds	784	50	0.063776
1	V|gi|293339678|gb|GU594090.1||Hepatitis B virus isolate DB04UAE S protein-like gene, partial sequence	348	60	0.172414
1	V|gi|251823172|dbj|AB466882.1||Hepatitis B virus S gene for hepatitis B surface antigen, partial cds, isolate: D0708539(MSH)	396	75	0.189394
1	V|gi|194772815|gb|EU594409.1||Hepatitis B virus strain 280-01, complete genome	3182	73	0.022942
1	V|gi|119224599|gb|DQ873456.1||Hepatitis B virus isolate Alaska1331 S protein-like (S) gene, partial sequence	400	70	0.175
1	V|gi|116812293|dbj|AB246347.1||Hepatitis B virus DNA, complete genome, clone: D_IND60	3182	46	0.014456
1	V|gi|251823094|dbj|AB466843.1||Hepatitis B virus S gene for hepatitis B surface antigen, partial cds, isolate: D0503077(ABN)	396	54	0.136364
1	V|gi|30519405|emb|X94355.2||Cowpox virus strain GRI-90, complete genome	223666	31	0.000139
1	V|gi|145881298|gb|EF172563.1||Hepatitis B virus isolate D3799BCAB S protein (S) gene, partial cds	379	47	0.124011
1	V|gi|37195634|gb|AY155384.1||Hepatitis B virus isolate NC89-3 surface antigen (S) gene, partial cds	363	59	0.162534
1	V|gi|126009775|gb|EF103283.1||Hepatitis B virus isolate Ran105, complete genome	3182	75	0.02357
1	V|gi|256593597|gb|FJ561033.1||Hepatitis B virus isolate S75 polymerase gene, partial cds; and S protein gene, complete cds	1032	60	0.05814
1	V|gi|5257487|gb|AF151735.1|AF151735|AF151735 Hepatitis B virus, complete genome	3182	75	0.02357
1	V|gi|84040013|gb|DQ304549.1||Hepatitis B virus isolate LT4 clone 3, complete genome	3187	47	0.014747
1	V|gi|115265402|dbj|AB236477.1||Hepatitis B virus S gene for hepatitis B surface antigen, partial cds, isolate: NeB01-222	396	75	0.189394
1	V|gi|116119322|gb|DQ995839.1||Hepatitis B virus isolate Pts31_Bas polymerase (P) gene, partial cds	796	75	0.094221
1	V|gi|84682816|gb|DQ336678.1||Hepatitis B virus isolate S1 clone 5 HBcAg, Pol (pol), and HBsAg (S) genes, complete cds; and X protein (X) gene, partial cds	3187	55	0.017258
1	V|gi|84682866|gb|DQ336688.1||Hepatitis B virus isolate LT5 clone 4 HBcAg, Pol (pol), and HBsAg (S) genes, complete cds; and X protein (X) gene, partial cds	3187	45	0.01412
1	V|gi|227335550|gb|FJ904352.1||Hepatitis B virus isolate B2 large S protein, middle S protein, and S protein genes, complete cds	1170	75	0.064103
1	V|gi|90901252|gb|DQ412291.1||Hepatitis B virus isolate S02011121 S protein gene, complete cds	752	75	0.099734
1	V|gi|205984951|gb|EU927205.1||Hepatitis B virus strain Huashan.s111 S protein (S) gene, partial cds	678	69	0.10177
1	V|gi|32261206|dbj|AB104723.1||Hepatitis B virus s gene for pre-S and S protein, complete cds, isolate: EG91	1170	75	0.064103
1	V|gi|188572866|gb|EU414079.1||Hepatitis B virus strain 28003 large S protein gene, partial cds	821	50	0.060901
1	V|gi|194772766|gb|EU594404.1||Hepatitis B virus strain 1901-98, complete genome	3182	75	0.02357
1	V|gi|87116172|emb|AJ627218.1||Hepatitis B virus P gene, S gene, X gene and C gene, isolate 21116	3182	75	0.02357
1	V|gi|188572892|gb|EU414092.1||Hepatitis B virus strain 28035 large S protein gene, partial cds	773	69	0.089263
1	V|gi|13365544|dbj|AB048702.1||Hepatitis B virus DNA, complete genome, serotype:ayw	3182	41	0.012885
1	V|gi|291192402|gb|GU570523.1||Hepatitis B virus isolate PRO large S protein (S), middle S protein (S), and S protein (S) genes, partial cds	1140	75	0.065789
1	V|gi|6692478|gb|AF121239.1|AF121239|AF121239 Hepatitis B virus isolate HBV/1303, complete genome	3182	75	0.02357
1	V|gi|27466598|gb|AY161162.1||Hepatitis B virus clone S9.2 complete genome	3179	60	0.018874
1	V|gi|52857743|gb|AY721610.1||Hepatitis B virus isolate FK1.6, complete genome	2999	65	0.021674
1	V|gi|194772847|gb|EU594412.1||Hepatitis B virus strain 121-02, partial genome	2870	69	0.024042

## Sheet: Table 18-hbvP02D
Count	Target	Target Length (nt)	Align Coverage (nt)	% Align Coverage
9843	V|gi|102621317|gb|DQ464164.1||Hepatitis B virus isolate LT7 clone 1 HBcAg protein, Pol protein (Pol), and HBsAg protein (S) genes, complete cds; and X protein (X) gene, partial cds	3179	1432	0.450456
8138	V|gi|102621332|gb|DQ464167.1||Hepatitis B virus isolate LT7 clone 4 HBcAg protein, Pol protein (Pol), and HBsAg protein (S) genes, complete cds; and X protein (X) gene, partial cds	3179	1197	0.376534
7065	V|gi|736025|emb|X85267.1||Hepatitis B virus X, PreC and C genes (Pintus)	715	467	0.653147
5374	V|gi|146746962|gb|EF514299.1||Hepatitis B virus isolate HBVDD17 polymerase (P) and large S protein (S) genes, partial cds; and middle S protein (S) and S protein (S) genes, complete cds	1182	317	0.26819
4748	V|gi|10953130|gb|AF289959.1|AF289959|AF289959 Hepatitis B virus isolate BBsHCC332 X protein (X) and core protein (prec/C) genes, partial cds	609	244	0.400657
4629	V|gi|154481975|gb|EF464095.1||Hepatitis B virus isolate 07hac polymerase (P) gene, and S protein (S), large S protein (S), and middle S protein (S) genes, partial cds	425	114	0.268235
4604	V|gi|102621322|gb|DQ464165.1||Hepatitis B virus isolate LT7 clone 2 HBcAg protein, Pol protein (Pol), and HBsAg protein (S) genes, complete cds; and X protein (X) gene, partial cds	3179	1240	0.39006
4234	V|gi|261288900|gb|GQ477509.1||Hepatitis B virus isolate P93 large S protein, middle S protein, and S protein genes, complete cds	1170	484	0.413675
3957	V|gi|198075885|gb|EU908812.1||Hepatitis B virus isolate HBVDD69 polymerase (P) and large S protein genes, partial cds; and middle S protein (S) and S protein (S) genes, complete cds	1182	551	0.466159
3846	V|gi|102621327|gb|DQ464166.1||Hepatitis B virus isolate LT7 clone 3 HBcAg protein, Pol protein (Pol), and HBsAg protein (S) genes, complete cds; and X protein (X) gene, partial cds	3179	1302	0.409563
3618	V|gi|87116189|emb|AJ627221.1||Hepatitis B virus P gene, S gene, X gene and C gene, isolate 30125	3182	1776	0.55814
2968	V|gi|129307073|gb|EF432769.1||Hepatitis B virus strain 744HBV5PK S protein gene, partial cds	362	134	0.370166
2819	V|gi|198075860|gb|EU908807.1||Hepatitis B virus isolate HBVDC64 polymerase (P) and large S protein genes, partial cds; and middle S protein (S) and S protein (S) genes, complete cds	1182	402	0.340102
2794	V|gi|226876881|gb|FJ349211.1||Hepatitis B virus isolate H34, complete genome	3146	1868	0.59377
2510	V|gi|10953097|gb|AF289948.1|AF289948|AF289948 Hepatitis B virus isolate BBsCO148 X protein (X) and core protein (prec/C) genes, partial cds	609	119	0.195402
2493	V|gi|8894991|gb|AF102599.1|AF102599|AF102599 Hepatitis B virus ICCG 3776 HBsAg and polymerase genes, partial cds	297	154	0.518519
2429	V|gi|13365544|dbj|AB048702.1||Hepatitis B virus DNA, complete genome, serotype:ayw	3182	630	0.197989
2386	V|gi|237930359|gb|GQ167301.1||Hepatitis B virus isolate ZADGM452, complete genome	3188	497	0.155897
2271	V|gi|261292078|gb|GQ922001.1||Hepatitis B virus isolate 2B3654, complete genome	3182	1367	0.429604
2257	V|gi|227335806|gb|FJ904407.1||Hepatitis B virus isolate A47, complete genome	3182	662	0.208045
2243	V|gi|227335757|gb|FJ904400.1||Hepatitis B virus isolate A19, complete genome	3182	737	0.231615
2192	V|gi|50953650|gb|AY576427.1||Hepatitis B virus isolate 39 large S protein gene, partial cds	1170	584	0.499145
2181	V|gi|226876901|gb|FJ349214.1||Hepatitis B virus isolate H61, complete genome	3182	1524	0.478944
2117	V|gi|237930365|gb|GQ167302.1||Hepatitis B virus isolate ZADGM4521, complete genome	3188	389	0.12202
2085	V|gi|10953112|gb|AF289953.1|AF289953|AF289953 Hepatitis B virus isolate BBsCO146 X protein (X) and core protein (prec/C) genes, partial cds	609	216	0.35468
1976	V|gi|102621337|gb|DQ464168.1||Hepatitis B virus isolate LT8 clone 1 HBcAg protein, Pol protein (Pol), and HBsAg protein (S) genes, complete cds; and X protein (X) gene, partial cds	3182	1892	0.594595
1868	V|gi|2289199|gb|U87738.1|HBU87738|HBU87738 Hepatitis B virus S09 middle S protein (preS2/S) gene, complete cds	846	355	0.419622
1841	V|gi|226371604|dbj|AB493845.1||Hepatitis B virus DNA, complete genome, isolate: 07UC	3156	1137	0.360266
1753	V|gi|90901359|gb|DQ412345.1||Hepatitis B virus isolate s04000008 S protein gene, complete cds	752	261	0.347074
1749	V|gi|38374294|gb|AY236161.1||Hepatitis B virus isolate 12A, complete genome	3187	1242	0.389708
1698	V|gi|124108233|gb|DQ988443.1||Hepatitis B virus isolate hetero22-04 HBsAg gene, partial cds	648	406	0.626543
1686	V|gi|451966|gb|L27106.1|HPBMUT|HPBMUT Hepatitis B virus mutant complete genome	3185	703	0.220722
1663	V|gi|226371610|dbj|AB493848.1||Hepatitis B virus DNA, complete genome, isolate: P7	3155	1238	0.392393
1559	V|gi|91204786|dbj|AB210819.1||Hepatitis B virus DNA, complete genome, strain:Toshima 1	3182	1462	0.459459
1551	V|gi|102621382|gb|DQ464181.1||Hepatitis B virus isolate S3 HBcAg protein, Pol protein (Pol), and HBsAg protein (S) genes, complete cds; and X protein (X) gene, partial cds	3176	1203	0.378778
1524	V|gi|76667946|dbj|AB188245.2||Hepatitis B virus DNA, complete genome, isolate:ALTAY136	3182	1117	0.351037
1456	V|gi|11877208|emb|AJ132335.1||Hepatitis B Virus complete genome, isolate PES1	3182	1496	0.470145
1411	V|gi|295841724|dbj|AB540599.1||HBV genotype B P, Large S genes for P protein, Large S protein, partial cds, strain: D0901196(NT22)	1517	265	0.174687
1354	V|gi|736224|emb|X85261.1||Hepatitis B virus X, PreC and C genes (Salvatorec)	712	217	0.304775
1339	V|gi|736187|emb|X85311.1||Hepatitis B virus X, PreC and C genes (Mannoni 3)	712	323	0.453652
1299	V|gi|226876866|gb|FJ349209.1||Hepatitis B virus isolate H29, complete genome	3182	1755	0.55154
1290	V|gi|125995356|dbj|AB270537.1||Hepatitis B virus DNA, complete genome, isolate: MGL22F	3110	1484	0.47717
1288	V|gi|38374252|gb|AY230112.1||Hepatitis B virus clone 2 core protein gene, complete cds	1820	1267	0.696154
1250	V|gi|148887248|emb|AM422939.1||Hepatitis B virus, genotype D, complete genome, isolate X28	3182	1883	0.591766
1230	V|gi|164416604|gb|EU185780.1||Hepatitis B virus isolate H-IDU7 (Rec.Arg-1) D3/A2 recombinant, complete genome	3182	1443	0.453488
1219	V|gi|736003|emb|X85254.1||Hepatitis B virus genome (PreS1, PreS2, S, PreC, C, X genes and polymerase)	3182	1357	0.426461
1164	V|gi|102621342|gb|DQ464169.1||Hepatitis B virus isolate LT8 clone 2 HBcAg protein, Pol protein (Pol), and HBsAg protein (S) genes, complete cds; and X protein (X) gene, partial cds	3182	1598	0.5022
1096	V|gi|102621352|gb|DQ464171.1||Hepatitis B virus isolate LT2 clone 2 HBcAg protein and HBsAg protein (S) genes, complete cds	3004	1345	0.447736
1096	V|gi|2182117|gb|U95551.1|U95551|U95551 Hepatitis B virus subtype ayw, complete genome	3182	1684	0.529227
1090	V|gi|62276|emb|V01460.1||Hepatitis B virus (strain ayw) genome	3182	1625	0.510685
1059	V|gi|87295361|gb|DQ315776.1||Hepatitis B virus isolate EI00615, complete genome	3182	1663	0.522627
1033	V|gi|94540555|gb|DQ486025.1||Hepatitis B virus isolate LT12, complete genome	3182	1685	0.529541
1031	V|gi|117570919|gb|DQ995802.1||Hepatitis B virus isolate H293-16, complete genome	3215	121	0.037636
1030	V|gi|59448|emb|X68292.1||Hepatitis B Virus DNA	3182	796	0.250157
1026	V|gi|226877022|gb|FJ349232.1||Hepatitis B virus isolate C51, complete genome	3182	1637	0.514456
1024	V|gi|125995360|dbj|AB270539.1||Hepatitis B virus DNA, complete genome, isolate: MGL200F	3182	1001	0.314582
1022	V|gi|167821961|gb|EU221456.1||Hepatitis B virus isolate HBV0042 polymerase (pol) gene, partial cds	479	175	0.365344
999	V|gi|102621360|gb|DQ464173.1||Hepatitis B virus isolate LT2 clone 5 HBcAg protein, Pol protein (Pol), and HBsAg protein (S) genes, complete cds; and X protein (X) gene, partial cds	3182	1098	0.345066
973	V|gi|13365546|dbj|AB048703.1||Hepatitis B virus DNA, complete genome, serotype:ayw	3182	705	0.221559
963	V|gi|37811573|gb|AY382523.1||Hepatitis B virus isolate Vu-J3 precore/core protein (C) gene, partial cds	548	256	0.467153
938	V|gi|221228736|gb|FJ518810.1||Hepatitis B virus strain 6898, complete genome	3008	245	0.081449
934	V|gi|27450187|gb|AF460224.1||Hepatitis B virus isolate 06 polymerase (P) gene, partial cds	590	524	0.888136
914	V|gi|736099|emb|X85285.1||Hepatitis B virus X, PreC and C genes (Ferracuti 2)	703	393	0.559033
904	V|gi|10953067|gb|AF289938.1|AF289938|AF289938 Hepatitis B virus isolate BBsHCC64 X protein (X) and precore/core protein (prec/C) genes, partial cds	609	342	0.561576
899	V|gi|102621370|gb|DQ464175.1||Hepatitis B virus isolate LT6 clone 3, partial sequence	3182	1004	0.315525
894	V|gi|102621347|gb|DQ464170.1||Hepatitis B virus isolate LT8 clone 3 HBcAg protein, Pol protein (Pol), and HBsAg protein (S) genes, complete cds; and X protein (X) gene, partial cds	3182	1617	0.508171
893	V|gi|736021|emb|X85266.1||Hepatitis B virus X, PreC and C genes (Macis)	712	184	0.258427
853	V|gi|121663547|emb|AM421539.1||Hepatitis B virus partial core gene, isolate MMA-11	364	76	0.208791
841	V|gi|284428061|gb|GQ858931.1||Hepatitis B virus isolate BH41 nonfunctional precore/core protein (C) gene, partial sequence	375	76	0.202667
823	V|gi|295367519|gb|HM011496.1||Hepatitis B virus strain HB405, complete genome	3215	171	0.053188
802	V|gi|194773063|gb|EU594435.1||Hepatitis B virus strain 320-95, complete genome	3182	1008	0.316782
800	V|gi|11093551|gb|AF276568.1|AF276568|AF276568 Hepatitis B virus isolate 2C-11 C gene, promoter partial sequence	245	81	0.330612
796	V|gi|146747127|gb|EF514332.1||Hepatitis B virus isolate HBVDB50 polymerase (P) and large S protein (S) genes, partial cds; and middle S protein (S) and S protein (S) genes, complete cds	1182	407	0.344332
788	V|gi|282167925|gb|FJ939022.1||Hepatitis B virus isolate LC18-1 truncated precore protein gene, complete cds	176	75	0.426136
786	V|gi|87295366|gb|DQ315777.1||Hepatitis B virus isolate EI03194, complete genome	3095	908	0.293376
777	V|gi|289598183|gb|GU456647.1||Hepatitis B virus isolate I_T130, complete genome	3182	479	0.150534
771	V|gi|84040008|gb|DQ304548.1||Hepatitis B virus isolate LT4 clone 2, complete genome	3187	470	0.147474
771	V|gi|84682861|gb|DQ336687.1||Hepatitis B virus isolate LT5 clone 3 HBcAg, Pol (pol), and HBsAg (S) genes, complete cds; and X protein (X) gene, partial cds	3187	1081	0.33919
762	V|gi|262343158|gb|GU079138.1||Hepatitis B virus isolate S553 nonfunctional precore/core protein (C) gene, partial sequence	159	76	0.477987
754	V|gi|736084|emb|X85282.1||Hepatitis B virus X, PreC and C genes (Serra)	712	388	0.544944
748	V|gi|27450193|gb|AF460227.1||Hepatitis B virus isolate 12 polymerase (P) gene, partial cds	590	512	0.867797
738	V|gi|736137|emb|X85296.1||Hepatitis B virus X, PreC and C genes (Chighine 2)	712	444	0.623596
732	V|gi|4140292|emb|AJ131956.1||Hepatitis B virus complete genome, serotype ayw3	3182	1446	0.454431
723	V|gi|254732768|gb|GQ184322.1||Hepatitis B virus isolate ZADGM4522, complete genome	3188	603	0.189147
721	V|gi|145322799|gb|EF395261.1||Hepatitis B virus isolate EI0060 precore/core (C) and core (C) genes, partial cds	489	172	0.351738
720	V|gi|190351287|gb|EU726895.1||Hepatitis B virus isolate IR-RCGLD-6021 X protein gene, partial cds; and precore protein and core protein genes, complete cds	733	92	0.125512
716	V|gi|34452664|gb|AY371921.1||Hepatitis B virus isolate IR:21 precore and core proteins (C) gene, complete cds	639	183	0.286385
710	V|gi|226876887|gb|FJ349212.1||Hepatitis B virus isolate H36, complete genome	3182	1528	0.480201
698	V|gi|94540550|gb|DQ486024.1||Hepatitis B virus isolate LT9, complete genome	3182	1508	0.473916
691	V|gi|116119274|gb|DQ995815.1||Hepatitis B virus isolate Pts7_Bas polymerase (P) gene, partial cds	826	278	0.336562
689	V|gi|258629516|gb|GQ486811.1||Hepatitis B virus isolate GS776 polymerase (pol) gene, partial cds	1032	288	0.27907
677	V|gi|227336078|gb|FJ904445.1||Hepatitis B virus isolate B62, complete genome	3182	357	0.112194
676	V|gi|37811579|gb|AY382526.1||Hepatitis B virus isolate Vu-J7 precore/core protein (C) gene, partial cds	548	307	0.560219
674	V|gi|197130982|gb|EU921418.1||Hepatitis B virus isolate 22.165.07, complete genome	3179	1145	0.360176
669	V|gi|32811026|gb|AF528242.1||Hepatitis B virus ASC1089 core antigen precursor, gene, partial cds	150	75	0.5
664	V|gi|146747137|gb|EF514334.1||Hepatitis B virus isolate HBVDB52 polymerase (P) and large S protein (S) genes, partial cds; and S protein (S) gene, complete cds	1053	524	0.497626
664	V|gi|59429|emb|X65257.1||Hepatitis B virus (ayw,patient C) PreS1, PreS2, PreC, C, X and polymerase genes	3182	1274	0.400377
662	V|gi|27450191|gb|AF460226.1||Hepatitis B virus isolate 11 polymerase (P) gene, partial cds	590	431	0.730508
661	V|gi|198075830|gb|EU908801.1||Hepatitis B virus isolate HBVDB58 polymerase (P) and large S protein genes, partial cds; and middle S protein (S) and S protein (S) genes, complete cds	1182	407	0.344332
658	V|gi|38374256|gb|AY230114.1||Hepatitis B virus clone 4 core protein gene, complete cds	1820	860	0.472527
654	V|gi|32330618|gb|AY233293.1||Hepatitis B virus isolate 12 complete genome	3182	1254	0.394092
653	V|gi|227335502|gb|FJ904340.1||Hepatitis B virus isolate A51 large S protein, middle S protein, and S protein genes, complete cds	1170	303	0.258974
652	V|gi|163929997|dbj|AB330368.1||Hepatitis B virus X gene for X protein, complete cds, isolate: TAJ54HBV	3182	637	0.200189
652	V|gi|146746913|gb|EF514289.1||Hepatitis B virus isolate HBVDM7 polymerase (P) and large S protein (S) genes, partial cds; and S protein (S) gene, complete cds	1182	254	0.21489
647	V|gi|194772757|gb|EU594403.1||Hepatitis B virus strain 1904-99, complete genome	3182	648	0.203646
644	V|gi|76667948|dbj|AB188243.2||Hepatitis B virus DNA, complete genome, isolate:KAMCHATKA27	3182	1120	0.35198
635	V|gi|258628158|gb|GQ486132.1||Hepatitis B virus isolate GS97 polymerase (pol) gene, partial cds	1032	297	0.287791
629	V|gi|148491513|gb|EF584647.1||Hepatitis B virus isolate 20HBV8PK large S protein (S) gene, partial cds	967	196	0.202689
623	V|gi|226876894|gb|FJ349213.1||Hepatitis B virus isolate H59, complete genome	3182	1127	0.35418
616	V|gi|32140518|gb|AY274429.1||Hepatitis B virus isolate J-3 precore protein (C) gene, partial cds	488	262	0.536885
602	V|gi|84682871|gb|DQ336689.1||Hepatitis B virus isolate LT5 clone 5 HBcAg, Pol (pol), and HBsAg (S) genes, complete cds; and X protein (X) gene, partial cds	3187	785	0.246313
597	V|gi|291192402|gb|GU570523.1||Hepatitis B virus isolate PRO large S protein (S), middle S protein (S), and S protein (S) genes, partial cds	1140	491	0.430702
593	V|gi|38374284|gb|AY230127.1||Hepatitis B virus isolate case 24 tumor large surface protein, middle surface protein, and small surface protein genes, complete cds	1183	571	0.482671
591	V|gi|226876950|gb|FJ349221.1||Hepatitis B virus isolate H149, complete genome	3182	1301	0.408862
590	V|gi|15778336|gb|AF411412.1||Hepatitis B virus strain FMC#15, complete genome	3215	79	0.024572
589	V|gi|198075955|gb|EU908826.1||Hepatitis B virus isolate HBVDL83 polymerase (P) and large S protein genes, partial cds; and middle S protein (S) and S protein (S) genes, complete cds	1182	577	0.488156
579	V|gi|59802790|gb|AY902774.1||Hepatitis B virus isolate MTB160, complete genome	3181	1160	0.364665
579	V|gi|4210683|emb|AJ005100.1||Hepatitis B virus preS1 & preS2 genes, patient PS1b	491	316	0.643585
578	V|gi|38374299|gb|AY236162.1||Hepatitis B virus isolate 23 A, complete genome	3187	416	0.13053
576	V|gi|225936051|gb|FJ867980.1||Hepatitis B virus isolate HCCNPC90 nonfunctional precore/core protein gene, partial sequence	631	219	0.347068
576	V|gi|125995081|dbj|AB270549.1||Hepatitis B virus DNA, complete genome, isolate: MGL79F	3110	869	0.279421
576	V|gi|57904371|gb|AY856549.1||Hepatitis B virus isolate B10 nonfunctional pre-core protein gene, partial sequence; and core protein gene, partial cds	483	225	0.465839
572	V|gi|736232|emb|X85263.1||Hepatitas B virus X, PreC and C genes (Amoroso)	712	312	0.438202
555	V|gi|261288888|gb|GQ477506.1||Hepatitis B virus isolate P18 large S protein, middle S protein, and S protein genes, complete cds	1170	245	0.209402
553	V|gi|188572908|gb|EU414100.1||Hepatitis B virus strain 28063 large S protein gene, partial cds	869	340	0.391254
543	V|gi|74038248|dbj|AB119252.1||Hepatitis B virus DNA, complete genome, strain:Ehime14:BD No7,20020820	3182	352	0.110622
536	V|gi|194772911|gb|EU594419.1||Hepatitis B virus strain 4647-97 polymerase (P), large S protein (S), middle S protein (S), and S protein (S) genes, complete cds; and X protein (X) gene, partial cds	2499	552	0.220888
535	V|gi|258629510|gb|GQ486808.1||Hepatitis B virus isolate GS773 polymerase (pol) gene, partial cds	1032	204	0.197674
531	V|gi|4210675|emb|AJ005096.1||Hepatitis B virus preS1 & preS2 genes, patient PS4	491	315	0.641548
528	V|gi|27466531|gb|AY161153.1||Hepatitis B virus clone S6.4 complete genome	3143	251	0.07986
526	V|gi|2289221|gb|U87851.1|HBU87851|HBU87851 Hepatitis B virus isolate P67 code D22 middle S protein (preS2/S) gene, complete cds	846	266	0.314421
523	V|gi|261292071|gb|GQ922000.1||Hepatitis B virus isolate 1B3552, complete genome	3182	1338	0.42049
521	V|gi|190351530|gb|EU726968.1||Hepatitis B virus isolate IR-RCGLD-L017 X protein gene, partial cds; and precore protein and core protein genes, complete cds	733	174	0.237381
521	V|gi|194772895|gb|EU594417.1||Hepatitis B virus strain 4372-97 polymerase (P), large S protein (S), middle S protein (S), and S protein (S) genes, complete cds; and X protein (X) gene, partial cds	2499	905	0.362145
520	V|gi|194772727|gb|EU594400.1||Hepatitis B virus strain 2009-02, complete genome	3182	677	0.212759
513	V|gi|33438738|gb|AY350614.1||Hepatitis B virus isolate IR38 precore protein and core protein genes, complete cds	639	251	0.392801
512	V|gi|4210673|emb|AJ005095.1||Hepatitis B virus preS1 & preS2 genes, patient PS3	491	370	0.753564
509	V|gi|102621374|gb|DQ464177.1||Hepatitis B virus isolate LT6 clone 4 HBcAg protein and HBsAg protein (S) genes, complete cds	3149	1087	0.345189
505	V|gi|262342659|gb|GU078772.1||Hepatitis B virus isolate J233 nonfunctional precore/core protein (C) gene, partial sequence	159	84	0.528302
505	V|gi|190351540|gb|EU726971.1||Hepatitis B virus isolate IR-RCGLD-8142 X protein gene, partial cds; and precore protein and core protein genes, complete cds	733	251	0.342428
502	V|gi|258628026|gb|GQ486066.1||Hepatitis B virus isolate GS31 polymerase (pol) gene, partial cds	1032	308	0.29845
501	V|gi|260400785|gb|FJ709475.1||Hepatitis B virus isolate CHI19 polymerase (P) and middle S protein (S) genes, partial cds	753	325	0.431607
500	V|gi|37811575|gb|AY382524.1||Hepatitis B virus isolate Vu-J5 precore/core protein (C) gene, partial cds	548	255	0.465328
489	V|gi|736095|emb|X85284.1||Hepatitis B virus X, PreC and C genes (Ferracuti 1)	712	296	0.41573
481	V|gi|289598438|gb|GU456683.1||Hepatitis B virus isolate I_T101, complete genome	3182	624	0.196103
478	V|gi|162424163|gb|EU155891.1||Hepatitis B virus isolate 2 S protein gene, partial cds; nonfunctional precore/core protein gene, partial sequence; and core protein gene, partial cds	1348	459	0.340504
476	V|gi|2829154|gb|AF043594.1||Hepatitis B virus isolate 1/91, complete genome	3182	704	0.221245
475	V|gi|94540540|gb|DQ486022.1||Hepatitis B virus isolate LT11, complete genome	3182	976	0.306725
470	V|gi|226371606|dbj|AB493846.1||Hepatitis B virus DNA, complete genome, isolate: 17UC	3179	931	0.292859
469	V|gi|198076015|gb|EU908838.1||Hepatitis B virus isolate HBVDT95 polymerase (P) and large S protein genes, partial cds; and middle S protein (S) and S protein (S) genes, complete cds	1182	552	0.467005
461	V|gi|102621371|gb|DQ464176.1||Hepatitis B virus isolate LT6 clone 2 HBcAg protein and HBsAg protein (S) genes, complete cds	3149	1009	0.320419
460	V|gi|1518554|gb|U55224.1|HBU55224|HBU55224 Hepatitis B virus large S protein (Pre-S/S) gene, partial cds	1149	474	0.412533
459	V|gi|32330634|gb|AY233295.1||Hepatitis B virus isolate 8 complete genome	3182	1402	0.440603
459	V|gi|47499915|gb|AY603456.1||Hepatitis B virus isolate 40T large S protein (S), middle S protein (S), and S protein (S) genes, complete cds	1170	222	0.189744
458	V|gi|84682851|gb|DQ336685.1||Hepatitis B virus isolate LT5 clone 1 HBcAg, Pol (pol), and HBsAg (S) genes, complete cds; and X protein (X) gene, partial cds	3187	887	0.278318
455	V|gi|225936063|gb|FJ867987.1||Hepatitis B virus isolate LCMPC4 nonfunctional precore/core protein gene, partial sequence	631	317	0.502377
452	V|gi|112162008|gb|DQ838878.1||Hepatitis B virus isolate 203-HCC surface antigen (sAg) gene, partial cds	159	120	0.754717
452	V|gi|198075845|gb|EU908804.1||Hepatitis B virus isolate HBVDB61 polymerase (P) and large S protein genes, partial cds; and middle S protein (S) and S protein (S) genes, complete cds	1182	377	0.318951
452	V|gi|194772976|gb|EU594426.1||Hepatitis B virus strain 4630-97, complete genome	3182	401	0.126021
445	V|gi|86211261|gb|DQ329356.1||Hepatitis B virus isolate LT1 clone 1, complete genome	3182	1122	0.352608
445	V|gi|198075850|gb|EU908805.1||Hepatitis B virus isolate HBVDB62 polymerase (P), large S protein (S), middle S protein (S), and S protein (S) genes, partial cds	833	317	0.380552
440	V|gi|289598417|gb|GU456680.1||Hepatitis B virus isolate I_T88, complete genome	3182	707	0.222187
438	V|gi|284427583|gb|GQ858613.1||Hepatitis B virus isolate B214 nonfunctional precore/core protein (C) gene, partial sequence	404	86	0.212871
432	V|gi|227335716|gb|FJ904394.1||Hepatitis B virus isolate A7, complete genome	3182	419	0.131678
431	V|gi|27466606|gb|AY161163.1||Hepatitis B virus clone S9.3 complete genome	3179	783	0.246304
428	V|gi|194324692|gb|EF158266.1||Hepatitis B virus isolate A-55 nonfunctional precore protein gene, partial sequence	263	155	0.589354
425	V|gi|161327307|gb|EU177490.1||Hepatitis B virus clone FR_HBVpreS-S_17 large S protein (S) gene, partial cds	1116	435	0.389785
424	V|gi|255653358|gb|GQ161774.1||Hepatitis B virus isolate GU1501, complete genome	3212	75	0.02335
422	V|gi|190351425|gb|EU726936.1||Hepatitis B virus isolate IR-RCGLD-L021 X protein gene, partial cds; nonfunctional precore protein gene, partial sequence; and core protein gene, complete cds	733	237	0.323329
420	V|gi|198075915|gb|EU908818.1||Hepatitis B virus isolate HBVDG75 polymerase (P) and large S protein genes, partial cds; and middle S protein (S) and S protein (S) genes, complete cds	1182	533	0.450931
420	V|gi|125995083|dbj|AB270550.1||Hepatitis B virus DNA, complete genome, isolate: MGL247F	3182	809	0.254243
418	V|gi|289598325|gb|GU456667.1||Hepatitis B virus isolate I_T120, complete genome	3182	500	0.157134
414	V|gi|162424177|gb|EU155895.1||Hepatitis B virus isolate 5b, complete genome	2550	1023	0.401176
414	V|gi|38374277|gb|AY230125.1||Hepatitis B virus isolate case 23 tumor large surface protein, middle surface protein, and small surface protein genes, complete cds	1193	252	0.211232
413	V|gi|94540535|gb|DQ486021.1||Hepatitis B virus isolate LT13, complete genome	3182	1214	0.381521
413	V|gi|261292086|gb|GQ922002.1||Hepatitis B virus isolate 1B3624, complete genome	3182	1210	0.380264
411	V|gi|227335750|gb|FJ904399.1||Hepatitis B virus isolate A18, complete genome	3182	423	0.132935
410	V|gi|162424161|gb|EU155890.1||Hepatitis B virus isolate 1b S protein gene, partial cds	507	108	0.213018
410	V|gi|4210679|emb|AJ005098.1||Hepatitis B virus preS1 & preS2 genes, patient PS6	491	342	0.696538
405	V|gi|59802769|gb|AY902771.1||Hepatitis B virus isolate MTB151 polymerase (P) gene, partial cds; pre-S1 protein (S), pre-S2 protein (S), surface antigen (S), and X protein (X) genes, complete cds; and core protein (C) gene, partial cds	2637	1234	0.467956
403	V|gi|190351260|gb|EU726887.1||Hepatitis B virus isolate IR-RCGLD-4652 X protein gene, partial cds; and precore protein and core protein genes, complete cds	733	243	0.331514
402	V|gi|84682801|gb|DQ336675.1||Hepatitis B virus isolate S1 clone 2 HBcAg, Pol (pol), and HBsAg (S) genes, complete cds; and X protein (X) gene, partial cds	3187	949	0.297772
400	V|gi|34761134|gb|AY373430.1||Hepatitis B virus clone SWT.3 complete genome	3182	1228	0.385921
399	V|gi|126009787|gb|EF103285.1||Hepatitis B virus isolate Ran128, complete genome	3182	1300	0.408548
392	V|gi|14210978|gb|AF350142.1||Hepatitis B virus isolate Gam1157F35 precore/core protein gene, complete cds	700	120	0.171429
391	V|gi|284427259|gb|GQ858394.1||Hepatitis B virus isolate B1260 nonfunctional precore/core protein (C) gene, partial sequence	334	75	0.224551
390	V|gi|59802748|gb|AY902768.1||Hepatitis B virus isolate MTB166, complete genome	3181	1238	0.389186
390	V|gi|188572856|gb|EU414074.1||Hepatitis B virus strain 28059 large S protein gene, partial cds	869	288	0.331415
387	V|gi|133874448|dbj|AB274982.1||Hepatitis B virus s gene for S protein, complete cds, strain:AB130	3212	155	0.048257
386	V|gi|32140514|gb|AY274427.1||Hepatitis B virus isolate J-1 precore protein (C) gene, partial cds	488	116	0.237705
380	V|gi|47499907|gb|AY603454.1||Hepatitis B virus isolate 33T large S protein (S), middle S protein (S), and S protein (S) genes, complete cds	1170	205	0.175214
380	V|gi|86211266|gb|DQ329357.1||Hepatitis B virus isolate LT1 clone 2, complete genome	3182	1259	0.395663
378	V|gi|38374308|gb|AY236164.1||Hepatitis B virus isolate 30, complete genome	3187	1060	0.332601
375	V|gi|197292974|gb|EU939680.1||Hepatitis B virus isolate C186, complete genome	3182	1348	0.423633
373	V|gi|261288419|gb|GQ477452.1||Hepatitis B virus isolate P32, complete genome	3182	580	0.182275
371	V|gi|194772806|gb|EU594408.1||Hepatitis B virus strain 281-01, complete genome	3182	635	0.19956
369	V|gi|38374268|gb|AY230120.1||Hepatitis B virus clone 5 small surface protein gene, complete cds	1973	432	0.218956
365	V|gi|194324637|gb|EF158233.1||Hepatitis B virus isolate A-22 precore protein gene, partial cds	263	213	0.809886
364	V|gi|227335771|gb|FJ904402.1||Hepatitis B virus isolate A26, complete genome	3182	549	0.172533
363	V|gi|84682856|gb|DQ336686.1||Hepatitis B virus isolate LT5 clone 2 HBcAg, Pol (pol), and HBsAg (S) genes, complete cds; and X protein (X) gene, partial cds	3187	749	0.235017
363	V|gi|194772815|gb|EU594409.1||Hepatitis B virus strain 280-01, complete genome	3182	737	0.231615
363	V|gi|84682806|gb|DQ336676.1||Hepatitis B virus isolate S1 clone 3 HBcAg, Pol (pol), and HBsAg (S) genes, complete cds; and X protein (X) gene, partial cds	3187	1148	0.360213
362	V|gi|197130989|gb|EU921419.1||Hepatitis B virus isolate 22.252.07, complete genome	3179	1132	0.356087
361	V|gi|194772795|gb|EU594407.1||Hepatitis B virus strain 295-01, complete genome	3182	646	0.203017
360	V|gi|146747141|gb|EF514335.1||Hepatitis B virus isolate HBVDC53 polymerase (P) and large S protein (S) genes, partial cds; and middle S protein (S) and S protein (S) genes, complete cds	1182	527	0.445854
355	V|gi|167821943|gb|EU221447.1||Hepatitis B virus isolate HBV0032 polymerase (pol) gene, partial cds	479	101	0.210856
355	V|gi|59802805|gb|AY902776.1||Hepatitis B virus isolate MTB163, complete genome	3181	1190	0.374096
355	V|gi|84040003|gb|DQ304547.1||Hepatitis B virus isolate LT4 clone 1, complete genome	3187	488	0.153122
354	V|gi|32330610|gb|AY233292.1||Hepatitis B virus isolate 184 complete genome	3182	1350	0.424261
353	V|gi|207081389|gb|FJ001961.1||Hepatitis B virus isolate A.4.5 S gene, partial sequence	913	206	0.22563
352	V|gi|18621118|emb|AJ344117.1||Hepatitis B virus complete genome, genotype D	3182	1357	0.426461
350	V|gi|198075825|gb|EU908800.1||Hepatitis B virus isolate HBVDB57 polymerase (P) and large S protein genes, partial cds; and middle S protein (S) and S protein (S) genes, complete cds	1182	369	0.312183
350	V|gi|194772995|gb|EU594428.1||Hepatitis B virus strain 4385-97, complete genome	3182	598	0.187932
350	V|gi|75699715|gb|DQ164390.1||Hepatitis B virus clone MM270600_HBV nonfunctional precore/core protein gene, partial sequence	230	82	0.356522
348	V|gi|84682811|gb|DQ336677.1||Hepatitis B virus isolate S1 clone 4 HBcAg, Pol (pol), and HBsAg (S) genes, complete cds; and X protein (X) gene, partial cds	3187	893	0.280201
344	V|gi|84682866|gb|DQ336688.1||Hepatitis B virus isolate LT5 clone 4 HBcAg, Pol (pol), and HBsAg (S) genes, complete cds; and X protein (X) gene, partial cds	3187	1088	0.341387
344	V|gi|194773052|gb|EU594434.1||Hepatitis B virus strain 683-95, complete genome	3182	1440	0.452546
338	V|gi|84682876|gb|DQ336690.1||Hepatitis B virus isolate LT5 clone 6 HBcAg, Pol (pol), and HBsAg (S) genes, complete cds; and X protein (X) gene, partial cds	3187	802	0.251647
337	V|gi|59802812|gb|AY902777.1||Hepatitis B virus isolate MTB004, complete genome	3181	1354	0.425652
336	V|gi|32330642|gb|AY233296.1||Hepatitis B virus isolate 185 complete genome	3182	1206	0.379007
334	V|gi|225936014|gb|FJ867957.1||Hepatitis B virus isolate HCCMPC86 nonfunctional precore/core protein gene, partial sequence	631	144	0.228209
333	V|gi|227335686|gb|FJ904386.1||Hepatitis B virus isolate C16 large S protein, middle S protein, and S protein genes, complete cds	1170	229	0.195726
332	V|gi|260400761|gb|FJ709467.1||Hepatitis B virus isolate CHI11 polymerase (P) and middle S protein (S) genes, partial cds	753	254	0.337317
332	V|gi|84682831|gb|DQ336681.1||Hepatitis B virus isolate S2 clone 2 HBcAg, Pol (pol), and HBsAg (S) genes, complete cds; and X protein (X) gene, partial cds	3163	616	0.194752
330	V|gi|146746903|gb|EF514287.1||Hepatitis B virus isolate HBVDM5 polymerase (P) and large S protein (S) genes, partial cds; and middle S protein (S) and S protein (S) genes, complete cds	1182	534	0.451777
325	V|gi|161327286|gb|EU177479.1||Hepatitis B virus clone FR_HBVpreS-S_12 large S protein (S) gene, partial cds	1116	146	0.130824
325	V|gi|226875885|gb|FJ437146.1||Hepatitis B virus strain IR-TUMS-40 nonfunctional precore protein gene, partial sequence; and core protein gene, partial cds	164	75	0.457317
321	V|gi|113204797|gb|DQ871267.1||Hepatitis B virus isolate VIY-06-14-2005 polymerase (pol) gene, partial cds	1020	415	0.406863
319	V|gi|162424168|gb|EU155893.1||Hepatitis B virus isolate 4, complete genome	3182	1333	0.418919
315	V|gi|84682881|gb|DQ336691.1||Hepatitis B virus isolate LT5 clone 7 HBcAg and HBsAg (S) genes, complete cds	2966	1027	0.346258
312	V|gi|146746972|gb|EF514301.1||Hepatitis B virus isolate HBVDD19 polymerase (P) and large S protein (S) genes, partial cds; and middle S protein (S) and S protein (S) genes, complete cds	1182	161	0.13621
312	V|gi|167821949|gb|EU221450.1||Hepatitis B virus isolate HBV0036 polymerase (pol) gene, partial cds	479	145	0.302714
312	V|gi|84682884|gb|DQ336692.1||Hepatitis B virus isolate LT5 clone 8 HBcAg, Pol (pol), and HBsAg (S) genes, complete cds; and X protein (X) gene, partial cds	3187	903	0.283339
312	V|gi|47499919|gb|AY603457.1||Hepatitis B virus isolate 58T large S protein (S), middle S protein (S), and S protein (S) genes, complete cds	1170	261	0.223077
311	V|gi|258629250|gb|GQ486678.1||Hepatitis B virus isolate GS643 polymerase (pol) gene, partial cds	1032	373	0.361434
310	V|gi|116119322|gb|DQ995839.1||Hepatitis B virus isolate Pts31_Bas polymerase (P) gene, partial cds	796	449	0.56407
309	V|gi|59802776|gb|AY902772.1||Hepatitis B virus isolate MTB158, complete genome	3181	1346	0.423137
308	V|gi|59802755|gb|AY902769.1||Hepatitis B virus isolate MTB009, complete genome	3181	1076	0.338258
307	V|gi|194772737|gb|EU594401.1||Hepatitis B virus strain 1989-97, complete genome	3182	649	0.20396
307	V|gi|284428166|gb|GQ859009.1||Hepatitis B virus isolate CB212 nonfunctional precore/core protein (C) gene, partial sequence	368	78	0.211957
303	V|gi|38374258|gb|AY230115.1||Hepatitis B virus clone 5 core protein gene, complete cds	1820	811	0.445604
302	V|gi|102621365|gb|DQ464174.1||Hepatitis B virus isolate LT6 clone 1 HBcAg protein, Pol protein (Pol), and HBsAg protein (S) genes, complete cds; and X protein (X) gene, partial cds	3182	1180	0.370836
301	V|gi|148491525|gb|EF584653.1||Hepatitis B virus isolate 26HBV14PK large S protein (S) gene, partial cds	967	111	0.114788
298	V|gi|84682796|gb|DQ336674.1||Hepatitis B virus isolate S1 clone 1 HBcAg, Pol (pol), and HBsAg (S) genes, complete cds; and X protein (X) gene, partial cds	3187	1009	0.316599
296	V|gi|75699642|gb|DQ164331.1||Hepatitis B virus clone AC030102_HBV nonfunctional precore/core protein gene, partial sequence	230	213	0.926087
296	V|gi|289598346|gb|GU456670.1||Hepatitis B virus isolate I_T27, complete genome	3182	713	0.224073
295	V|gi|53913407|dbj|AB176642.1||Hepatitis B virus subtype ADR DNA, complete genome, isolate:HBV-115	3215	190	0.059098
293	V|gi|190351264|gb|EU726888.1||Hepatitis B virus isolate IR-RCGLD-N001 X protein gene, partial cds; and precore protein and core protein genes, complete cds	733	86	0.117326
290	V|gi|146746967|gb|EF514300.1||Hepatitis B virus isolate HBVDA18 polymerase (P) and large S protein (S) genes, partial cds; and middle S protein (S) and S protein (S) genes, complete cds	1182	314	0.265651
290	V|gi|113204799|gb|DQ871268.1||Hepatitis B virus isolate VIY-07-18-2005 polymerase (pol) gene, partial cds	1020	424	0.415686
289	V|gi|38374289|gb|AY236160.1||Hepatitis B virus isolate 1A, complete genome	3187	1117	0.350486
289	V|gi|190351329|gb|EU726907.1||Hepatitis B virus isolate IR-RCGLD-3861 X protein gene, partial cds; and precore protein and core protein genes, complete cds	733	232	0.316508
288	V|gi|4210681|emb|AJ005099.1||Hepatitis B virus preS1 & preS2 genes, patient PS8	491	364	0.741344
287	V|gi|59434|emb|X65258.1||Hepatitis B virus (ayw,patient CI) genes PreS1, PreS2, PreC, C, X and polymerase	3182	874	0.27467
287	V|gi|294663260|gb|GQ183448.1||Hepatitis B virus isolate MOD_4629, complete genome	3182	559	0.175676
286	V|gi|126009775|gb|EF103283.1||Hepatitis B virus isolate Ran105, complete genome	3182	616	0.193589
285	V|gi|27466582|gb|AY161160.1||Hepatitis B virus clone S8.2 complete genome	3125	591	0.18912
284	V|gi|202072566|gb|FJ032343.1||Hepatitis B virus isolate S659-4 from China, complete genome	3209	75	0.023372
283	V|gi|34452661|gb|AY371920.1||Hepatitis B virus isolate IR:22 precore and core proteins (C) gene, complete cds	639	75	0.117371
280	V|gi|225936055|gb|FJ867983.1||Hepatitis B virus isolate HCCNPC115 precore/core protein gene, partial cds	631	82	0.129952
280	V|gi|116119320|gb|DQ995838.1||Hepatitis B virus isolate Pts30_Bas polymerase (P) gene, partial cds	855	319	0.373099
279	V|gi|188572904|gb|EU414098.1||Hepatitis B virus strain 28050 large S protein gene, partial cds	869	225	0.258918
278	V|gi|4210685|emb|AJ005101.1||Hepatitis B virus preS1 & preS2 genes, patient PS2b	491	298	0.606925
278	V|gi|116119340|gb|DQ995848.1||Hepatitis B virus isolate Pts12_3mo polymerase (P) gene, partial cds	838	142	0.169451
277	V|gi|50953666|gb|AY576435.1||Hepatitis B virus isolate 20642Y large S protein gene, partial cds	1086	452	0.416206
277	V|gi|194772859|gb|EU594413.1||Hepatitis B virus strain 1995-00 polymerase (P), large S protein (S), middle S protein (S), and S protein (S) genes, complete cds; and X protein (X) gene, partial cds	2499	557	0.222889
276	V|gi|294663526|gb|GQ183485.1||Hepatitis B virus isolate MOD_4599, complete genome	3182	1105	0.347266
275	V|gi|84682816|gb|DQ336678.1||Hepatitis B virus isolate S1 clone 5 HBcAg, Pol (pol), and HBsAg (S) genes, complete cds; and X protein (X) gene, partial cds	3187	1089	0.341701
274	V|gi|161327329|gb|EU177502.1||Hepatitis B virus clone FR_HBVpreS-S_28 large S protein (S) gene, partial cds	1116	633	0.567204
274	V|gi|198076000|gb|EU908835.1||Hepatitis B virus isolate HBVDP92 polymerase (P) and large S protein genes, partial cds; and middle S protein (S) and S protein (S) genes, complete cds	1182	501	0.423858
274	V|gi|194369812|gb|EU736425.1||Hepatitis B virus isolate H3T2-8 X protein (X), precore/core protein (C), and core protein (C) genes, partial cds	394	155	0.393401
273	V|gi|289598290|gb|GU456662.1||Hepatitis B virus isolate I_T23, complete genome	3167	475	0.149984
270	V|gi|198076020|gb|EU908839.1||Hepatitis B virus isolate HBVDT96 polymerase (P) and large S protein genes, partial cds; and middle S protein (S) and S protein (S) genes, complete cds	1182	358	0.302876
268	V|gi|156569687|gb|EU027272.1||Hepatitis B virus isolate FR-HBVrt-pt4-1-28 polymerase (P) gene, partial cds	630	168	0.266667
268	V|gi|188572729|gb|EU414135.1||Hepatitis B virus strain 28025, complete genome	3182	420	0.131992
267	V|gi|146746937|gb|EF514294.1||Hepatitis B virus isolate HBVDL12 polymerase (P) and large S protein (S) genes, partial cds; and middle S protein (S) and S protein (S) genes, complete cds	1182	271	0.229272
266	V|gi|87116195|emb|AJ627222.1||Hepatitis B virus P gene, S gene, X gene and C gene, isolate 31228	3182	554	0.174104
266	V|gi|156569715|gb|EU027286.1||Hepatitis B virus isolate FR-HBVrt-pt4-3-30 polymerase (P) gene, partial cds	630	236	0.374603
265	V|gi|48476469|gb|AY603434.1||Hepatitis B virus isolate 30T preC/core protein gene, promoter region and complete cds	918	89	0.09695
263	V|gi|226877015|gb|FJ349231.1||Hepatitis B virus isolate C22, complete genome	3182	690	0.216845
260	V|gi|158052915|dbj|AB307928.1||Hepatitis B virus X gene for X protein, partial cds, isolate: HBHCCN41	665	76	0.114286
257	V|gi|161327301|gb|EU177487.1||Hepatitis B virus clone FR_HBVpreS-S_15 large S protein (S) gene, partial cds	1104	179	0.162138
254	V|gi|89112777|gb|DQ399006.1||Hepatitis B virus isolate G1, complete genome	3191	687	0.215293
254	V|gi|194772919|gb|EU594420.1||Hepatitis B virus strain 4638-97 polymerase (P), large S protein (S), middle S protein (S), and S protein (S) genes, complete cds; and X protein (X) gene, partial cds	2499	514	0.205682
254	V|gi|297595112|gb|GQ253318.1||Hepatitis B virus isolate MOD_234 HBx protein (X) gene, partial cds; and precore/core protein-like (C) gene, partial sequence	220	83	0.377273
253	V|gi|27466598|gb|AY161162.1||Hepatitis B virus clone S9.2 complete genome	3179	493	0.15508
252	V|gi|258628010|gb|GQ486058.1||Hepatitis B virus isolate GS23 polymerase (pol) gene, partial cds	1032	179	0.17345
252	V|gi|133900329|gb|EF443236.1||Hepatitis B virus isolate p35A S protein (S) gene, partial cds	656	211	0.321646
250	V|gi|194773004|gb|EU594429.1||Hepatitis B virus strain 4548-97 polymerase (P), large S protein (S), middle S protein (S), and S protein (S) genes, complete cds; and X protein (X) gene, partial cds	2499	633	0.253301
250	V|gi|32448625|gb|AY254500.1||Hepatitis B virus isolate 238 core protein gene, partial cds	626	367	0.586262
249	V|gi|38374260|gb|AY230116.1||Hepatitis B virus clone 1 small surface protein gene, complete cds	1973	1007	0.51039
249	V|gi|260183873|gb|GQ377532.1||Hepatitis B virus isolate J37, complete genome	3182	608	0.191075
247	V|gi|16930323|gb|AF324140.1||Hepatitis B virus isolate I54 core protein gene, complete cds	552	292	0.528986
245	V|gi|38374285|gb|AY230128.1||Hepatitis B virus isolate case 24 non-tumor large surface protein, middle surface protein, and small surface protein genes, complete cds	1186	368	0.310287
245	V|gi|188572884|gb|EU414088.1||Hepatitis B virus strain 28023 large S protein gene, partial cds	862	280	0.324826
245	V|gi|194772775|gb|EU594405.1||Hepatitis B virus strain 620-98, complete genome	3182	924	0.290383
244	V|gi|37811577|gb|AY382525.1||Hepatitis B virus isolate Vu-J6 precore/core protein (C) gene, partial cds	548	189	0.344891
244	V|gi|84682826|gb|DQ336680.1||Hepatitis B virus isolate S2 clone 1 HBcAg, Pol (pol), and HBsAg (S) genes, complete cds; and X protein (X) gene, partial cds	3163	709	0.224154
244	V|gi|227335614|gb|FJ904368.1||Hepatitis B virus isolate B44 large S protein, middle S protein, and S protein genes, complete cds	1170	305	0.260684
243	V|gi|59802783|gb|AY902773.1||Hepatitis B virus isolate MTB159, complete genome	3181	1172	0.368438
243	V|gi|113204791|gb|DQ871264.1||Hepatitis B virus isolate VIY-07-21-2003 polymerase (pol) gene, partial cds	899	473	0.52614
241	V|gi|40646542|gb|AY489295.1||Hepatitis B virus isolate Q50 nonfunctional e antigen (HBeAg) gene, core promoter region and complete sequence	223	75	0.336323
241	V|gi|54125514|gb|AY741794.1||Hepatitis B virus isolate IR-IPI-50, complete genome	3182	521	0.163734
239	V|gi|15419830|gb|AF297620.1|AF297620|AF297620 Hepatitis B virus adw1, complete genome	3200	384	0.12
238	V|gi|198075900|gb|EU908815.1||Hepatitis B virus isolate HBVDF72 polymerase (P) and large S protein genes, partial cds; and middle S protein (S) and S protein (S) genes, complete cds	1182	455	0.384941
238	V|gi|59933088|dbj|AB188241.1||Hepatitis B virus DNA, complete genome, isolate:KAMCHATKA25	3182	594	0.186675
237	V|gi|188572906|gb|EU414099.1||Hepatitis B virus strain 28053 large S protein gene, partial cds	808	199	0.246287
236	V|gi|294663429|gb|GQ183472.1||Hepatitis B virus isolate MOD_4691, complete genome	3182	691	0.217159
235	V|gi|251831993|gb|GQ205381.1||Hepatitis B virus isolate T1360a, complete genome	3137	410	0.130698
235	V|gi|261288896|gb|GQ477508.1||Hepatitis B virus isolate P78 large S protein, middle S protein, and S protein genes, complete cds	1170	306	0.261538
234	V|gi|194370713|gb|EU736605.1||Hepatitis B virus isolate H10T1-19 X protein (X), precore/core protein (C), and core protein (C) genes, partial cds	398	165	0.414573
234	V|gi|84682821|gb|DQ336679.1||Hepatitis B virus isolate S1 clone 6 HBcAg, Pol (pol), and HBsAg (S) genes, complete cds; and X protein (X) gene, partial cds	3187	1020	0.32005
233	V|gi|190402721|gb|EU581971.1||Hepatitis B virus isolate DU124-1996 middle S protein (S) gene, partial cds	674	266	0.394659
232	V|gi|90186642|gb|DQ415947.1||Hepatitis B virus isolate IndHBV-SN precore protein-like gene, partial sequence	276	101	0.365942
232	V|gi|22901825|gb|AF535028.1||Hepatitis B virus IKA057 preS protein gene, partial cds	351	233	0.663818
232	V|gi|294663474|gb|GQ183478.1||Hepatitis B virus isolate MOD_4605, complete genome	3182	1195	0.37555
230	V|gi|261288972|gb|GQ477527.1||Hepatitis B virus isolate P104 large S protein, middle S protein, and S protein genes, complete cds	1203	111	0.092269
229	V|gi|227336041|gb|FJ904440.1||Hepatitis B virus isolate B35, complete genome	3182	352	0.110622
227	V|gi|190402749|gb|EU581985.1||Hepatitis B virus isolate DU092-1992 middle S protein (S) gene, partial cds	674	400	0.593472
226	V|gi|258628488|gb|GQ486297.1||Hepatitis B virus isolate GS262 polymerase (pol) gene, partial cds	1032	317	0.307171
226	V|gi|74038253|dbj|AB119253.1||Hepatitis B virus DNA, complete genome, strain:Ehime15:BD No27,H12.01.06	3182	413	0.129793
225	V|gi|198075910|gb|EU908817.1||Hepatitis B virus isolate HBVDF74 polymerase (P) and large S protein genes, partial cds; and middle S protein (S) and S protein (S) genes, complete cds	1182	498	0.42132
225	V|gi|6692478|gb|AF121239.1|AF121239|AF121239 Hepatitis B virus isolate HBV/1303, complete genome	3182	634	0.199246
225	V|gi|289598098|gb|GU456635.1||Hepatitis B virus isolate I_T26, complete genome	3182	680	0.213702
224	V|gi|32330602|gb|AY233291.1||Hepatitis B virus isolate 179 complete genome	3182	1051	0.330295
224	V|gi|146747007|gb|EF514308.1||Hepatitis B virus isolate HBVDF26 polymerase (P) and large S protein (S) genes, partial cds; and middle S protein (S) and S protein (S) genes, complete cds	1182	425	0.35956
223	V|gi|156570209|gb|EU027533.1||Hepatitis B virus isolate FR-HBVrt-pt4-24-29 polymerase (P) gene, partial cds	630	89	0.14127
223	V|gi|116119304|gb|DQ995830.1||Hepatitis B virus isolate Pts22_Bas polymerase (P) gene, partial cds	782	130	0.16624
222	V|gi|62996495|gb|AY967466.1||Hepatitis B virus isolate EI00628 core antigen precursor, gene, partial cds	488	184	0.377049
217	V|gi|226876915|gb|FJ349216.1||Hepatitis B virus isolate H113, complete genome	3182	337	0.105908
215	V|gi|62003678|gb|AY859789.1||Hepatitis B virus isolate 1356/2001_ayw3 HBsAg and polymerase genes, partial cds	303	166	0.547855
214	V|gi|145322810|gb|EF395265.1||Hepatitis B virus isolate EI04602 precore/core (C) and core (C) genes, partial cds	489	176	0.359918
213	V|gi|74831610|emb|AM040691.1||Hepatitis B virus proviral partial preS1/preS2/S gene for surface antigen, isolate hun80	650	187	0.287692
211	V|gi|736205|emb|X85315.1||Hepatitis B virus X, PreC and C genes (Licheri 3)	712	233	0.327247
211	V|gi|283466920|emb|FN594753.1||Hepatitis B virus complete genome, isolate bne137	3197	306	0.095715
211	V|gi|3820922|emb|AJ009996.1||Hepatitis B virus (patient 2 isolate) c and p genes, partial	646	345	0.534056
210	V|gi|102621378|gb|DQ464179.1||Hepatitis B virus isolate LT2 clone 4, partial sequence	2985	1044	0.349749
210	V|gi|187403677|gb|EU395777.1||Hepatitis B virus isolate HBV-2-03 nonfunctional large S protein gene, partial sequence	1024	162	0.158203
210	V|gi|102621377|gb|DQ464178.1||Hepatitis B virus isolate LT6 clone 5, partial sequence	3181	1269	0.398931
208	V|gi|198075965|gb|EU908828.1||Hepatitis B virus isolate HBVDM85 polymerase (P) and large S protein genes, partial cds; and middle S protein (S) and S protein (S) genes, complete cds	1182	334	0.282572
207	V|gi|112359197|gb|DQ631583.1||Hepatitis B virus isolate IDU03-93 pre-S2 protein gene, partial cds	661	294	0.444781
207	V|gi|194772885|gb|EU594416.1||Hepatitis B virus strain 4373-97, complete genome	3182	525	0.164991
206	V|gi|188572866|gb|EU414079.1||Hepatitis B virus strain 28003 large S protein gene, partial cds	821	282	0.343484
206	V|gi|10953073|gb|AF289940.1|AF289940|AF289940 Hepatitis B virus isolate BBsHCC100 X protein (X) and precore/core protein (prec/C) genes, partial cds	609	313	0.513957
205	V|gi|258629346|gb|GQ486726.1||Hepatitis B virus isolate GS691 polymerase (pol) gene, partial cds	1032	455	0.440891
203	V|gi|27466590|gb|AY161161.1||Hepatitis B virus clone S9.1 complete genome	3179	445	0.139981
202	V|gi|194772867|gb|EU594414.1||Hepatitis B virus strain 618-97 polymerase (P), large S protein (S), middle S protein (S), and S protein (S) genes, complete cds; and X protein (X) gene, partial cds	2499	552	0.220888
202	V|gi|190351444|gb|EU726942.1||Hepatitis B virus isolate IR-RCGLD-L007 X protein gene, partial cds; and precore protein and core protein genes, complete cds	733	241	0.328786
200	V|gi|258629102|gb|GQ486604.1||Hepatitis B virus isolate GS569 polymerase (pol) gene, partial cds	1032	327	0.31686
200	V|gi|224811815|gb|FJ622602.1||Hepatitis B virus isolate S2915 polymerase (P) gene, partial cds	1032	105	0.101744
198	V|gi|261292108|gb|GQ922005.1||Hepatitis B virus isolate 2B2894, complete genome	3182	546	0.17159
198	V|gi|194772747|gb|EU594402.1||Hepatitis B virus strain 1988-02, complete genome	3182	630	0.197989
198	V|gi|188572868|gb|EU414080.1||Hepatitis B virus strain 28005 large S protein gene, partial cds	869	201	0.2313
198	V|gi|227335590|gb|FJ904362.1||Hepatitis B virus isolate B29 large S protein, middle S protein, and S protein genes, complete cds	1170	227	0.194017
197	V|gi|4210669|emb|AJ005093.1||Hepatitis B virus preS1 & preS2 genes, patient PS1	491	369	0.751527
197	V|gi|283466925|emb|FN594754.1||Hepatitis B virus complete genome, isolate bne200	3192	84	0.026316
197	V|gi|190351238|gb|EU726880.1||Hepatitis B virus isolate IR-RCGLD-6814 X protein gene, partial cds; nonfunctional precore protein gene, partial sequence; and core protein gene, complete cds	733	248	0.338336
197	V|gi|32330626|gb|AY233294.1||Hepatitis B virus isolate 305 complete genome	3182	1060	0.333124
195	V|gi|295367358|gb|HM011475.1||Hepatitis B virus strain HB363, complete genome	3215	168	0.052255
194	V|gi|90901246|gb|DQ412288.1||Hepatitis B virus isolate S02009117 S protein gene, complete cds	752	220	0.292553
194	V|gi|226876873|gb|FJ349210.1||Hepatitis B virus isolate H31, complete genome	3176	585	0.184194
193	V|gi|190402763|gb|EU581992.1||Hepatitis B virus isolate DU008-1987 middle S protein (S) gene, partial cds	674	274	0.406528
192	V|gi|25005053|gb|AF418681.1||Hepatitis B virus patient 821 clone 3, complete genome	3179	520	0.163573
192	V|gi|156569757|gb|EU027307.1||Hepatitis B virus isolate FR-HBVrt-pt4-5-33 polymerase (P) gene, partial cds	630	243	0.385714
190	V|gi|227335785|gb|FJ904404.1||Hepatitis B virus isolate A42, complete genome	3182	486	0.152734
190	V|gi|115265422|dbj|AB236487.1||Hepatitis B virus S gene for hepatitis B surface antigen, partial cds, isolate: NeB01-310	396	118	0.29798
188	V|gi|146747057|gb|EF514318.1||Hepatitis B virus isolate HBVDA36 polymerase (P) and large S protein (S) genes, partial cds; and middle S protein (S) and S protein (S) genes, complete cds	1182	293	0.247885
188	V|gi|227335820|gb|FJ904409.1||Hepatitis B virus isolate A54a, complete genome	3182	364	0.114393
187	V|gi|194772544|gb|EU594382.1||Hepatitis B virus strain 3798-91, complete genome	3182	1197	0.376179
187	V|gi|2829148|gb|AF043593.1|AF043593|AF043593 Hepatitis B virus isolate 6/89, complete genome	3170	371	0.117035
186	V|gi|87295380|gb|DQ315780.1||Hepatitis B virus isolate EI02456, complete genome	3119	303	0.097147
186	V|gi|227335708|gb|FJ904392.1||Hepatitis B virus isolate C32 large S protein, middle S protein, and S protein genes, complete cds	1170	278	0.237607
185	V|gi|194772706|gb|EU594398.1||Hepatitis B virus strain 4496-97, complete genome	3182	634	0.199246
184	V|gi|146747012|gb|EF514309.1||Hepatitis B virus isolate HBVDR27 polymerase (P) and large S protein (S) genes, partial cds; and middle S protein (S) and S protein (S) genes, complete cds	1182	294	0.248731
184	V|gi|291192410|gb|GU570525.1||Hepatitis B virus isolate IPAT1 clone 5 large S protein (S) gene, partial cds; nonfunctional middle S protein (S) gene, partial sequence; and S protein (S) gene, partial cds	1137	414	0.364116
182	V|gi|47499927|gb|AY603459.1||Hepatitis B virus isolate 01T large S protein (S), middle S protein (S), and S protein (S) genes, complete cds	1170	307	0.262393
181	V|gi|87295375|gb|DQ315779.1||Hepatitis B virus isolate EI0399, complete genome	3182	364	0.114393
181	V|gi|57904447|gb|AY856580.1||Hepatitis B virus isolate GH87 nonfunctional pre-core protein gene, partial sequence; and core protein gene, partial cds	255	78	0.305882
181	V|gi|198075905|gb|EU908816.1||Hepatitis B virus isolate HBVDF73 polymerase (P) and large S protein genes, partial cds; and middle S protein (S) and S protein (S) genes, complete cds	1182	293	0.247885
180	V|gi|16930240|gb|AF324098.1||Hepatitis B virus isolate 2007 core protein gene, complete cds	552	100	0.181159
180	V|gi|74831638|emb|AM040697.1||Hepatitis B virus proviral partial preS1/preS2/S gene for surface antigen, isolate hun79	650	307	0.472308
180	V|gi|102621355|gb|DQ464172.1||Hepatitis B virus isolate LT2 clone 3 HBcAg protein, Pol protein (Pol), and HBsAg protein (S) genes, complete cds; and X protein (X) gene, partial cds	3182	1273	0.400063
180	V|gi|194773032|gb|EU594432.1||Hepatitis B virus strain 4545-97, complete genome	3182	640	0.201131
179	V|gi|194369754|gb|EU736410.1||Hepatitis B virus isolate H3T1-10 X protein (X), precore/core protein (C), and core protein (C) genes, partial cds	394	135	0.34264
179	V|gi|47499951|gb|AY603465.1||Hepatitis B virus isolate 13T large S protein (S), middle S protein (S), and S protein (S) genes, complete cds	1170	218	0.186325
179	V|gi|190351418|gb|EU726934.1||Hepatitis B virus isolate IR-RCGLD-L018 X protein gene, partial cds; nonfunctional precore protein gene, partial sequence; and core protein gene, complete cds	733	258	0.351978
179	V|gi|251832040|gb|GQ205388.1||Hepatitis B virus isolate T1562, complete genome	3182	652	0.204903
177	V|gi|288817252|gb|EU366121.2||Hepatitis B virus isolate BA77 polymerase (P) and S protein (S) genes, partial cds	525	185	0.352381
177	V|gi|225936068|gb|FJ867990.1||Hepatitis B virus isolate LCMPC38 nonfunctional precore/core protein gene, partial sequence	631	255	0.40412
177	V|gi|227335891|gb|FJ904419.1||Hepatitis B virus isolate A70, complete genome	3182	478	0.15022
176	V|gi|289598361|gb|GU456672.1||Hepatitis B virus isolate I_T73, complete genome	3140	489	0.155732
176	V|gi|2664398|emb|AJ003116.1||Hepatitis B virus pre-S1, pre-S2 and S gene, isolate Ref2	1170	459	0.392308
176	V|gi|1107576|emb|X80924.1||Hepatitis B virus (patient 4) complete genome	3182	494	0.155248
175	V|gi|227336092|gb|FJ904447.1||Hepatitis B virus isolate B65, complete genome	3182	617	0.193903
175	V|gi|190402697|gb|EU581959.1||Hepatitis B virus isolate DU056-1993 middle S protein (S) gene, partial cds	674	327	0.485163
174	V|gi|198075975|gb|EU908830.1||Hepatitis B virus isolate HBVDM87 polymerase (P) and large S protein genes, partial cds; and middle S protein (S) and S protein (S) genes, complete cds	1182	500	0.423012
174	V|gi|295136594|gb|GU827634.1||Hepatitis B virus isolate CMCB17 nonfunctional precore/core protein (C) gene, complete sequence; and core protein (C) gene, complete cds	639	141	0.220657
174	V|gi|128168881|dbj|AB263409.1||Hepatitis B virus preS1/preS2/S gene for envelope protein, partial cds, isolate: MonB04-044E	1521	300	0.197239
173	V|gi|225675873|gb|FJ787449.1||Hepatitis B virus isolate S567-3, complete genome	3215	80	0.024883
172	V|gi|3820958|emb|AJ010007.1||Hepatitis B virus (patient 11 isolate) c and p genes, partial	646	356	0.551084
172	V|gi|289598276|gb|GU456660.1||Hepatitis B virus isolate I_T64, complete genome	3182	502	0.157762
172	V|gi|71043173|gb|DQ111987.1||Hepatitis B virus isolate MMU36, complete genome	3182	968	0.304211
172	V|gi|9082083|gb|AF233236.1|AF233236|AF233236 Hepatitis B virus strain adw2 isolate HBV334, complete genome	3068	265	0.086375
171	V|gi|12054231|emb|AJ297864.1||Hepatitis B virus partial S gene for surface antigen, isolate patient DA	736	300	0.407609
171	V|gi|188572864|gb|EU414078.1||Hepatitis B virus strain 28002 large S protein gene, partial cds	869	155	0.178366
171	V|gi|10953115|gb|AF289954.1|AF289954|AF289954 Hepatitis B virus isolate BBsCO36 X protein (X) and core protein (prec/C) genes, partial cds	609	350	0.574713
169	V|gi|736211|emb|X85317.1||Hepatitis B virus X, PreC and C genes (Giordo 2)	712	400	0.561798
169	V|gi|190351398|gb|EU726928.1||Hepatitis B virus isolate IR-RCGLD-L027 X protein gene, partial cds; nonfunctional precore protein gene, partial sequence; and core protein gene, complete cds	733	130	0.177353
168	V|gi|126009781|gb|EF103284.1||Hepatitis B virus isolate Ran113, complete genome	3182	1314	0.412948
168	V|gi|10953163|gb|AF289970.1|AF289970|AF289970 Hepatitis B virus isolate BBsHCC412 X protein (X) and precore/core protein (prec/C) genes, partial cds	609	77	0.126437
165	V|gi|27466566|gb|AY161158.1||Hepatitis B virus clone S7.2 complete genome	3182	572	0.179761
165	V|gi|38374276|gb|AY230124.1||Hepatitis B virus isolate case 19 non-tumor large surface protein, middle surface protein, and small surface protein genes, complete cds	1187	559	0.470935
164	V|gi|188572745|gb|EU414137.1||Hepatitis B virus strain 28059, complete genome	3181	762	0.239547
163	V|gi|194772946|gb|EU594423.1||Hepatitis B virus strain 4652-97, complete genome	3182	593	0.186361
163	V|gi|3820946|emb|AJ010003.1||Hepatitis B virus (patient 7b isolate) c and p genes, partial	646	318	0.49226
163	V|gi|294663531|gb|GQ183486.1||Hepatitis B virus isolate MOD_4568, complete genome	3182	776	0.243872
163	V|gi|267847838|gb|GU079451.1||Hepatitis B virus isolate S564 reverse transcriptase (RT) gene, partial cds	1032	90	0.087209
161	V|gi|260184319|gb|GQ377627.1||Hepatitis B virus isolate J231, complete genome	3182	544	0.170962
161	V|gi|198075985|gb|EU908832.1||Hepatitis B virus isolate HBVDM89 polymerase (P) and large S protein genes, partial cds; and middle S protein (S) and S protein (S) genes, complete cds	1182	596	0.50423
161	V|gi|224978951|gb|FJ751464.1||Hepatitis B virus isolate c148 polymerase (P) gene, partial cds	1024	96	0.09375
161	V|gi|75271190|gb|DQ131119.1||Hepatitis B virus isolate L-D large S protein (S) gene, complete cds	1171	534	0.45602
160	V|gi|87116166|emb|AJ627217.1||Hepatitis B virus P gene, S gene, X gene and C gene, isolate 20953	3182	892	0.280327
160	V|gi|197292742|gb|EU939623.1||Hepatitis B virus isolate C126, complete genome	3215	194	0.060342
160	V|gi|295982917|gb|GU938314.1||Hepatitis B virus isolate 325 S protein (S) gene, complete cds	681	113	0.165932
160	V|gi|294663288|gb|GQ183452.1||Hepatitis B virus isolate MOD_4590, complete genome	3182	347	0.109051
160	V|gi|158052931|dbj|AB307936.1||Hepatitis B virus X gene for X protein, partial cds, isolate: HBHCCN49	665	160	0.240602
159	V|gi|59802762|gb|AY902770.1||Hepatitis B virus isolate MTB012, complete genome	3181	1383	0.434769
159	V|gi|4210671|emb|AJ005094.1||Hepatitis B virus preS1 & preS2 genes, patient PS2	491	364	0.741344
158	V|gi|60279625|dbj|AB205127.1||Hepatitis B virus DNA, complete genome, isolate: HBV-RU313-2	3182	575	0.180704
157	V|gi|33468376|gb|AY341335.1||Hepatitis B virus isolation-source agammaglobulinaemic patient pre-core stop-codon variant, complete genome	3182	744	0.233815
156	V|gi|227335828|gb|FJ904410.1||Hepatitis B virus isolate A54b, complete genome	3182	372	0.116908
156	V|gi|146747017|gb|EF514310.1||Hepatitis B virus isolate HBVDM28 polymerase (P) and large S protein (S) genes, partial cds; and middle S protein (S) and S protein (S) genes, complete cds	1182	323	0.273266
155	V|gi|197292427|gb|EU939546.1||Hepatitis B virus isolate C44, complete genome	3215	143	0.044479
155	V|gi|198075870|gb|EU908809.1||Hepatitis B virus isolate HBVDC66 polymerase (P) and large S protein genes, partial cds; and middle S protein (S) and S protein (S) genes, complete cds	1182	208	0.175973
155	V|gi|560092|dbj|D23684.1|HPBC6T588|HPBC6T588 Hepatitis B virus (C6-TKB588) complete genome sequence	3215	153	0.047589
155	V|gi|452615|emb|X77310.1||Hepatitis B Virus Pre S1, Pre S2 and S genes (patient P)	1401	288	0.205567
155	V|gi|194278072|gb|EU678628.1||Hepatitis B virus isolate s159 large S protein (S) gene, partial cds	915	176	0.19235
154	V|gi|224811241|gb|FJ622315.1||Hepatitis B virus isolate S3034 polymerase (P) gene, partial cds	1032	96	0.093023
154	V|gi|47499931|gb|AY603460.1||Hepatitis B virus isolate 02T large S protein (S), middle S protein (S), and S protein (S) genes, complete cds	1170	403	0.344444
153	V|gi|157649727|gb|EF690478.1||Hepatitis B virus isolate 339-S S protein (S) gene, complete cds	681	180	0.264317
153	V|gi|227335682|gb|FJ904385.1||Hepatitis B virus isolate C11 large S protein, middle S protein, and S protein genes, complete cds	1170	423	0.361538
153	V|gi|198075820|gb|EU908799.1||Hepatitis B virus isolate HBVDA56 polymerase (P) and large S protein genes, partial cds; and middle S protein (S) and S protein (S) genes, complete cds	1182	385	0.325719
153	V|gi|736215|emb|X85318.1||Hepatitis B virus X, PreC and C genes (Galistru 2)	712	254	0.356742
152	V|gi|207081379|gb|FJ001951.1||Hepatitis B virus isolate A.3.5 S gene, partial sequence	913	439	0.480832
152	V|gi|52857745|gb|AY721612.1||Hepatitis B virus isolate BL1.8, complete genome	3182	559	0.175676
152	V|gi|261288450|gb|GQ477456.1||Hepatitis B virus isolate P84, complete genome	3182	544	0.170962
151	V|gi|188572902|gb|EU414097.1||Hepatitis B virus strain 28049 large S protein gene, partial cds	869	156	0.179517
151	V|gi|125995077|dbj|AB270547.1||Hepatitis B virus DNA, complete genome, isolate: MGL295F	3182	813	0.2555
151	V|gi|6684088|gb|AF209394.1|AF209394|AF209394 Hepatitis B virus isolate dr10039 small surface antigen (s) gene, complete cds	681	242	0.35536
151	V|gi|146746947|gb|EF514296.1||Hepatitis B virus isolate HBVDC14 polymerase (P) and large S protein (S) genes, partial cds; and middle S protein (S) and S protein (S) genes, complete cds	1182	247	0.208968
151	V|gi|194772686|gb|EU594396.1||Hepatitis B virus strain 4383-97, complete genome	3182	443	0.139221
151	V|gi|76252156|emb|AM073766.1||Hepatitis B virus partial rt gene for reverse transcriptase, isolate HM-HBVrt-pt4-1-6	630	78	0.12381
150	V|gi|34761139|gb|AY373431.1||Hepatitis B virus clone SWT.4 complete genome	3128	606	0.193734
149	V|gi|3248990|gb|AF065119.1|AF065119|AF065119 Hepatitis B virus isolate zms520 small surface antigen (s) gene, complete cds	681	140	0.20558
149	V|gi|52857742|gb|AY721609.1||Hepatitis B virus isolate AA1.5, complete genome	3182	354	0.111251
148	V|gi|3820949|emb|AJ010004.1||Hepatitis B virus (patient 8 isolate) c and p genes, partial	646	288	0.44582
148	V|gi|194369820|gb|EU736427.1||Hepatitis B virus isolate H3T2-10 X protein (X), precore/core protein (C), and core protein (C) genes, partial cds	394	92	0.233503
148	V|gi|224978708|gb|FJ751340.1||Hepatitis B virus isolate LZM47 polymerase (P) gene, partial cds	1028	85	0.082685
147	V|gi|30525226|gb|AY269058.1||Hepatitis B virus isolate 2117 core protein gene, complete cds	552	100	0.181159
147	V|gi|194773022|gb|EU594431.1||Hepatitis B virus strain 4547-97, complete genome	3182	628	0.19736
146	V|gi|198075865|gb|EU908808.1||Hepatitis B virus isolate HBVDC65 polymerase (P) and large S protein genes, partial cds; and middle S protein (S) and S protein (S) genes, complete cds	1182	550	0.465313
146	V|gi|294663521|gb|GQ183484.1||Hepatitis B virus isolate MOD_4598, complete genome	3182	555	0.174419
146	V|gi|90901465|gb|DQ412399.1||Hepatitis B virus isolate s05010383 S protein gene, complete cds	752	124	0.164894
145	V|gi|30525212|gb|AY269051.1||Hepatitis B virus isolate 2019 core protein gene, complete cds	552	94	0.17029
145	V|gi|190402771|gb|EU581996.1||Hepatitis B virus isolate DU023-1994 middle S protein (S) gene, partial cds	674	214	0.317507
145	V|gi|56417994|gb|AY653812.1||Hepatitis B virus isolate 3812-91 HBsAg protein (S) gene, complete cds	681	172	0.25257
145	V|gi|258628760|gb|GQ486433.1||Hepatitis B virus isolate GS398 polymerase (pol) gene, partial cds	1032	75	0.072674
144	V|gi|10953151|gb|AF289966.1|AF289966|AF289966 Hepatitis B virus isolate BBsCO324 X protein (X) and core protein (prec/C) genes, partial cds	609	150	0.246305
143	V|gi|291192406|gb|GU570524.1||Hepatitis B virus isolate IPAT1 clone 12 large S protein (S), middle S protein (S), and S protein (S) genes, partial cds	1116	435	0.389785
143	V|gi|1518556|gb|U55225.1|HBU55225|HBU55225 Hepatitis B virus large S protein (Pre-S/S) gene, partial cds	1149	292	0.254134
143	V|gi|23955269|gb|AF542655.1||Hepatitis B virus isolate AMV127 middle S protein (S) gene, partial cds	379	153	0.403694
143	V|gi|62901586|gb|AY935700.1||Hepatitis B virus isolate TH-HBV-012, complete genome	3212	175	0.054483
143	V|gi|162424159|gb|EU155889.1||Hepatitis B virus isolate 1a S protein gene, partial cds	509	84	0.165029
143	V|gi|188572966|gb|EU414129.1||Hepatitis B virus strain 28049 S protein gene, complete cds	722	194	0.268698
142	V|gi|225936010|gb|FJ867955.1||Hepatitis B virus isolate HCCMPC64 precore/core protein gene, partial cds	631	87	0.137876
142	V|gi|47499935|gb|AY603461.1||Hepatitis B virus isolate 04T large S protein (S), middle S protein (S), and S protein (S) genes, complete cds	1170	436	0.37265
142	V|gi|213494752|gb|FJ386600.1||Hepatitis B virus isolate 1893, complete genome	3215	108	0.033593
142	V|gi|229561152|gb|FJ815087.1||Hepatitis B virus isolate M13T1c3 nonfunctional precore/core protein (C) gene, partial sequence	398	154	0.386935
141	V|gi|152031938|gb|EF645255.1||Hepatitis B virus clone 7 nonfunctional X protein (X) and nonfunctional precore/core protein (C) genes, partial sequence; and core protein (C) gene, partial cds	690	85	0.123188
141	V|gi|194772825|gb|EU594410.1||Hepatitis B virus strain 279-01, complete genome	3182	351	0.110308
141	V|gi|1518562|gb|U55228.1|HBU55228|HBU55228 Hepatitis B virus large S protein (Pre-S/S) gene, partial cds	1149	478	0.416014
141	V|gi|224814186|gb|FJ715375.1||Hepatitis B virus isolate HBVM22 core protein and large S protein genes, complete cds	2470	94	0.038057
141	V|gi|254763588|gb|GQ325764.1||Hepatitis B virus isolate 1329-1 polymerase (P) gene, partial cds	1032	75	0.072674
140	V|gi|128168887|dbj|AB263411.1||Hepatitis B virus preS1/preS2/S gene for envelope protein, partial cds, isolate: MonB04-057E	1521	319	0.20973
139	V|gi|258628604|gb|GQ486355.1||Hepatitis B virus isolate GS320 polymerase (pol) gene, partial cds	1032	355	0.343992
139	V|gi|194369762|gb|EU736412.1||Hepatitis B virus isolate H3T1-12 X protein (X), precore/core protein (C), and core protein (C) genes, partial cds	394	150	0.380711
139	V|gi|1518560|gb|U55227.1|HBU55227|HBU55227 Hepatitis B virus large S protein (Pre-S/S) gene, partial cds	1149	343	0.29852
139	V|gi|190351136|gb|EU726849.1||Hepatitis B virus isolate IR-RCGLD-4672 X protein gene, partial cds; nonfunctional precore protein gene, complete sequence; and core protein gene, complete cds	733	116	0.158254
138	V|gi|188572848|gb|EU414070.1||Hepatitis B virus strain 28054 large S protein gene, partial cds	836	248	0.296651
138	V|gi|146747052|gb|EF514317.1||Hepatitis B virus isolate HBVDF35 polymerase (P) and large S protein (S) genes, partial cds; and middle S protein (S) and S protein (S) genes, complete cds	1182	253	0.214044
138	V|gi|1359675|emb|X97848.1||Hepatitis B virus (patient 2) complete genome	3182	600	0.188561
138	V|gi|192822754|gb|EU769236.1||Hepatitis B virus isolate 1670 polymerase (P), large S protein (S), and middle S protein (S) genes, partial cds	504	241	0.478175
138	V|gi|54125535|gb|AY741798.1||Hepatitis B virus isolate IR-IPI-P4, complete genome	3185	637	0.2
138	V|gi|23380049|gb|AY122548.1||Hepatitis B virus isolate V245 surface antigen gene, complete cds; and polymerase gene, partial cds	681	94	0.138032
137	V|gi|146746898|gb|EF514286.1||Hepatitis B virus isolate HBVDB4 polymerase (P) and large S protein (S) genes, partial cds; and middle S protein (S) and S protein (S) genes, complete cds	1149	529	0.4604
137	V|gi|227335941|gb|FJ904426.1||Hepatitis B virus isolate B4, complete genome	3182	635	0.19956
137	V|gi|736114|emb|X85290.1||Hepatitis B virus X, PreC and C genes (Castag)	712	327	0.45927
137	V|gi|289598105|gb|GU456636.1||Hepatitis B virus isolate I_T7, complete genome	3182	736	0.231301
136	V|gi|34452630|gb|AY371906.1||Hepatitis B virus isolate IR:28 precore protein pseudogene, complete sequence; and core protein (C) gene, complete cds	639	377	0.589984
136	V|gi|198075930|gb|EU908821.1||Hepatitis B virus isolate HBVDI78 polymerase (P) and large S protein genes, partial cds; and middle S protein (S) and S protein (S) genes, complete cds	1182	278	0.235195
135	V|gi|90901298|gb|DQ412314.1||Hepatitis B virus isolate s03005394 S protein gene, complete cds	752	202	0.268617
135	V|gi|190402709|gb|EU581965.1||Hepatitis B virus isolate DU071-1990 middle S protein (S) gene, partial cds	674	169	0.250742
135	V|gi|289598445|gb|GU456684.1||Hepatitis B virus isolate I_T60, complete genome	3182	508	0.159648
135	V|gi|62798884|gb|AY999088.1||Hepatitis B virus isolate PKM3 surface antigen variant gene, complete cds	681	209	0.306902
135	V|gi|258628928|gb|GQ486517.1||Hepatitis B virus isolate GS482 polymerase (pol) gene, partial cds	1032	298	0.28876
135	V|gi|52857738|gb|AY721605.1||Hepatitis B virus isolate AK1.1, complete genome	3182	500	0.157134
134	V|gi|190402759|gb|EU581990.1||Hepatitis B virus isolate DU004-1987 middle S protein (S) gene, partial cds	674	315	0.467359
133	V|gi|188572791|gb|EU414143.1||Hepatitis B virus strain 28042, complete genome	3182	1188	0.37335
133	V|gi|190402741|gb|EU581981.1||Hepatitis B virus isolate DU081-1994 middle S protein (S) gene, partial cds	674	219	0.324926
133	V|gi|32140504|gb|AY274422.1||Hepatitis B virus isolate D-19 precore protein (C) gene, partial cds	488	189	0.387295
132	V|gi|75915072|gb|DQ184669.1||Hepatitis B virus strain PC19 nonfunctional precore protein gene, partial sequence	273	82	0.300366
132	V|gi|58190065|gb|AY738873.1||Hepatitis B virus strain 4531-92 HBsAg (S) gene, complete cds	681	436	0.640235
131	V|gi|227335606|gb|FJ904366.1||Hepatitis B virus isolate B40 large S protein, middle S protein, and S protein genes, complete cds	1170	300	0.25641
130	V|gi|267847496|gb|GU079280.1||Hepatitis B virus isolate S281 reverse transcriptase (RT) gene, partial cds	1032	88	0.085271
130	V|gi|194772985|gb|EU594427.1||Hepatitis B virus strain 4628-97, complete genome	3182	532	0.16719
130	V|gi|146746932|gb|EF514293.1||Hepatitis B virus isolate HBVDA11 polymerase (P) and large S protein (S) genes, partial cds; and middle S protein (S) and S protein (S) genes, complete cds	1182	544	0.460237
129	V|gi|125995374|dbj|AB270546.1||Hepatitis B virus DNA, complete genome, isolate: MGL88F	3182	338	0.106223
129	V|gi|225936031|gb|FJ867968.1||Hepatitis B virus isolate HCCNPC38 nonfunctional precore/core protein gene, partial sequence	631	366	0.580032
129	V|gi|156570457|gb|EU027657.1||Hepatitis B virus isolate FR-HBVrt-pt5-30-1 polymerase (P) gene, partial cds	630	88	0.139683
129	V|gi|163929995|dbj|AB330367.1||Hepatitis B virus X gene for X protein, complete cds, isolate: TAJ14HBV	3182	653	0.205217
129	V|gi|297594980|gb|GQ253268.1||Hepatitis B virus isolate MOD_184 HBx protein (X) and precore/core protein (C) genes, partial cds	220	75	0.340909
128	V|gi|113471461|gb|DQ862683.1||Hepatitis B virus isolate AK-138 polymerase (P) and surface antigen (S) genes, partial cds	410	85	0.207317
128	V|gi|190351451|gb|EU726944.1||Hepatitis B virus isolate IR-RCGLD-8121 X protein gene, partial cds; nonfunctional precore protein gene, partial sequence; and core protein gene, complete cds	733	213	0.290587
128	V|gi|194772927|gb|EU594421.1||Hepatitis B virus strain 4658-97, complete genome	3182	617	0.193903
128	V|gi|258628408|gb|GQ486257.1||Hepatitis B virus isolate GS222 polymerase (pol) gene, partial cds	1032	217	0.210271
127	V|gi|10953094|gb|AF289947.1|AF289947|AF289947 Hepatitis B virus isolate BBsCO115 X protein (X) and core protein (prec/C) genes, partial cds	609	263	0.431856
127	V|gi|116119342|gb|DQ995849.1||Hepatitis B virus isolate Pts12_12mo polymerase (P) gene, partial cds	811	201	0.247842
127	V|gi|125995372|dbj|AB270545.1||Hepatitis B virus DNA, complete genome, isolate: MGL108F	3137	757	0.241313
127	V|gi|190402767|gb|EU581994.1||Hepatitis B virus isolate DU016-1992 middle S protein (S) gene, partial cds	674	323	0.479228
126	V|gi|258628406|gb|GQ486256.1||Hepatitis B virus isolate GS221 polymerase (pol) gene, partial cds	1032	235	0.227713
126	V|gi|156570249|gb|EU027553.1||Hepatitis B virus isolate FR-HBVrt-pt4-25-40 polymerase (P) gene, partial cds	630	225	0.357143
126	V|gi|227336034|gb|FJ904439.1||Hepatitis B virus isolate B34, complete genome	3182	451	0.141735
126	V|gi|284427626|gb|GQ858645.1||Hepatitis B virus isolate B2_189_1 nonfunctional precore/core protein (C) gene, partial sequence	429	83	0.193473
126	V|gi|125995362|dbj|AB270540.1||Hepatitis B virus DNA, complete genome, isolate: MGL241F	3161	712	0.225245
125	V|gi|190402777|gb|EU581999.1||Hepatitis B virus isolate DU117-1995 middle S protein (S) gene, partial cds	674	263	0.390208
125	V|gi|227335550|gb|FJ904352.1||Hepatitis B virus isolate B2 large S protein, middle S protein, and S protein genes, complete cds	1170	212	0.181197
125	V|gi|38488600|dbj|AB126581.1||Hepatitis B virus DNA, complete genome, isolate:HBV-RU301	3182	514	0.161534
124	V|gi|226876992|gb|FJ349228.1||Hepatitis B virus isolate C11, complete genome	3182	552	0.173476
124	V|gi|146747107|gb|EF514328.1||Hepatitis B virus isolate HBVDR46 polymerase (P) and large S protein (S) genes, partial cds; and middle S protein (S) and S protein (S) genes, complete cds	1182	436	0.368866
124	V|gi|108937188|gb|DQ629939.1||Hepatitis B virus isolate 2815e nonfunctional Hbx protein (HBX) gene, complete sequence	465	193	0.415054
124	V|gi|16225768|gb|AF419541.1||Hepatitis B virus isolate I76-Fam I pre-core protein gene, complete cds	639	242	0.378717
123	V|gi|90901353|gb|DQ412342.1||Hepatitis B virus isolate s03024902 S protein gene, complete cds	752	218	0.289894
123	V|gi|146746942|gb|EF514295.1||Hepatitis B virus isolate HBVDC13 polymerase (P) and large S protein (S) genes, partial cds; and middle S protein (S) and S protein (S) genes, complete cds	1182	298	0.252115
123	V|gi|157057621|gb|EU075323.1||Hepatitis B virus isolate S194-B13 nonfunctional putative prepre-S protein (S) and nonfunctional S protein (S) genes, complete sequence	1501	169	0.112592
122	V|gi|146746977|gb|EF514302.1||Hepatitis B virus isolate HBVDC20 polymerase (P) and large S protein (S) genes, partial cds; and middle S protein (S) and S protein (S) genes, complete cds	1182	596	0.50423
122	V|gi|213495060|gb|FJ386644.1||Hepatitis B virus isolate S737, complete genome	3215	141	0.043857
122	V|gi|198278194|dbj|AB367406.1||Hepatitis B virus DNA, complete genome, isolate: LAMr Pt. 15/Adefovir-treated Pt. 7, derived from a lamivudine-resistant patient	3215	93	0.028927
122	V|gi|25005052|gb|AF418680.1||Hepatitis B virus patient 821 clone 2, complete genome	3179	533	0.167663
122	V|gi|25005051|gb|AF418679.1||Hepatitis B virus patient 821 clone 1, complete genome	3179	613	0.192828
121	V|gi|190402757|gb|EU581989.1||Hepatitis B virus isolate DU103-1995 middle S protein (S) gene, partial cds	674	256	0.379822
121	V|gi|90901367|gb|DQ412349.1||Hepatitis B virus isolate s04006023 S protein gene, complete cds	752	208	0.276596
120	V|gi|190402807|gb|EU582014.1||Hepatitis B virus isolate DU136-1997 middle S protein (S) gene, partial cds	674	273	0.405045
120	V|gi|238865777|gb|FJ391544.1||Hepatitis B virus isolate hetero20-05 large S protein (S) gene, partial cds	644	205	0.318323
120	V|gi|198076045|gb|EU908844.1||Hepatitis B virus isolate HBVDZ101 polymerase (P) and large S protein genes, partial cds; and middle S protein (S) and S protein (S) genes, complete cds	1182	472	0.399323
120	V|gi|297595196|gb|HM014050.1||Hepatitis B virus isolate 16310-1 large S protein (S) gene, complete cds	1170	140	0.119658
120	V|gi|294663295|gb|GQ183453.1||Hepatitis B virus isolate MOD_4574, complete genome	3182	559	0.175676
119	V|gi|225632874|emb|FN295526.1||Hepatitis B virus S protein, isolate M36	681	265	0.389134
119	V|gi|56090026|gb|AY796031.1||Hepatitis B virus isolate RA1.10, complete genome	3182	538	0.169076
119	V|gi|190351268|gb|EU726889.1||Hepatitis B virus isolate IR-RCGLD-7082 X protein gene, partial cds; nonfunctional precore protein gene, complete sequence; and core protein gene, complete cds	733	342	0.466576
119	V|gi|258628262|gb|GQ486184.1||Hepatitis B virus isolate GS149 polymerase (pol) gene, partial cds	1032	137	0.132752
119	V|gi|1518558|gb|U55226.1|HBU55226|HBU55226 Hepatitis B virus large S protein (Pre-S/S) gene, partial cds	1149	318	0.276762
119	V|gi|196051091|gb|EU787446.1||Hepatitis B virus isolate W75, complete genome	3182	624	0.196103
119	V|gi|736044|emb|X85272.1||Hepatitis B virus X, PreC and C genes (Garrucciu)	712	232	0.325843
118	V|gi|156570735|gb|EU027796.1||Hepatitis B virus isolate FR-HBVrt-pt6-2-18 polymerase (P) gene, partial cds	630	160	0.253968
118	V|gi|133900265|gb|EF443204.1||Hepatitis B virus isolate p19A S protein (S) gene, partial cds	656	203	0.309451
118	V|gi|227336056|gb|FJ904442.1||Hepatitis B virus isolate B45, complete genome	3182	97	0.030484
117	V|gi|294459707|dbj|AB555501.1||Hepatitis B virus DNA, complete genome, isolate: HBV-TA65	3182	619	0.194532
117	V|gi|736091|emb|X85257.1||Hepatitis B virus X, PreC and C genes (Italoc)	712	332	0.466292
117	V|gi|194772936|gb|EU594422.1||Hepatitis B virus strain 4655-97, complete genome	3182	866	0.272156
117	V|gi|736061|emb|X85276.1||Hepatitis B virus X, PreC and C genes (Urtis)	712	242	0.339888
117	V|gi|736197|emb|X85260.1||Hepatitis B virus X, PreC and C genes (Lucianoc)	712	245	0.344101
117	V|gi|225676105|gb|FJ787482.1||Hepatitis B virus isolate S1158-7, complete genome	3185	75	0.023548
116	V|gi|227335884|gb|FJ904418.1||Hepatitis B virus isolate A69a, complete genome	3182	461	0.144877
116	V|gi|225936086|gb|FJ868001.1||Hepatitis B virus isolate LCNPC83 precore/core protein gene, partial cds	631	106	0.167987
116	V|gi|258628706|gb|GQ486406.1||Hepatitis B virus isolate GS371 polymerase (pol) gene, partial cds	1032	150	0.145349
116	V|gi|258628284|gb|GQ486195.1||Hepatitis B virus isolate GS160 polymerase (pol) gene, partial cds	1032	187	0.181202
116	V|gi|161137863|gb|EF158145.1||Hepatitis B virus isolate A-1 core protein gene, partial cds	118	88	0.745763
115	V|gi|58190073|gb|AY738877.1||Hepatitis B virus strain HLD HBsAg (S) gene, complete cds	681	384	0.563877
115	V|gi|133900277|gb|EF443210.1||Hepatitis B virus isolate p22A S protein (S) gene, partial cds	656	142	0.216463
115	V|gi|2997636|gb|AF043483.1|AF043483|AF043483 Hepatitis B virus patient 3 large S protein (Pre-S/S) gene, partial cds	443	303	0.683973
115	V|gi|156570835|gb|EU027846.1||Hepatitis B virus isolate FR-HBVrt-pt6-5-38 polymerase (P) gene, partial cds	630	161	0.255556
115	V|gi|115265448|dbj|AB236500.1||Hepatitis B virus S gene for hepatitis B surface antigen, partial cds, isolate: NeB03-006	396	111	0.280303
115	V|gi|194278086|gb|EU678470.1||Hepatitis B virus isolate S1, complete genome	3219	150	0.046598
114	V|gi|23955325|gb|AF542683.1||Hepatitis B virus isolate BTG25 middle S protein (S) gene, partial cds	379	150	0.395778
114	V|gi|37223441|gb|AY391878.1||Hepatitis B virus isolate IR:13 surface antigen protein (S) gene, partial cds	839	138	0.164482
114	V|gi|188572888|gb|EU414090.1||Hepatitis B virus strain 28033 large S protein gene, partial cds	869	273	0.314154
114	V|gi|224810386|gb|FJ621887.1||Hepatitis B virus isolate S2912 polymerase (P) gene, partial cds	1032	99	0.09593
114	V|gi|114146046|gb|DQ838494.1||Jaagsiekte sheep retrovirus, complete genome	7430	201	0.027052
114	V|gi|58190095|gb|AY738888.1||Hepatitis B virus strain 1822-02 HBsAg (S) gene, complete cds	681	150	0.220264
113	V|gi|258629358|gb|GQ486732.1||Hepatitis B virus isolate GS697 polymerase (pol) gene, partial cds	1011	214	0.211672
113	V|gi|207081371|gb|FJ001943.1||Hepatitis B virus isolate A.1.3 S gene, partial sequence	861	85	0.098722
113	V|gi|188572892|gb|EU414092.1||Hepatitis B virus strain 28035 large S protein gene, partial cds	773	309	0.399741
113	V|gi|113204793|gb|DQ871265.1||Hepatitis B virus isolate VIY-01-15-2004 polymerase (pol) gene, partial cds	1020	410	0.401961
113	V|gi|258628608|gb|GQ486357.1||Hepatitis B virus isolate GS322 polymerase (pol) gene, partial cds	1032	205	0.198643
112	V|gi|260184139|gb|GQ377589.1||Hepatitis B virus isolate J145, complete genome	3182	563	0.176933
112	V|gi|198076025|gb|EU908840.1||Hepatitis B virus isolate HBVDT97 polymerase (P) and large S protein genes, partial cds; and middle S protein (S) and S protein (S) genes, complete cds	1182	229	0.193739
112	V|gi|90901313|gb|DQ412322.1||Hepatitis B virus isolate s03009619 S protein gene, complete cds	752	136	0.180851
112	V|gi|224812357|gb|FJ622873.1||Hepatitis B virus isolate S2830 polymerase (P) gene, partial cds	1032	95	0.092054
112	V|gi|262064412|gb|GQ475325.1||Hepatitis B virus isolate KOR21LC, complete genome	3209	75	0.023372
112	V|gi|188572767|gb|EU414140.1||Hepatitis B virus strain 28050, complete genome	3182	570	0.179133
112	V|gi|198075940|gb|EU908823.1||Hepatitis B virus isolate HBVDL80 polymerase (P) and large S protein genes, partial cds; and middle S protein (S) and S protein (S) genes, complete cds	1182	455	0.384941
111	V|gi|23380172|gb|AY122589.1||Hepatitis B virus isolate IN0017 surface antigen gene, complete cds; and polymerase gene, partial cds	681	75	0.110132
111	V|gi|29422590|gb|AF492232.1||Hepatitis B virus isolate CLD112 S protein gene, partial cds	363	150	0.413223
111	V|gi|156071871|gb|EF397976.1||Hepatitis B virus isolate Bogota 40 S protein (S) gene, partial cds	597	114	0.190955
111	V|gi|125995364|dbj|AB270541.1||Hepatitis B virus DNA, complete genome, isolate: MGL47F	3182	444	0.139535
111	V|gi|90901437|gb|DQ412385.1||Hepatitis B virus isolate s04026711 S protein gene, complete cds	752	219	0.291223
111	V|gi|227335462|gb|FJ904330.1||Hepatitis B virus isolate A11 large S protein, middle S protein, and S protein genes, complete cds	1170	279	0.238462
111	V|gi|190402803|gb|EU582012.1||Hepatitis B virus isolate DU130-1996 middle S protein (S) gene, partial cds	674	191	0.283383
110	V|gi|194278002|gb|EU678591.1||Hepatitis B virus isolate s122 large S protein (S) gene, partial cds	915	126	0.137705
110	V|gi|222142204|gb|FJ562304.1||Hepatitis B virus isolate I190, complete genome	3215	180	0.055988
110	V|gi|27466558|gb|AY161157.1||Hepatitis B virus clone S7.1 complete genome	3182	705	0.221559
110	V|gi|10953148|gb|AF289965.1|AF289965|AF289965 Hepatitis B virus isolate BBsCO286 X protein (X) and core protein (prec/C) genes, partial cds	609	233	0.382594
110	V|gi|156569505|gb|EU027181.1||Hepatitis B virus isolate FR-HBVrt-pt3-28-3 polymerase (P) gene, partial cds	630	95	0.150794
110	V|gi|157057601|gb|EU075314.1||Hepatitis B virus isolate S194-A10 nonfunctional putative prepre-S protein (S) and nonfunctional S protein (S) genes, complete sequence	1519	84	0.0553
110	V|gi|157091197|gb|EU093911.1||Hepatitis B virus isolate S205-3 putative prepreS protein (S), large S protein (S), middle S protein (S), and S protein (S) genes, complete cds	1338	75	0.056054
109	V|gi|238865773|gb|FJ391542.1||Hepatitis B virus isolate hetero16-05 large S protein (S) gene, partial cds	644	185	0.287267
109	V|gi|126009740|gb|EF103276.1||Hepatitis B virus isolate Ran22, complete genome	3182	849	0.266813
108	V|gi|78675492|dbj|AB219534.1||Hepatitis B virus DNA, complete genome, isolate:UK6	3179	155	0.048757
108	V|gi|74038243|dbj|AB119251.1||Hepatitis B virus DNA, complete genome, strain:Ehime13:BD No2,20020820	3182	496	0.155877
108	V|gi|258629002|gb|GQ486554.1||Hepatitis B virus isolate GS519 polymerase (pol) gene, partial cds	1032	237	0.229651
108	V|gi|194324656|gb|EF158245.1||Hepatitis B virus isolate A-34 precore protein gene, partial cds	264	75	0.284091
108	V|gi|188572826|gb|EU414045.1||Hepatitis B virus strain 28043 X peptide (X) gene, partial cds	984	596	0.605691
107	V|gi|227335454|gb|FJ904328.1||Hepatitis B virus isolate A4 large S protein, middle S protein, and S protein genes, complete cds	1170	136	0.116239
107	V|gi|190351127|gb|EU726846.1||Hepatitis B virus isolate IR-RCGLD-3071 X protein gene, partial cds; nonfunctional precore protein gene, partial sequence; and core protein gene, complete cds	733	75	0.102319
107	V|gi|254945479|gb|FJ692503.1||Hepatitis B virus isolate D3_48022 nonfunctional S protein (S) gene, complete sequence	843	345	0.409253
106	V|gi|224978653|gb|FJ751310.1||Hepatitis B virus isolate LC68 polymerase (P) gene, partial cds	1028	98	0.095331
106	V|gi|146747022|gb|EF514311.1||Hepatitis B virus isolate HBVDT29 polymerase (P) and large S protein (S) genes, partial cds; and middle S protein (S) and S protein (S) genes, complete cds	1182	249	0.21066
105	V|gi|238866079|gb|FJ391695.1||Hepatitis B virus isolate MSM56-05 large S protein (S) gene, partial cds	644	75	0.11646
105	V|gi|112949915|gb|DQ855787.1||Hepatitis B virus isolate YANA polymerase (S) gene, partial cds	378	178	0.470899
105	V|gi|10953100|gb|AF289949.1|AF289949|AF289949 Hepatitis B virus isolate BBsCO8 X protein (X) and core protein (prec/C) genes, partial cds	609	228	0.374384
105	V|gi|190351301|gb|EU726899.1||Hepatitis B virus isolate IR-RCGLD-0.02 X protein gene, partial cds; and precore protein and core protein genes, complete cds	733	155	0.21146
105	V|gi|56418008|gb|AY653819.1||Hepatitis B virus isolate 5542-89 HBsAg protein (S) gene, complete cds	681	335	0.491924
104	V|gi|297594986|gb|GQ253270.1||Hepatitis B virus isolate MOD_186 HBx protein (X) and precore/core protein (C) genes, partial cds	220	75	0.340909
104	V|gi|198075960|gb|EU908827.1||Hepatitis B virus isolate HBVDM84 polymerase (P) and large S protein genes, partial cds; and middle S protein (S) and S protein (S) genes, complete cds	1182	416	0.351946
104	V|gi|187403684|gb|EU395781.1||Hepatitis B virus isolate HBV-5-04 large S protein gene, partial cds	1024	198	0.193359
103	V|gi|261288443|gb|GQ477455.1||Hepatitis B virus isolate P73, complete genome	3179	463	0.145643
103	V|gi|124108323|gb|DQ988488.1||Hepatitis B virus isolate unknown29-04 HBsAg gene, partial cds	648	92	0.141975
103	V|gi|37811532|gb|AY382499.1||Hepatitis B virus isolate Vu44 precore/core protein (C) gene, partial cds	652	306	0.469325
103	V|gi|198075855|gb|EU908806.1||Hepatitis B virus isolate HBVDC63 polymerase (P) and large S protein genes, partial cds; and middle S protein (S) and S protein (S) genes, complete cds	1182	351	0.296954
103	V|gi|146746869|gb|EF514280.1||Hepatitis B virus isolate HBVAR30 polymerase (P) and large S protein (S) genes, partial cds; and middle S protein (S) and S protein (S) genes, complete cds	1182	211	0.178511
103	V|gi|255653812|gb|GQ161834.1||Hepatitis B virus isolate GU1128, complete genome	3212	368	0.11457
103	V|gi|146747062|gb|EF514319.1||Hepatitis B virus isolate HBVDC37 polymerase (P) and large S protein (S) genes, partial cds; and middle S protein (S) and S protein (S) genes, complete cds	1182	399	0.337563
103	V|gi|156571009|gb|EU027933.1||Hepatitis B virus isolate FR-HBVrt-pt6-10-11 polymerase (P) gene, partial cds	630	80	0.126984
103	V|gi|258628070|gb|GQ486088.1||Hepatitis B virus isolate GS53 polymerase (pol) gene, partial cds	1032	310	0.300388
103	V|gi|6175467|gb|AF107183.1|AF107183|AF107183 Hepatitis B virus strain 29701 HBsAg and polymerase genes, partial cds	297	90	0.30303
102	V|gi|113204795|gb|DQ871266.1||Hepatitis B virus isolate VIY-10-05-2004 polymerase (pol) gene, partial cds	984	296	0.300813
102	V|gi|74038258|dbj|AB119254.1||Hepatitis B virus DNA, complete genome, strain:Ehime16:BD No53,20030120	3182	480	0.150849
102	V|gi|116119346|gb|DQ995851.1||Hepatitis B virus isolate Pts17_PreT polymerase (P) gene, partial cds	775	197	0.254194
102	V|gi|258628652|gb|GQ486379.1||Hepatitis B virus isolate GS344 polymerase (pol) gene, partial cds	1032	75	0.072674
101	V|gi|32250975|gb|AY306136.1||Hepatitis B virus isolate H85, complete genome	3215	75	0.023328
101	V|gi|295885213|gb|GQ283084.1||Hepatitis B virus isolate MOD_4927 large S protein (S) gene, partial cds; and middle S protein (S) and S protein (S) genes, complete cds	1137	101	0.08883
101	V|gi|37195722|gb|AY155428.1||Hepatitis B virus isolate ONG1B surface antigen (S) gene, partial cds	363	103	0.283747
100	V|gi|62004089|gb|AY859926.1||Hepatitis B virus isolate 3330/2001_ayw3 HBsAg and polymerase genes, partial cds	303	75	0.247525
100	V|gi|222356721|gb|FJ010648.1||Hepatitis B virus isolate 1049_3 polymerase (P) and S protein (S) genes, partial cds	627	200	0.318979
100	V|gi|32330562|gb|AY233286.1||Hepatitis B virus isolate 818 complete genome	3221	75	0.023285
99	V|gi|198075880|gb|EU908811.1||Hepatitis B virus isolate HBVDD68 polymerase (P) and large S protein genes, partial cds; and middle S protein (S) and S protein (S) genes, complete cds	1182	230	0.194585
99	V|gi|198076030|gb|EU908841.1||Hepatitis B virus isolate HBVDV98 polymerase (P) and large S protein genes, partial cds; and middle S protein (S) and S protein (S) genes, complete cds	1182	285	0.241117
99	V|gi|71362966|gb|DQ095937.1||Hepatitis B virus isolate 3331 surface antigen (S) gene, partial cds	272	86	0.316176
99	V|gi|258627986|gb|GQ486046.1||Hepatitis B virus isolate GS11 polymerase (pol) gene, partial cds	1032	424	0.410853
98	V|gi|258628700|gb|GQ486403.1||Hepatitis B virus isolate GS368 polymerase (pol) gene, partial cds	1032	97	0.093992
98	V|gi|113471300|gb|DQ862629.1||Hepatitis B virus isolate AK-076 polymerase (P) and surface antigen (S) genes, partial cds	410	75	0.182927
98	V|gi|6063467|dbj|AB033559.1||Hepatitis B virus DNA, complete genome, isolate:PYW310	3182	439	0.137964
98	V|gi|126009765|gb|EF103281.1||Hepatitis B virus isolate Ran102, complete genome	3173	659	0.20769
98	V|gi|40846455|gb|AY509974.1||Hepatitis B virus isolate SP1664REC core (C) gene, complete cds; and polymerase (P) and LHBS/MHBS/HBsAg (S) genes, partial cds	2520	289	0.114683
98	V|gi|227335905|gb|FJ904421.1||Hepatitis B virus isolate A71b, complete genome	3182	356	0.111879
97	V|gi|227335934|gb|FJ904425.1||Hepatitis B virus isolate B1, complete genome	3179	433	0.136206
97	V|gi|267847682|gb|GU079373.1||Hepatitis B virus isolate S436 reverse transcriptase (RT) gene, partial cds	1032	84	0.081395
97	V|gi|146747151|gb|EF514337.1||Hepatitis B virus isolate HBVDG55 polymerase (P) and large S protein (S) genes, partial cds; and middle S protein (S) and S protein (S) genes, complete cds	1182	215	0.181895
97	V|gi|261288465|gb|GQ477458.1||Hepatitis B virus isolate P126, complete genome	3182	769	0.241672
97	V|gi|150416937|gb|EF594781.1||Hepatitis B virus isolate 03210 X protein (X) gene, complete cds	465	184	0.395699
97	V|gi|145581057|gb|EF522104.1||Hepatitis B virus large S protein (S), polymerase (P), middle S protein (S), and S protein (S) genes, partial cds	856	279	0.325935
97	V|gi|238866341|gb|FJ391826.1||Hepatitis B virus isolate hetero27-06 large S protein (S) gene, partial cds	644	245	0.380435
97	V|gi|227335856|gb|FJ904414.1||Hepatitis B virus isolate A62, complete genome	3182	324	0.101823
96	V|gi|222142367|gb|FJ562338.1||Hepatitis B virus isolate I192, complete genome	3182	1195	0.37555
96	V|gi|29422640|gb|AF492257.1||Hepatitis B virus isolate CLD178 S protein gene, partial cds	363	75	0.206612
96	V|gi|255502243|gb|GQ353298.1||Hepatitis B virus isolate MK1 S protein (S) gene, complete cds	681	75	0.110132
96	V|gi|194773073|gb|EU594436.1||Hepatitis B virus strain 4550-97, complete genome	3182	1177	0.369893
96	V|gi|329667|gb|M32138.1|HPBHBVAA|HPBHBVAA Hepatitis B virus variant HBV-alpha1, complete genome	3182	660	0.207417
96	V|gi|32261181|dbj|AB104712.1||Hepatitis B virus DNA, complete sequence, isolate: EG75	3182	717	0.22533
96	V|gi|112359225|gb|DQ631597.1||Hepatitis B virus isolate IDU08-94 pre-S2 protein gene, partial cds	661	243	0.367625
96	V|gi|222142010|gb|FJ562263.1||Hepatitis B virus isolate I113, complete genome	3215	220	0.068429
96	V|gi|148372698|gb|EF186730.1||Hepatitis B virus isolate HBVD129 polymerase gene, partial cds	300	168	0.56
96	V|gi|194369048|gb|EU796071.1||Hepatitis B virus strain 5051, complete genome	3215	110	0.034215
95	V|gi|251831969|gb|GQ205378.1||Hepatitis B virus isolate T1181, complete genome	3182	519	0.163105
95	V|gi|255653744|gb|GQ161825.1||Hepatitis B virus isolate GU1769, complete genome	3209	210	0.065441
95	V|gi|258628738|gb|GQ486422.1||Hepatitis B virus isolate GS387 polymerase (pol) gene, partial cds	1032	234	0.226744
95	V|gi|133900321|gb|EF443232.1||Hepatitis B virus isolate p33A S protein (S) gene, partial cds	656	105	0.160061
95	V|gi|129307069|gb|EF432767.1||Hepatitis B virus strain 579HBV3PK S protein gene, partial cds	362	215	0.593923
95	V|gi|16930327|gb|AF324142.1||Hepatitis B virus isolate I69 core protein gene, complete cds	552	325	0.588768
94	V|gi|736150|emb|X85300.1||Hepatitis B virus X, PreC and C genes (Sanna)	712	360	0.505618
94	V|gi|198075980|gb|EU908831.1||Hepatitis B virus isolate HBVDM88 polymerase (P) and large S protein genes, partial cds; and middle S protein (S) and S protein (S) genes, complete cds	1182	490	0.414552
94	V|gi|10953085|gb|AF289944.1|AF289944|AF289944 Hepatitis B virus isolate BBsHCC180 X protein (X) and core protein (prec/C) genes, partial cds	609	84	0.137931
94	V|gi|255653657|gb|GQ161813.1||Hepatitis B virus isolate GU1021, complete genome	3221	75	0.023285
94	V|gi|116119300|gb|DQ995828.1||Hepatitis B virus isolate Pts20_Bas polymerase (P) gene, partial cds	832	249	0.299279
94	V|gi|227335562|gb|FJ904355.1||Hepatitis B virus isolate B11 large S protein, middle S protein, and S protein genes, complete cds	1170	96	0.082051
94	V|gi|156571431|gb|EU028144.1||Hepatitis B virus isolate FR-HBVrt-pt7-8-2 polymerase (P) gene, partial cds	630	75	0.119048
93	V|gi|258628944|gb|GQ486525.1||Hepatitis B virus isolate GS490 polymerase (pol) gene, partial cds	1032	106	0.102713
93	V|gi|90901471|gb|DQ412402.1||Hepatitis B virus isolate s05011423 S protein gene, complete cds	752	170	0.226064
93	V|gi|258628554|gb|GQ486330.1||Hepatitis B virus isolate GS295 polymerase (pol) gene, partial cds	1032	150	0.145349
93	V|gi|251831961|gb|GQ205377.1||Hepatitis B virus isolate T1178, complete genome	3182	393	0.123507
93	V|gi|223953249|gb|EU919166.1||Hepatitis B virus isolate patient25, complete genome	3215	75	0.023328
93	V|gi|258628582|gb|GQ486344.1||Hepatitis B virus isolate GS309 polymerase (pol) gene, partial cds	1032	357	0.34593
92	V|gi|254945477|gb|FJ692502.1||Hepatitis B virus isolate D3_48020 S protein (S) gene, complete cds	841	213	0.25327
92	V|gi|32140508|gb|AY274424.1||Hepatitis B virus isolate F-5 precore protein (C) gene, partial cds	488	170	0.348361
92	V|gi|56377730|dbj|AB109476.1||Hepatitis B virus DNA, complete genome, strain:Ehime8: Iyo 8288043	3182	466	0.146449
92	V|gi|227335634|gb|FJ904373.1||Hepatitis B virus isolate B54 large S protein gene, partial cds; and middle S protein and S protein genes, complete cds	1060	184	0.173585
92	V|gi|190402705|gb|EU581963.1||Hepatitis B virus isolate DU066-1994 middle S protein (S) gene, partial cds	674	221	0.327893
92	V|gi|156570095|gb|EU027476.1||Hepatitis B virus isolate FR-HBVrt-pt4-21-32 polymerase (P) gene, partial cds	630	83	0.131746
92	V|gi|1168038|gb|S79556.1||X, preC [hepatitis B virus HBV, host=human, serum, HBxAg- group 2 patient, Genomic Mutant, 493 nt]	493	340	0.689655
91	V|gi|227335558|gb|FJ904354.1||Hepatitis B virus isolate B9 large S protein, middle S protein, and S protein genes, complete cds	1170	165	0.141026
91	V|gi|289598396|gb|GU456677.1||Hepatitis B virus isolate I_T46, complete genome	3182	292	0.091766
91	V|gi|156570295|gb|EU027576.1||Hepatitis B virus isolate FR-HBVrt-pt5-1-6 polymerase (P) gene, partial cds	630	75	0.119048
91	V|gi|37625470|gb|AY329581.1||Hepatitis B virus isolate D639472E X protein gene, partial cds; and preC/C protein gene, complete cds	253	167	0.660079
91	V|gi|150416941|gb|EF594783.1||Hepatitis B virus isolate 0129 X protein (X) gene, complete cds	465	208	0.447312
91	V|gi|227335813|gb|FJ904408.1||Hepatitis B virus isolate A53, complete genome	3182	464	0.14582
91	V|gi|50982393|gb|AY661792.1||Hepatitis B virus isolate ayw, complete genome	3182	675	0.212131
91	V|gi|52857741|gb|AY721608.1||Hepatitis B virus isolate IB1.4, complete genome	3182	663	0.20836
91	V|gi|115265444|dbj|AB236498.1||Hepatitis B virus S gene for hepatitis B surface antigen, partial cds, isolate: NeB02-185	396	105	0.265152
90	V|gi|71363028|gb|DQ095968.1||Hepatitis B virus isolate 2484 surface antigen (S) gene, partial cds	272	75	0.275735
90	V|gi|4210677|emb|AJ005097.1||Hepatitis B virus preS1 & preS2 genes, patient PS5	491	286	0.582485
90	V|gi|227335723|gb|FJ904395.1||Hepatitis B virus isolate A10a, complete genome	3182	631	0.198303
90	V|gi|289598368|gb|GU456673.1||Hepatitis B virus isolate I_T75, complete genome	3182	448	0.140792
90	V|gi|224812255|gb|FJ622822.1||Hepatitis B virus isolate S4690 polymerase (P) gene, partial cds	1032	93	0.090116
90	V|gi|238866091|gb|FJ391701.1||Hepatitis B virus isolate hetero01-07 large S protein (S) gene, partial cds	644	203	0.315217
90	V|gi|145322822|gb|EF395269.1||Hepatitis B virus isolate EIBB470 precore/core (C) and core (C) genes, partial cds	489	198	0.404908
90	V|gi|192384644|dbj|AB355452.1||Hepatitis B virus preC/C gene for precore/ core protein, complete cds, isolate: 17UC	639	161	0.251956
90	V|gi|23955345|gb|AF542693.1||Hepatitis B virus isolate GAA58 middle S protein (S) gene, partial cds	379	110	0.290237
89	V|gi|188572824|gb|EU414044.1||Hepatitis B virus strain 28042 X peptide (X) gene, partial cds	984	360	0.365854
89	V|gi|190402689|gb|EU581955.1||Hepatitis B virus isolate DU032-1988 middle S protein (S) gene, partial cds	674	190	0.281899
89	V|gi|145881138|gb|EF172483.1||Hepatitis B virus isolate D4500VCIaB S protein (S) gene, partial cds	378	96	0.253968
89	V|gi|56417979|gb|AY653804.1||Hepatitis B virus isolate 288-00 HBsAg protein (S) gene, complete cds	681	137	0.201175
89	V|gi|736218|emb|X85319.1||Hepatitis B virus X, PreC and C genes (Galistru 1)	712	232	0.325843
89	V|gi|112359139|gb|DQ631554.1||Hepatitis B virus isolate hetero06-92 pre-S2 protein gene, partial cds	661	373	0.564297
89	V|gi|294663365|gb|GQ183463.1||Hepatitis B virus isolate MOD_4613, complete genome	3182	394	0.123821
89	V|gi|36938708|gb|AY311360.1||Hepatitis B virus isolate BD247276 small S protein gene, complete cds	682	98	0.143695
89	V|gi|90901540|gb|DQ412437.1||Hepatitis B virus isolate s05024823 S protein gene, complete cds	752	255	0.339096
89	V|gi|289598389|gb|GU456676.1||Hepatitis B virus isolate I_T98, complete genome	3176	709	0.223237
88	V|gi|258629164|gb|GQ486635.1||Hepatitis B virus isolate GS600 polymerase (pol) gene, partial cds	1032	270	0.261628
88	V|gi|224814228|gb|FJ715389.1||Hepatitis B virus isolate HBVM62 core protein and large S protein genes, complete cds	2470	75	0.030364
88	V|gi|198075895|gb|EU908814.1||Hepatitis B virus isolate HBVDD71 polymerase (P) and large S protein genes, partial cds; and middle S protein (S) and S protein (S) genes, complete cds	1182	452	0.382403
88	V|gi|156568698|gb|EU026777.1||Hepatitis B virus isolate FR-HBVrt-pt1-33-40 polymerase (P) gene, partial cds	630	75	0.119048
88	V|gi|167821983|gb|EU221467.1||Hepatitis B virus isolate HBV0058 polymerase (pol) gene, partial cds	479	182	0.379958
88	V|gi|116119368|gb|DQ995862.1||Hepatitis B virus isolate Pts24_6mo polymerase (P) gene, partial cds	843	124	0.147094
88	V|gi|32261166|dbj|AB104709.1||Hepatitis B virus DNA, complete sequence, isolate: EG64	3182	737	0.231615
88	V|gi|23380121|gb|AY122572.1||Hepatitis B virus isolate K307 surface antigen gene, complete cds; and polymerase gene, partial cds	681	117	0.171806
88	V|gi|161137891|gb|EF158159.1||Hepatitis B virus isolate A-15 core protein gene, partial cds	118	75	0.635593
88	V|gi|102621379|gb|DQ464180.1||Hepatitis B virus isolate LT2 clone 1 HBcAg protein and HBsAg protein (S) genes, complete cds	3004	920	0.306258
88	V|gi|133900371|gb|EF443257.1||Hepatitis B virus isolate p45B S protein (S) gene, partial cds	656	75	0.114329
88	V|gi|294459686|dbj|AB555496.1||Hepatitis B virus DNA, complete genome, isolate: HBV-TA31	3182	640	0.201131
88	V|gi|161327309|gb|EU177491.1||Hepatitis B virus clone FR_HBVpreS-S_18 large S protein (S) gene, partial cds	1116	237	0.212366
88	V|gi|112359143|gb|DQ631556.1||Hepatitis B virus isolate IDU01-92 pre-S2 protein gene, partial cds	661	254	0.384266
88	V|gi|190351564|gb|EU726978.1||Hepatitis B virus isolate IR-RCGLD-7452 X protein gene, partial cds; nonfunctional precore protein gene, complete sequence; and nonfunctional core protein gene, partial sequence	732	288	0.393443
87	V|gi|133900363|gb|EF443253.1||Hepatitis B virus isolate p43B S protein (S) gene, partial cds	656	95	0.144817
87	V|gi|207081386|gb|FJ001958.1||Hepatitis B virus isolate A.4.2 S gene, partial sequence	912	236	0.258772
87	V|gi|125995352|dbj|AB270535.1||Hepatitis B virus DNA, complete genome, isolate: MGL50F	3215	256	0.079627
87	V|gi|284427285|gb|GQ858412.1||Hepatitis B virus isolate CHB214 nonfunctional precore/core protein (C) gene, partial sequence	375	75	0.2
87	V|gi|124108161|gb|DQ988407.1||Hepatitis B virus isolate unknown12-04 HBsAg gene, partial cds	648	223	0.344136
87	V|gi|156569699|gb|EU027278.1||Hepatitis B virus isolate FR-HBVrt-pt4-3-3 polymerase (P) gene, partial cds	630	120	0.190476
86	V|gi|224812361|gb|FJ622875.1||Hepatitis B virus isolate S3037 polymerase (P) gene, partial cds	1032	75	0.072674
86	V|gi|238866331|gb|FJ391821.1||Hepatitis B virus isolate hetero22-06 large S protein (S) gene, partial cds	644	105	0.163043
86	V|gi|190351130|gb|EU726847.1||Hepatitis B virus isolate IR-RCGLD-3251 X protein gene, partial cds; nonfunctional precore protein gene, partial sequence; and core protein gene, complete cds	733	389	0.530696
86	V|gi|194278092|gb|EU678471.1||Hepatitis B virus isolate S2, complete genome	3217	117	0.036369
85	V|gi|227335642|gb|FJ904375.1||Hepatitis B virus isolate B57 large S protein, middle S protein, and S protein genes, complete cds	1170	324	0.276923
85	V|gi|148491505|gb|EF584643.1||Hepatitis B virus isolate 16HBV4PK large S protein (S) gene, partial cds	967	224	0.231644
85	V|gi|224812341|gb|FJ622865.1||Hepatitis B virus isolate S4404 polymerase (P) gene, partial cds	1032	140	0.135659
85	V|gi|224979182|gb|FJ751584.1||Hepatitis B virus isolate HD25 polymerase (P) gene, partial cds	1028	95	0.092412
85	V|gi|156569819|gb|EU027338.1||Hepatitis B virus isolate FR-HBVrt-pt4-9-32 polymerase (P) gene, partial cds	630	201	0.319048
85	V|gi|261288435|gb|GQ477454.1||Hepatitis B virus isolate P68, complete genome	3149	517	0.164179
85	V|gi|222824713|emb|FM200191.1||Hepatitis B virus DNA for S protein region, strain 49029	793	214	0.269861
85	V|gi|224979033|gb|FJ751507.1||Hepatitis B virus isolate KXF53-c polymerase (P) gene, partial cds	1032	77	0.074612
84	V|gi|58190079|gb|AY738880.1||Hepatitis B virus strain Nar HBsAg (S) gene, complete cds	681	235	0.345081
84	V|gi|295982886|gb|GU938335.1||Hepatitis B virus isolate 212 S protein (S) gene, complete cds	681	75	0.110132
84	V|gi|194772696|gb|EU594397.1||Hepatitis B virus strain 4398-97, complete genome	3182	543	0.170647
83	V|gi|20159450|gb|AY079222.1||Hepatitis B virus isolate 2T core protein (C) gene, partial cds	395	75	0.189873
83	V|gi|30525214|gb|AY269052.1||Hepatitis B virus isolate 2119 core protein gene, complete cds	552	87	0.157609
83	V|gi|156570719|gb|EU027788.1||Hepatitis B virus isolate FR-HBVrt-pt6-1-21 polymerase (P) gene, partial cds	630	127	0.201587
83	V|gi|27450201|gb|AF460231.1||Hepatitis B virus isolate 16 polymerase (P) gene, partial cds	590	75	0.127119
83	V|gi|258628616|gb|GQ486361.1||Hepatitis B virus isolate GS326 polymerase (pol) gene, partial cds	1032	245	0.237403
83	V|gi|161137893|gb|EF158160.1||Hepatitis B virus isolate A-16 core protein gene, partial cds	118	83	0.70339
83	V|gi|198075835|gb|EU908802.1||Hepatitis B virus isolate HBVDB59 polymerase (P) and large S protein genes, partial cds; and middle S protein (S) and S protein (S) genes, complete cds	1182	480	0.406091
83	V|gi|156570819|gb|EU027838.1||Hepatitis B virus isolate FR-HBVrt-pt6-5-35 polymerase (P) gene, partial cds	630	89	0.14127
83	V|gi|294663482|gb|GQ183479.1||Hepatitis B virus isolate MOD_4607, complete genome	3182	409	0.128536
82	V|gi|39930180|dbj|AB112408.1||Hepatitis B virus DNA, complete genome, isolate:HBV-MY683	3206	75	0.023394
82	V|gi|37811571|gb|AY382522.1||Hepatitis B virus isolate Vu-J1 precore/core protein (C) gene, partial cds	548	195	0.355839
82	V|gi|169665669|gb|DQ991753.2||Hepatitis B virus isolate Irish-13, complete genome	2939	394	0.134059
82	V|gi|224814276|gb|FJ715406.1||Hepatitis B virus isolate HBVN33 core protein and large S protein genes, complete cds	2470	75	0.030364
82	V|gi|61207494|gb|AY817514.1||Hepatitis B virus isolate CHN-L79 from China, complete genome	3215	153	0.047589
82	V|gi|157091125|gb|EU093889.1||Hepatitis B virus isolate S399-9 nonfunctional putative prepreS protein (S), nonfunctional large S protein (S), nonfunctional middle S protein (S), and nonfunctional S protein (S) genes, complete sequence	1519	105	0.069124
82	V|gi|84682836|gb|DQ336682.1||Hepatitis B virus isolate S2 clone 3 HBcAg, Pol (pol), and HBsAg (S) genes, complete cds; and X protein (X) gene, partial cds	3163	600	0.189693
82	V|gi|126009745|gb|EF103277.1||Hepatitis B virus isolate Ran33, complete genome	3182	562	0.176618
82	V|gi|190402701|gb|EU581961.1||Hepatitis B virus isolate DU060-1994 middle S protein (S) gene, partial cds	674	225	0.333828
82	V|gi|156569355|gb|EU027106.1||Hepatitis B virus isolate FR-HBVrt-pt3-6-11 polymerase (P) gene, partial cds	630	144	0.228571
82	V|gi|146746987|gb|EF514304.1||Hepatitis B virus isolate HBVDP22 polymerase (P) and large S protein (S) genes, partial cds; and middle S protein (S) and S protein (S) genes, complete cds	1182	383	0.324027
81	V|gi|258628642|gb|GQ486374.1||Hepatitis B virus isolate GS339 polymerase (pol) gene, partial cds	1032	397	0.38469
81	V|gi|227335870|gb|FJ904416.1||Hepatitis B virus isolate A66a, complete genome	3182	490	0.153991
81	V|gi|94540545|gb|DQ486023.1||Hepatitis B virus isolate LT10, complete genome	3161	681	0.215438
81	V|gi|190351361|gb|EU726917.1||Hepatitis B virus isolate IR-RCGLD-4755 X protein gene, partial cds; nonfunctional precore protein gene, partial sequence; and core protein gene, complete cds	733	232	0.316508
81	V|gi|90901424|gb|DQ412378.1||Hepatitis B virus isolate s04024248 S protein gene, complete cds	752	234	0.31117
81	V|gi|258627984|gb|GQ486045.1||Hepatitis B virus isolate GS10 polymerase (pol) gene, partial cds	1032	81	0.078488
81	V|gi|205984951|gb|EU927205.1||Hepatitis B virus strain Huashan.s111 S protein (S) gene, partial cds	678	94	0.138643
81	V|gi|226876858|gb|FJ349208.1||Hepatitis B virus isolate H25, complete genome	3182	506	0.159019
81	V|gi|156571677|gb|EU028267.1||Hepatitis B virus isolate FR-HBVrt-pt7-16-4 polymerase (P) gene, partial cds	630	75	0.119048
81	V|gi|151299442|gb|EF655932.1||Hepatitis B virus isolate M1998 nonfunctional precore/core protein (C) gene, partial sequence	258	113	0.437984
80	V|gi|3582397|dbj|AB014397.1||Hepatitis B virus genomic DNA, complete sequence, isolate 38Y20HCC	3185	156	0.04898
80	V|gi|736162|emb|X85259.1||Hepatitis B virus X, PreC and C genes (Graziellac)	712	86	0.120787
80	V|gi|226815414|gb|FJ437125.1||Hepatitis B virus strain IR-TUMS-93 S protein (S) gene, partial cds	648	75	0.115741
80	V|gi|294663330|gb|GQ183458.1||Hepatitis B virus isolate MOD_4587, complete genome	3182	603	0.189503
80	V|gi|32448645|gb|AY254510.1||Hepatitis B virus isolate 978 mutant core protein gene, partial cds	359	131	0.364903
80	V|gi|116119308|gb|DQ995832.1||Hepatitis B virus isolate Pts24_Bas polymerase (P) gene, partial cds	854	142	0.166276
79	V|gi|119224551|gb|DQ859717.1||Hepatitis B virus isolate Alaska1281 S protein-like (S) gene, partial sequence	360	87	0.241667
79	V|gi|90901443|gb|DQ412388.1||Hepatitis B virus isolate s05003969 S protein gene, complete cds	752	176	0.234043
79	V|gi|18699383|gb|AF463933.1||Hepatitis B virus clone hepatitis-5 surface antigen gene, partial cds	384	75	0.195312
79	V|gi|269994071|dbj|AB471857.1||Hepatitis B virus DNA, complete genome, isolate: F3O-C2	3182	507	0.159334
79	V|gi|112359273|gb|DQ631621.1||Hepatitis B virus isolate other09-02 pre-S2 protein gene, partial cds	661	75	0.113464
79	V|gi|289598190|gb|GU456648.1||Hepatitis B virus isolate I_T85, complete genome	3182	622	0.195475
79	V|gi|74831582|emb|AM040686.1||Hepatitis B virus proviral partial preS1/preS2/S gene for surface antigen, isolate hun66	650	158	0.243077
79	V|gi|30525202|gb|AY269044.1||Hepatitis B virus isolate 0079 core protein gene, complete cds	552	90	0.163043
79	V|gi|156570793|gb|EU027825.1||Hepatitis B virus isolate FR-HBVrt-pt6-4-6 polymerase (P) gene, partial cds	630	101	0.160317
78	V|gi|60279630|dbj|AB205128.1||Hepatitis B virus DNA, complete genome, isolate: HBV-RU316-1	3182	629	0.197674
78	V|gi|156571219|gb|EU028038.1||Hepatitis B virus isolate FR-HBVrt-pt6-16-7 polymerase (P) gene, partial cds	630	181	0.287302
78	V|gi|194324667|gb|EF158251.1||Hepatitis B virus isolate A-40 precore protein gene, partial cds	264	174	0.659091
78	V|gi|267847468|gb|GU079266.1||Hepatitis B virus isolate S2569 reverse transcriptase (RT) gene, partial cds	1032	75	0.072674
78	V|gi|6175499|gb|AF107193.1|AF107193|AF107193 Hepatitis B virus strain 29702 HBsAg and polymerase genes, partial cds	297	75	0.252525
78	V|gi|6009765|dbj|AB026812.1||Hepatitis B virus DNA, complete genome, isolate:Recipient 3;98.May	3215	75	0.023328
78	V|gi|156570787|gb|EU027822.1||Hepatitis B virus isolate FR-HBVrt-pt6-3-39 polymerase (P) gene, partial cds	630	100	0.15873
78	V|gi|188572737|gb|EU414136.1||Hepatitis B virus strain 28052, complete genome	3182	343	0.107794
78	V|gi|297573470|gb|HM191581.1||Hepatitis B virus clone 2010-72-10 large S protein (S) gene, partial cds	922	75	0.081345
78	V|gi|146746908|gb|EF514288.1||Hepatitis B virus isolate HBVDL6 polymerase (P) and large S protein (S) genes, partial cds; and middle S protein (S) and S protein (S) genes, complete cds	1182	565	0.478003
78	V|gi|238865913|gb|FJ391612.1||Hepatitis B virus isolate unknown10-05 large S protein (S) gene, partial cds	644	75	0.11646
78	V|gi|114053683|gb|DQ875325.1||Hepatitis B virus isolate AS_230204 nonfunctional X protein (X) gene, partial sequence; truncated precore/core protein (C) gene, complete cds; and core protein (C) gene, partial cds	231	127	0.549784
78	V|gi|116242325|gb|EF034150.1||Hepatitis B virus isolate 2003 large S protein (S) gene, partial cds	1181	75	0.063506
78	V|gi|112359231|gb|DQ631600.1||Hepatitis B virus isolate IDU09-95 pre-S2 protein gene, partial cds	661	257	0.388805
78	V|gi|145881428|gb|EF172628.1||Hepatitis B virus isolate D6601IRIB S protein (S) gene, partial cds	378	154	0.407407
77	V|gi|224978854|gb|FJ751414.1||Hepatitis B virus isolate SZ38 polymerase (P) gene, partial cds	1031	75	0.072745
77	V|gi|157649733|gb|EF690481.1||Hepatitis B virus isolate 208-CW S protein (S) gene, complete cds	681	209	0.306902
77	V|gi|258628540|gb|GQ486323.1||Hepatitis B virus isolate GS288 polymerase (pol) gene, partial cds	1032	380	0.368217
77	V|gi|29169231|gb|AY221115.1||Hepatitis B virus isolate P1008 preS1/preS2/S protein (S) gene, complete cds	1570	419	0.266879
77	V|gi|736208|emb|X85316.1||Hepatitis B virus X, PreC and C genes (Giordo)	712	371	0.521067
77	V|gi|225936007|gb|FJ867953.1||Hepatitis B virus isolate HCCMPC43 nonfunctional precore/core protein gene, partial sequence	631	263	0.416799
76	V|gi|226374472|gb|FJ437098.1||Hepatitis B virus strain IR-TUMS-04 S protein (S) gene, partial cds	648	125	0.192901
76	V|gi|156568792|gb|EU026824.1||Hepatitis B virus isolate FR-HBVrt-pt2-1-7 polymerase (P) gene, partial cds	630	79	0.125397
76	V|gi|32346264|gb|AY167092.1||Hepatitis B virus isolate Id, complete genome	3179	81	0.02548
76	V|gi|190351428|gb|EU726937.1||Hepatitis B virus isolate IR-RCGLD-L003 X protein gene, partial cds; nonfunctional precore protein gene, partial sequence; and core protein gene, complete cds	733	342	0.466576
76	V|gi|156569893|gb|EU027375.1||Hepatitis B virus isolate FR-HBVrt-pt4-17-2 polymerase (P) gene, partial cds	630	165	0.261905
76	V|gi|116812296|dbj|AB246348.1||Hepatitis B virus DNA, complete genome, clone: D_US68	3182	386	0.121307
76	V|gi|112161868|gb|DQ838808.1||Hepatitis B virus isolate 528-HCC surface antigen (sAg) gene, partial cds	159	94	0.591195
76	V|gi|74831572|emb|AM040684.1||Hepatitis B virus proviral partial preS1/preS2/S gene for surface antigen, isolate hun49	650	249	0.383077
76	V|gi|289598134|gb|GU456640.1||Hepatitis B virus isolate I_T12, complete genome	3182	454	0.142678
76	V|gi|18076411|emb|AJ291759.1||Porcine endogenous retrovirus 5' genomic fragment, isolate PK15-PERV-B(213)	480	221	0.460417
76	V|gi|190402737|gb|EU581979.1||Hepatitis B virus isolate DU140-1997 middle S protein (S) gene, partial cds	674	279	0.413947
76	V|gi|112359209|gb|DQ631589.1||Hepatitis B virus isolate IDU10-93 pre-S2 protein gene, partial cds	661	161	0.24357
75	V|gi|227335638|gb|FJ904374.1||Hepatitis B virus isolate B55 large S protein, middle S protein, and S protein genes, complete cds	1170	75	0.064103
75	V|gi|295367313|gb|HM011469.1||Hepatitis B virus strain HB213, complete genome	3215	231	0.071851
75	V|gi|32261176|dbj|AB104711.1||Hepatitis B virus DNA, complete sequence, isolate: EG104	3182	450	0.14142
75	V|gi|198076035|gb|EU908842.1||Hepatitis B virus isolate HBVDZ99 polymerase (P) and large S protein genes, partial cds; and middle S protein (S) and S protein (S) genes, complete cds	1182	478	0.404399
75	V|gi|156571245|gb|EU028051.1||Hepatitis B virus isolate FR-HBVrt-pt6-17-9 polymerase (P) gene, partial cds	630	145	0.230159
75	V|gi|157091126|gb|EU093890.1||Hepatitis B virus isolate S399-B10 nonfunctional putative prepreS protein (S), nonfunctional large S protein (S), nonfunctional middle S protein (S), and nonfunctional S protein (S) genes, complete sequence	1519	75	0.049375
75	V|gi|227335983|gb|FJ904432.1||Hepatitis B virus isolate B14, complete genome	3182	386	0.121307
75	V|gi|270301307|gb|GU203084.1||Hepatitis B virus isolate ZY110 nonfunctional polymerase (P) gene, partial sequence	374	75	0.200535
75	V|gi|157812711|gb|EU151743.1||Hepatitis B virus isolate EI-A19 S protein (S) gene, partial cds	372	75	0.201613
75	V|gi|736181|emb|X85309.1||Hepatitis B virus X, PreC and C genes (Mannoni 1)	712	384	0.539326
75	V|gi|172034785|gb|EU562219.1||Hepatitis B virus isolate 5, complete genome	3214	150	0.046671
75	V|gi|306261|gb|L12357.1|HPBHBEB|HPBHBEB Hepatitis B virus precore and core protein gene, 5' end of cds	333	204	0.612613
75	V|gi|258628718|gb|GQ486412.1||Hepatitis B virus isolate GS377 polymerase (pol) gene, partial cds	1032	171	0.165698
75	V|gi|32261171|dbj|AB104710.1||Hepatitis B virus DNA, complete sequence, isolate: EG105	3182	372	0.116908
74	V|gi|295885209|gb|GQ283083.1||Hepatitis B virus isolate MOD_4926 large S protein (S) gene, partial cds; and middle S protein (S) and S protein (S) genes, complete cds	1137	103	0.090589
74	V|gi|209484528|gb|FJ023644.1||Hepatitis B virus isolate C2_C04-1318 S protein (S) and core protein (C) genes, complete cds	3215	75	0.023328
74	V|gi|163929993|dbj|AB330366.1||Hepatitis B virus X gene for X protein, complete cds, isolate: TAJ2HBV	3179	525	0.165146
74	V|gi|146220469|gb|EF395291.1||Hepatitis B virus isolate EIBB288 S protein (S) gene, partial cds	360	75	0.208333
74	V|gi|196051062|gb|EU787442.1||Hepatitis B virus isolate W37, complete genome	3182	461	0.144877
74	V|gi|190351313|gb|EU726902.1||Hepatitis B virus isolate IR-RCGLD-7145 X protein gene, partial cds; and precore protein and core protein genes, complete cds	733	156	0.212824
74	V|gi|159147138|gb|EU234084.1||Hepatitis B virus isolate 127_AP78 S protein gene, partial cds	648	75	0.115741
74	V|gi|38374275|gb|AY230123.1||Hepatitis B virus isolate case 19 tumor large surface protein, middle surface protein, and small surface protein genes, complete cds	1175	343	0.291915
74	V|gi|167821927|gb|EU221439.1||Hepatitis B virus isolate HBV0019 polymerase (pol) gene, partial cds	479	79	0.164927
73	V|gi|21636735|gb|AF474401.1||Hepatitis B virus isolate SR6.2/X core protein (C) gene, partial cds	390	75	0.192308
73	V|gi|37625452|gb|AY329575.1||Hepatitis B virus isolate D611058E X protein gene, partial cds; and preC/C protein gene, complete cds	253	79	0.312253
73	V|gi|146746922|gb|EF514291.1||Hepatitis B virus isolate HBVDM9 polymerase (P) and large S protein (S) genes, partial cds; and middle S protein (S) and S protein (S) genes, complete cds	1182	109	0.092217
73	V|gi|291555645|emb|FN545822.1||Hepatitis B virus complete genome, strain 29134	3212	206	0.064134
73	V|gi|258628292|gb|GQ486199.1||Hepatitis B virus isolate GS164 polymerase (pol) gene, partial cds	1032	161	0.156008
73	V|gi|156570445|gb|EU027651.1||Hepatitis B virus isolate FR-HBVrt-pt5-27-12 polymerase (P) gene, partial cds	630	215	0.34127
73	V|gi|194369750|gb|EU736409.1||Hepatitis B virus isolate H3T1-9 X protein (X), precore/core protein (C), and core protein (C) genes, partial cds	394	103	0.261421
73	V|gi|125995079|dbj|AB270548.1||Hepatitis B virus DNA, complete genome, isolate: MGL207F	3182	885	0.278127
73	V|gi|164654397|gb|EU306670.1||Hepatitis B virus clone 110-33, complete genome	3124	80	0.025608
73	V|gi|94467963|gb|DQ478889.1||Hepatitis B virus isolate CHN-QH14, complete genome	3215	126	0.039191
73	V|gi|161327321|gb|EU177497.1||Hepatitis B virus clone FR_HBVpreS-S_20 large S protein (S) gene, partial cds	1116	184	0.164875
72	V|gi|188572958|gb|EU414125.1||Hepatitis B virus strain 28034 S protein gene, complete cds	785	225	0.286624
72	V|gi|8895054|gb|AF102620.1|AF102620|AF102620 Hepatitis B virus IG 63335.20 HBsAg and polymerase genes, partial cds	297	75	0.252525
72	V|gi|261288473|gb|GQ477459.1||Hepatitis B virus isolate P127, complete genome	3182	714	0.224387
72	V|gi|80975746|gb|DQ249939.1||Hepatitis B virus isolate 163215 surface antigen (S) gene, partial cds	585	340	0.581197
72	V|gi|61207478|gb|AY817512.1||Hepatitis B virus isolate CHN-L53 from China, complete genome	3215	156	0.048523
72	V|gi|22135686|gb|AY090452.1||Hepatitis B virus strain Z29, complete genome	3182	568	0.178504
72	V|gi|736172|emb|X85306.1||Hepatitis B virus X, PreC and C genes (Flore 1)	712	277	0.389045
72	V|gi|16225675|gb|AF419513.1||Hepatitis B virus isolate I16-Fam D pre-core protein gene, complete cds	639	102	0.159624
72	V|gi|115265438|dbj|AB236495.1||Hepatitis B virus S gene for hepatitis B surface antigen, partial cds, isolate: NeB02-137	396	112	0.282828
72	V|gi|30525216|gb|AY269053.1||Hepatitis B virus isolate 2127 core protein gene, complete cds	552	101	0.182971
72	V|gi|238866133|gb|FJ391722.1||Hepatitis B virus isolate hetero23-07 large S protein (S) gene, partial cds	644	78	0.121118
72	V|gi|189086580|gb|EU693468.1||Hepatitis B virus isolate HCC-17 S protein (S) gene, partial cds	585	164	0.280342
71	V|gi|227336063|gb|FJ904443.1||Hepatitis B virus isolate B46, complete genome	3182	398	0.125079
71	V|gi|90901532|gb|DQ412433.1||Hepatitis B virus isolate s05021373 S protein gene, complete cds	752	96	0.12766
71	V|gi|37811561|gb|AY382514.1||Hepatitis B virus isolate Vu57 precore/core protein (C) gene, partial cds	548	90	0.164234
71	V|gi|295885197|gb|GQ283080.1||Hepatitis B virus isolate MOD_4920 large S protein (S) gene, partial cds; and middle S protein (S) and S protein (S) genes, complete cds	1137	178	0.156552
71	V|gi|71738592|gb|DQ121309.1||Hepatitis B virus isolate HBV_NC37 large S protein (S) gene, partial cds	360	86	0.238889
71	V|gi|258628000|gb|GQ486053.1||Hepatitis B virus isolate GS18 polymerase (pol) gene, partial cds	1032	180	0.174419
71	V|gi|197215732|gb|EU921795.1||Hepatitis B virus strain Huashan.s196 S protein (S) gene, partial cds	678	75	0.110619
71	V|gi|225936057|gb|FJ867984.1||Hepatitis B virus isolate HCCNPC139 precore/core protein gene, partial cds	631	75	0.118859
71	V|gi|182260246|gb|EU570067.1||Hepatitis B virus isolate 18-S541, complete genome	3215	151	0.046967
70	V|gi|258628866|gb|GQ486486.1||Hepatitis B virus isolate GS451 polymerase (pol) gene, partial cds	1032	455	0.440891
70	V|gi|190402793|gb|EU582007.1||Hepatitis B virus isolate DU051-1990 middle S protein (S) gene, partial cds	674	288	0.4273
70	V|gi|31746084|gb|AY269124.1||Hepatitis B virus isolate mutant 20 nonfunctional precore/core protein gene, complete sequence	524	75	0.14313
70	V|gi|14211112|gb|AF350209.1||Hepatitis B virus isolate Gam1827F218 precore/core protein gene, complete cds	700	75	0.107143
70	V|gi|188572964|gb|EU414128.1||Hepatitis B virus strain 28048 S protein gene, complete cds	785	97	0.123567
70	V|gi|126009567|gb|EF384203.1||Hepatitis B virus isolate CUIT-04 precore protein (C) gene, complete cds	1040	75	0.072115
70	V|gi|197292977|gb|EU939681.1||Hepatitis B virus isolate D146, complete genome	3182	283	0.088938
70	V|gi|15384534|gb|AF360959.1||Hepatitis B virus isolate mong52 middle S protein gene, partial cds	377	75	0.198939
70	V|gi|114187440|gb|DQ885282.1||Hepatitis B virus isolate Q2006 surface envelope protein, partial sequence	485	135	0.278351
70	V|gi|86652565|gb|DQ377163.1||Hepatitis B virus isolate WJT32, complete genome	3197	75	0.023459
70	V|gi|258628578|gb|GQ486342.1||Hepatitis B virus isolate GS307 polymerase (pol) gene, partial cds	1032	150	0.145349
69	V|gi|207081378|gb|FJ001950.1||Hepatitis B virus isolate A.3.2 S gene, partial sequence	913	75	0.082147
69	V|gi|156569495|gb|EU027176.1||Hepatitis B virus isolate FR-HBVrt-pt3-26-26 polymerase (P) gene, partial cds	630	150	0.238095
69	V|gi|74038263|dbj|AB119255.1||Hepatitis B virus DNA, complete genome, strain:Ehime17:Iyo 0719039	3182	543	0.170647
69	V|gi|156570861|gb|EU027859.1||Hepatitis B virus isolate FR-HBVrt-pt6-6-16 polymerase (P) gene, partial cds	630	205	0.325397
69	V|gi|71912640|gb|DQ132430.1||Hepatitis B virus strain DE43 polymerase (Pol) gene, partial cds	685	254	0.370803
69	V|gi|156571445|gb|EU028151.1||Hepatitis B virus isolate FR-HBVrt-pt7-8-11 polymerase (P) gene, partial cds	630	75	0.119048
69	V|gi|16225764|gb|AF419540.1||Hepatitis B virus isolate I75-Fam M nonfunctional pre-core protein gene, complete sequence; core protein gene, complete cds	639	219	0.342723
69	V|gi|156569469|gb|EU027163.1||Hepatitis B virus isolate FR-HBVrt-pt3-21-30 polymerase (P) gene, partial cds	630	75	0.119048
68	V|gi|224979141|gb|FJ751562.1||Hepatitis B virus isolate HD1 polymerase (P) gene, partial cds	1024	75	0.073242
68	V|gi|284927766|gb|GU357846.1||Hepatitis B virus isolate Y10, complete genome	3182	565	0.177561
68	V|gi|156570269|gb|EU027563.1||Hepatitis B virus isolate FR-HBVrt-pt4-26-18 polymerase (P) gene, partial cds	630	75	0.119048
68	V|gi|91204801|dbj|AB210822.1||Hepatitis B virus DNA, complete genome, strain:Kokusai-Iryo 2-OS	3182	381	0.119736
68	V|gi|32811024|gb|AF528241.1||Hepatitis B virus ASC1033 core antigen precursor, gene, partial cds	150	75	0.5
68	V|gi|133741887|gb|EF367427.1||Hepatitis B virus isolate EI0348 S protein (S) gene, partial cds	360	79	0.219444
68	V|gi|209484912|gb|FJ023820.1||Hepatitis B virus isolate M04-2530 S protein (S) gene, complete cds	681	75	0.110132
68	V|gi|225632818|emb|FN295498.1||Hepatitis B virus S protein, isolate M2	681	190	0.279001
68	V|gi|34452617|gb|AY371901.1||Hepatitis B virus isolate IR:48 precore and core proteins (C) gene, complete cds	639	181	0.283255
68	V|gi|30409733|dbj|AB078031.2||Hepatitis B virus complete genome, isolate:FH1-YS	3182	319	0.100251
68	V|gi|226877037|gb|FJ349234.1||Hepatitis B virus isolate C82, complete genome	3182	384	0.120679
68	V|gi|258628030|gb|GQ486068.1||Hepatitis B virus isolate GS33 polymerase (pol) gene, partial cds	1032	305	0.295543
68	V|gi|251822878|dbj|AB466735.1||Hepatitis B virus S gene for hepatitis B surface antigen, partial cds, isolate: C0503221(MND)	396	75	0.189394
67	V|gi|227335969|gb|FJ904430.1||Hepatitis B virus isolate B10, complete genome	3182	711	0.223444
67	V|gi|258629130|gb|GQ486618.1||Hepatitis B virus isolate GS583 polymerase (pol) gene, partial cds	1032	75	0.072674
67	V|gi|78483359|dbj|AB221869.1||Hepatitis B virus S gene for hepatitis B surface antigen, partial cds, isolate: MNB04-628	396	102	0.257576
67	V|gi|227335674|gb|FJ904383.1||Hepatitis B virus isolate B78 large S protein, middle S protein, and S protein genes, complete cds	1170	125	0.106838
67	V|gi|227336085|gb|FJ904446.1||Hepatitis B virus isolate B64a, complete genome	3182	325	0.102137
67	V|gi|78484331|dbj|AB221845.1||Hepatitis B virus S gene for hepatitis B surface antigen, partial cds, isolate: MNB04-576	396	98	0.247475
67	V|gi|188572775|gb|EU414141.1||Hepatitis B virus strain 28051, complete genome	3182	996	0.313011
67	V|gi|194278018|gb|EU678599.1||Hepatitis B virus isolate s130 large S protein (S) gene, partial cds	914	110	0.12035
67	V|gi|198076005|gb|EU908836.1||Hepatitis B virus isolate HBVDP93 polymerase (P) and large S protein genes, partial cds; and middle S protein (S) and S protein (S) genes, complete cds	1182	355	0.300338
67	V|gi|156568968|gb|EU026912.1||Hepatitis B virus isolate FR-HBVrt-pt2-20-19 polymerase (P) gene, partial cds	630	75	0.119048
67	V|gi|258628414|gb|GQ486260.1||Hepatitis B virus isolate GS225 polymerase (pol) gene, partial cds	1032	166	0.160853
66	V|gi|198075950|gb|EU908825.1||Hepatitis B virus isolate HBVDL82 polymerase (P) and large S protein genes, partial cds; and middle S protein (S) and S protein (S) genes, complete cds	1182	214	0.181049
66	V|gi|189344984|gb|EU704393.1||Hepatitis B virus isolate IR-RCGLD-8123 S protein (S) gene, partial cds	355	88	0.247887
66	V|gi|227336071|gb|FJ904444.1||Hepatitis B virus isolate B61, complete genome	3182	400	0.125707
66	V|gi|196051099|gb|EU787447.1||Hepatitis B virus isolate W46, complete genome	3182	703	0.22093
66	V|gi|267847888|gb|GU079476.1||Hepatitis B virus isolate S74 reverse transcriptase (RT) gene, partial cds	1032	221	0.214147
66	V|gi|258628984|gb|GQ486545.1||Hepatitis B virus isolate GS510 polymerase (pol) gene, partial cds	1032	105	0.101744
66	V|gi|156570455|gb|EU027656.1||Hepatitis B virus isolate FR-HBVrt-pt5-27-40 polymerase (P) gene, partial cds	630	75	0.119048
65	V|gi|198075990|gb|EU908833.1||Hepatitis B virus isolate HBVDM90 polymerase (P) and large S protein genes, partial cds; and middle S protein (S) and S protein (S) genes, complete cds	1182	248	0.209814
65	V|gi|156568978|gb|EU026917.1||Hepatitis B virus isolate FR-HBVrt-pt2-20-33 polymerase (P) gene, partial cds	630	91	0.144444
65	V|gi|5532393|gb|AF136461.1|HBVMFG2|HBVMFG2 Hepatitis B virus strain MF large S protein gene, partial cds	489	240	0.490798
65	V|gi|295982945|gb|GU938347.1||Hepatitis B virus isolate 16 S protein (S) gene, complete cds	681	75	0.110132
65	V|gi|194278022|gb|EU678601.1||Hepatitis B virus isolate s132 large S protein (S) gene, partial cds	914	205	0.224289
64	V|gi|189171097|gb|EU498227.1||Hepatitis B virus isolate JL, complete genome	3215	117	0.036392
64	V|gi|90901307|gb|DQ412319.1||Hepatitis B virus isolate s03008344 S protein gene, complete cds	752	75	0.099734
64	V|gi|57904367|gb|AY856547.1||Hepatitis B virus isolate B12 nonfunctional pre-core protein gene, partial sequence; and core protein gene, partial cds	483	176	0.364389
64	V|gi|156569797|gb|EU027327.1||Hepatitis B virus isolate FR-HBVrt-pt4-9-5 polymerase (P) gene, partial cds	630	75	0.119048
64	V|gi|238865819|gb|FJ391565.1||Hepatitis B virus isolate hetero35-05 large S protein (S) gene, partial cds	644	75	0.11646
64	V|gi|90901374|gb|DQ412353.1||Hepatitis B virus isolate s04008720 S protein gene, complete cds	752	75	0.099734
64	V|gi|56342131|dbj|AB113879.1||Hepatitis B virus DNA, complete genome, strain:AH-1-ON980424	3215	75	0.023328
64	V|gi|258628236|gb|GQ486171.1||Hepatitis B virus isolate GS136 polymerase (pol) gene, partial cds	1032	237	0.229651
64	V|gi|195957262|gb|EU916206.1||Hepatitis B virus isolate S1.3, complete genome	3195	75	0.023474
63	V|gi|215400057|gb|EU859933.1||Hepatitis B virus isolate C67 from Belgium, complete genome	3221	75	0.023285
63	V|gi|21280293|dbj|AB073854.1||Hepatitis B virus DNA, complete genome, isolate:HBV-Ry30	3215	85	0.026439
63	V|gi|297594864|gb|GQ253229.1||Hepatitis B virus isolate MOD_145 HBx protein (X) and precore/core protein (C) genes, partial cds	220	75	0.340909
63	V|gi|291555651|emb|FN545824.1||Hepatitis B virus complete genome, strain 29136	3157	347	0.109914
63	V|gi|207081404|gb|FJ001976.1||Hepatitis B virus isolate B.4.2 S gene, partial sequence	912	300	0.328947
63	V|gi|295982931|gb|GU938321.1||Hepatitis B virus isolate 357 S protein (S) gene, complete cds	681	222	0.325991
63	V|gi|156569827|gb|EU027342.1||Hepatitis B virus isolate FR-HBVrt-pt4-11-11 polymerase (P) gene, partial cds	630	75	0.119048
63	V|gi|289598283|gb|GU456661.1||Hepatitis B virus isolate I_T99, complete genome	3182	676	0.212445
63	V|gi|227335730|gb|FJ904396.1||Hepatitis B virus isolate A12, complete genome	3182	569	0.178818
63	V|gi|225936094|gb|FJ868006.1||Hepatitis B virus isolate CHMPC73 nonfunctional precore/core protein gene, partial sequence	631	230	0.364501
63	V|gi|156568300|gb|EU026578.1||Hepatitis B virus isolate FR-HBVrt-pt1-8-3 polymerase (P) gene, partial cds	630	75	0.119048
63	V|gi|194278026|gb|EU678603.1||Hepatitis B virus isolate s134 large S protein (S) gene, partial cds	915	125	0.136612
63	V|gi|194772717|gb|EU594399.1||Hepatitis B virus strain 4484-97, complete genome	3182	535	0.168133
63	V|gi|56377725|dbj|AB109475.1||Hepatitis B virus DNA, complete genome, strain:Ehime7: Iyo 0218004	3182	459	0.144249
62	V|gi|29422656|gb|AF492265.1||Hepatitis B virus isolate ASC2322 S protein gene, partial cds	353	75	0.212465
62	V|gi|25187994|emb|AJ517799.1||Hepatitis B virus partial sAg gene for major surface antigen, isolate X54S1	466	75	0.160944
62	V|gi|222141903|gb|FJ562241.1||Hepatitis B virus isolate I67, complete genome	3215	91	0.028305
62	V|gi|128168758|dbj|AB263365.1||Hepatitis B virus S gene for hepatitis B surface antigen, partial cds, isolate: MonB04-022S	396	75	0.189394
62	V|gi|112359137|gb|DQ631553.1||Hepatitis B virus isolate other02-95 pre-S2 protein gene, partial cds	661	217	0.32829
62	V|gi|198075945|gb|EU908824.1||Hepatitis B virus isolate HBVDL81 polymerase (P) and large S protein genes, partial cds; and middle S protein (S) and S protein (S) genes, complete cds	1182	212	0.179357
62	V|gi|90901203|gb|DQ412266.1||Hepatitis B virus isolate S05012582 S protein gene, complete cds	752	75	0.099734
62	V|gi|224812203|gb|FJ622796.1||Hepatitis B virus isolate S2921 polymerase (P) gene, partial cds	1032	97	0.093992
62	V|gi|736184|emb|X85310.1||Hepatitis B virus X, PreC and C genes (Mannoni 2)	712	214	0.300562
62	V|gi|258628276|gb|GQ486191.1||Hepatitis B virus isolate GS156 polymerase (pol) gene, partial cds	1032	82	0.079457
61	V|gi|113471680|gb|DQ862756.1||Hepatitis B virus isolate AK-225 polymerase (P) and surface antigen (S) genes, partial cds	410	75	0.182927
61	V|gi|226876974|gb|FJ349225.1||Hepatitis B virus isolate H94, complete genome	3215	150	0.046656
61	V|gi|32811038|gb|AF528248.1||Hepatitis B virus ASC1111 core antigen precursor, gene, partial cds	150	75	0.5
61	V|gi|251832008|gb|GQ205384.1||Hepatitis B virus isolate T1434d, complete genome	3182	571	0.179447
61	V|gi|156571069|gb|EU027963.1||Hepatitis B virus isolate FR-HBVrt-pt6-12-2 polymerase (P) gene, partial cds	630	97	0.153968
61	V|gi|56418004|gb|AY653817.1||Hepatitis B virus isolate 5552-89 HBsAg protein (S) gene, complete cds	681	75	0.110132
61	V|gi|190351145|gb|EU726852.1||Hepatitis B virus isolate IR-RCGLD-6810 X protein gene, partial cds; and nonfunctional precore protein and nonfunctional core protein genes, partial sequence	731	166	0.227086
61	V|gi|258628298|gb|GQ486202.1||Hepatitis B virus isolate GS167 polymerase (pol) gene, partial cds	1032	224	0.217054
61	V|gi|207081391|gb|FJ001963.1||Hepatitis B virus isolate B.1 S gene, partial sequence	913	311	0.340635
61	V|gi|114187431|gb|DQ885273.1||Hepatitis B virus isolate H2006 surface envelope protein, partial sequence	410	75	0.182927
61	V|gi|261288904|gb|GQ477510.1||Hepatitis B virus isolate P108 large S protein, middle S protein, and S protein genes, complete cds	1170	424	0.362393
61	V|gi|297594674|gb|GQ253153.1||Hepatitis B virus isolate MOD_67 HBsAg (S) gene, partial cds	353	75	0.212465
61	V|gi|209484479|gb|FJ023565.1||Hepatitis B virus isolate C04-1608 non-functional precore/core protein (C) gene, complete sequence	792	75	0.094697
60	V|gi|112949735|gb|DQ855697.1||Hepatitis B virus isolate ANFR polymerase (S) gene, partial cds	378	133	0.351852
60	V|gi|133741885|gb|EF367426.1||Hepatitis B virus isolate EI00716 S protein (S) gene, partial cds	360	152	0.422222
60	V|gi|194772847|gb|EU594412.1||Hepatitis B virus strain 121-02, partial genome	2870	432	0.150523
60	V|gi|227335799|gb|FJ904406.1||Hepatitis B virus isolate A45, complete genome	3182	331	0.104023
60	V|gi|58190075|gb|AY738878.1||Hepatitis B virus strain Cha-d HBsAg (S) gene, complete cds	681	183	0.268722
60	V|gi|198075890|gb|EU908813.1||Hepatitis B virus isolate HBVDD70 polymerase (P) and large S protein genes, partial cds; and middle S protein (S) and S protein (S) genes, complete cds	1182	451	0.381557
60	V|gi|227335927|gb|FJ904424.1||Hepatitis B virus isolate A79a, complete genome	3182	502	0.157762
60	V|gi|83282767|gb|DQ297833.1||Hepatitis B virus isolate Bir01300 S protein (S) gene, partial cds	372	122	0.327957
60	V|gi|190402753|gb|EU581987.1||Hepatitis B virus isolate DU100-1995 middle S protein (S) gene, partial cds	674	116	0.172107
60	V|gi|156568594|gb|EU026725.1||Hepatitis B virus isolate FR-HBVrt-pt1-29-24 polymerase (P) gene, partial cds	630	75	0.119048
60	V|gi|167821913|gb|EU221432.1||Hepatitis B virus isolate HBV0008 polymerase (pol) gene, partial cds	479	169	0.352818
60	V|gi|226876943|gb|FJ349220.1||Hepatitis B virus isolate H144, complete genome	3182	355	0.111565
60	V|gi|133874436|dbj|AB274976.1||Hepatitis B virus s gene for S protein, complete cds, strain:AB382	3212	75	0.02335
60	V|gi|90901491|gb|DQ412412.1||Hepatitis B virus isolate S05016358 S protein gene, complete cds	752	150	0.199468
60	V|gi|238866245|gb|FJ391778.1||Hepatitis B virus isolate MSM13-07 large S protein (S) gene, partial cds	644	75	0.11646
60	V|gi|294509673|gb|GU812571.1||Hepatitis B virus isolate S8w0L11 polymerase gene, partial cds	393	75	0.19084
60	V|gi|116664555|gb|DQ980547.1||Hepatitis B virus strain E0113, complete genome	3128	149	0.047634
59	V|gi|225728796|gb|FJ751765.1||Hepatitis B virus strain D123-53 core protein (C) gene, complete cds	1115	79	0.070852
59	V|gi|27466574|gb|AY161159.1||Hepatitis B virus clone S8.1 complete genome	3125	688	0.22016
59	V|gi|207081397|gb|FJ001969.1||Hepatitis B virus isolate B.2.8 S gene, partial sequence	913	349	0.382256
59	V|gi|90991076|dbj|AB222709.1||Hepatitis B virus DNA, complete genome, isolate: UZBV34	3182	421	0.132307
59	V|gi|112359285|gb|DQ631627.1||Hepatitis B virus isolate hetero16-03 pre-S2 protein gene, partial cds	661	153	0.231467
59	V|gi|197292652|gb|EU939601.1||Hepatitis B virus isolate C177, complete genome	3215	85	0.026439
59	V|gi|6684076|gb|AF208876.1|AF208876|AF208876 Hepatitis B virus isolate pal6191 small surface antigen (s) gene, complete cds	681	75	0.110132
59	V|gi|156568866|gb|EU026861.1||Hepatitis B virus isolate FR-HBVrt-pt2-11-14 polymerase (P) gene, partial cds	630	136	0.215873
59	V|gi|116119296|gb|DQ995826.1||Hepatitis B virus isolate Pts18_Bas polymerase (P) gene, partial cds	776	225	0.289948
59	V|gi|113471686|gb|DQ862758.1||Hepatitis B virus isolate AK-227 polymerase (P) and surface antigen (S) genes, partial cds	410	75	0.182927
59	V|gi|258627980|gb|GQ486043.1||Hepatitis B virus isolate GS8 polymerase (pol) gene, partial cds	1032	185	0.179264
59	V|gi|156570287|gb|EU027572.1||Hepatitis B virus isolate FR-HBVrt-pt4-26-39 polymerase (P) gene, partial cds	630	75	0.119048
59	V|gi|156569077|gb|EU026967.1||Hepatitis B virus isolate FR-HBVrt-pt2-28-3 polymerase (P) gene, partial cds	630	129	0.204762
59	V|gi|156570931|gb|EU027894.1||Hepatitis B virus isolate FR-HBVrt-pt6-8-11 polymerase (P) gene, partial cds	630	106	0.168254
59	V|gi|4691602|gb|AF112927.1|AF112927|AF112927 HIV-1 isolate patient 53 country Brazil pol polyprotein gene, partial cds	1041	37	0.035543
58	V|gi|190351320|gb|EU726904.1||Hepatitis B virus isolate IR-RCGLD-0.05 X protein gene, partial cds; nonfunctional precore protein gene, partial sequence; and core protein gene, complete cds	733	158	0.215553
58	V|gi|224811249|gb|FJ622319.1||Hepatitis B virus isolate S2951 polymerase (P) gene, partial cds	1032	75	0.072674
58	V|gi|736178|emb|X85308.1||Hepatitis B virus X, PreC and C genes (Mannoni)	712	153	0.214888
58	V|gi|294663281|gb|GQ183451.1||Hepatitis B virus isolate MOD_4588, complete genome	3182	621	0.19516
58	V|gi|121485416|gb|EF177888.1||Hepatitis B virus isolate srb_56 S protein and polymerase genes, partial cds	444	75	0.168919
58	V|gi|48476455|gb|AY603427.1||Hepatitis B virus isolate 12T preC/core protein gene, promoter region and complete cds	918	150	0.163399
58	V|gi|189344808|gb|EU704305.1||Hepatitis B virus isolate IR-RCGLD-2305 S protein (S) gene, partial cds	355	135	0.380282
58	V|gi|62003921|gb|AY859870.1||Hepatitis B virus isolate 2247/2001_ayw4 HBsAg and polymerase genes, partial cds	303	75	0.247525
58	V|gi|62003900|gb|AY859863.1||Hepatitis B virus isolate 2073/2001_adw2 HBsAg and polymerase genes, partial cds	303	162	0.534653
58	V|gi|157057626|gb|EU075326.1||Hepatitis B virus isolate S194-C14 nonfunctional putative prepre-S protein (S) and nonfunctional S protein (S) genes, complete sequence	1501	75	0.049967
58	V|gi|194772835|gb|EU594411.1||Hepatitis B virus strain 2004-00, partial genome	2870	356	0.124042
58	V|gi|156568284|gb|EU026570.1||Hepatitis B virus isolate FR-HBVrt-pt1-3-5 polymerase (P) gene, partial cds	630	133	0.211111
58	V|gi|209484525|gb|FJ023643.1||Hepatitis B virus isolate C2_C04-1306 S protein (S) and core protein (C) genes, complete cds	3215	75	0.023328
58	V|gi|257219749|gb|GQ470393.1||Hepatitis B virus isolate IR28 polymerase (P) gene, partial cds	319	99	0.310345
58	V|gi|222824749|emb|FM200210.1||Hepatitis B virus DNA for S protein region, strain 49148	825	84	0.101818
58	V|gi|156571205|gb|EU028031.1||Hepatitis B virus isolate FR-HBVrt-pt6-16-26 polymerase (P) gene, partial cds	630	79	0.125397
58	V|gi|289598382|gb|GU456675.1||Hepatitis B virus isolate I_T13, complete genome	3182	369	0.115965
58	V|gi|60279620|dbj|AB205126.1||Hepatitis B virus DNA, complete genome, isolate: HBV-IF714-1	3182	165	0.051854
58	V|gi|197292892|gb|EU939660.1||Hepatitis B virus isolate C34, complete genome	3182	75	0.02357
58	V|gi|207081369|gb|FJ001941.1||Hepatitis B virus isolate A.1.1 S gene, partial sequence	913	150	0.164294
58	V|gi|736037|emb|X85270.1||Hepatitis B virus X, PreC and C genes (Usai)	712	407	0.571629
58	V|gi|163930001|dbj|AB330370.1||Hepatitis B virus X gene for X protein, complete cds, isolate: TAJ6HBV	3182	417	0.13105
57	V|gi|224812345|gb|FJ622867.1||Hepatitis B virus isolate S4534 polymerase (P) gene, partial cds	1032	289	0.280039
57	V|gi|124108321|gb|DQ988487.1||Hepatitis B virus isolate hetero21-04 HBsAg gene, partial cds	648	236	0.364198
57	V|gi|295982927|gb|GU938319.1||Hepatitis B virus isolate 354 S protein (S) gene, complete cds	681	287	0.421439
57	V|gi|164416602|gb|EU185779.1||Hepatitis B virus isolate H-IDU6 pre-C/C protein gene, partial cds	675	254	0.376296
57	V|gi|189345108|gb|EU704455.1||Hepatitis B virus isolate IR-RCGLD-L023 S protein (S) gene, partial cds	355	75	0.211268
57	V|gi|207581471|gb|FJ178497.1||Hepatitis B virus isolate HBV794GR S protein (S) gene, partial cds	195	83	0.425641
57	V|gi|128168733|dbj|AB263354.1||Hepatitis B virus S gene for hepatitis B surface antigen, partial cds, isolate: MonB04-011S	396	75	0.189394
57	V|gi|194369778|gb|EU736416.1||Hepatitis B virus isolate H3T1-16 X protein (X), precore/core protein (C), and core protein (C) genes, partial cds	394	104	0.263959
57	V|gi|198075840|gb|EU908803.1||Hepatitis B virus isolate HBVDB60 polymerase (P) and large S protein genes, partial cds; and middle S protein (S) and S protein (S) genes, complete cds	1182	396	0.335025
57	V|gi|293339685|gb|GU594097.1||Hepatitis B virus isolate DB11UAE S protein-like gene, partial sequence	363	75	0.206612
57	V|gi|255653204|gb|GQ161754.1||Hepatitis B virus isolate GH16, complete genome	3212	296	0.092154
57	V|gi|289598375|gb|GU456674.1||Hepatitis B virus isolate I_T16, complete genome	3182	607	0.190761
57	V|gi|156570251|gb|EU027554.1||Hepatitis B virus isolate FR-HBVrt-pt4-26-1 polymerase (P) gene, partial cds	630	150	0.238095
57	V|gi|116119324|gb|DQ995840.1||Hepatitis B virus isolate Pts32_Bas polymerase (P) gene, partial cds	777	353	0.454311
57	V|gi|190402729|gb|EU581975.1||Hepatitis B virus isolate DU129-1996 middle S protein (S) gene, partial cds	674	184	0.272997
57	V|gi|112161872|gb|DQ838810.1||Hepatitis B virus isolate 225-HCC surface antigen (sAg) gene, partial cds	159	79	0.496855
57	V|gi|161137871|gb|EF158149.1||Hepatitis B virus isolate A-5 core protein gene, partial cds	118	75	0.635593
57	V|gi|227335474|gb|FJ904333.1||Hepatitis B virus isolate A30 large S protein, middle S protein, and S protein genes, complete cds	1170	176	0.150427
57	V|gi|90901290|gb|DQ412310.1||Hepatitis B virus isolate s03001562 S protein gene, complete cds	752	231	0.307181
57	V|gi|188572842|gb|EU414067.1||Hepatitis B virus strain 28026 large S protein gene, partial cds	869	450	0.517837
57	V|gi|37223445|gb|AY391880.1||Hepatitis B virus isolate IR:15 surface antigen protein (S) gene, partial cds	839	272	0.324195
57	V|gi|225936072|gb|FJ867993.1||Hepatitis B virus isolate LCMPC83 precore/core protein gene, partial cds	631	241	0.381933
57	V|gi|146747067|gb|EF514320.1||Hepatitis B virus isolate HBVDB38 polymerase (P) and large S protein (S) genes, partial cds; and middle S protein (S) and S protein (S) genes, complete cds	1182	224	0.189509
56	V|gi|736175|emb|X85307.1||Hepatitis B virus X, PreC and C genes (Flore)	712	225	0.316011
56	V|gi|736017|emb|X85265.1||Hepatitis B virus X, PreC and C genes (Frailis)	712	147	0.206461
56	V|gi|293339706|gb|GU594118.1||Hepatitis B virus isolate DD11UAE S protein-like gene, partial sequence	350	76	0.217143
56	V|gi|124108283|gb|DQ988468.1||Hepatitis B virus isolate hetero18-04 HBsAg gene, partial cds	648	76	0.117284
56	V|gi|261157157|gb|FJ657526.1||Hepatitis B virus isolate BA115 polymerase (P) and surface antigen (S) genes, partial cds	525	89	0.169524
56	V|gi|156570315|gb|EU027586.1||Hepatitis B virus isolate FR-HBVrt-pt5-6-19 polymerase (P) gene, partial cds	630	150	0.238095
56	V|gi|34452637|gb|AY371909.1||Hepatitis B virus isolate IR:13 precore protein pseudogene, complete sequence; and core protein (C) gene, complete cds	639	75	0.117371
56	V|gi|128168756|dbj|AB263364.1||Hepatitis B virus S gene for hepatitis B surface antigen, partial cds, isolate: MonB04-021S	396	75	0.189394
56	V|gi|146335745|gb|EF493200.1||Hepatitis B virus isolate M-DP2 polymerase and S protein genes, partial cds	196	76	0.387755
56	V|gi|3820931|emb|AJ009999.1||Hepatitis B virus (patient 4b isolate) c and p genes, partial	646	269	0.416409
55	V|gi|32140526|gb|AY274433.1||Hepatitis B virus isolate F-32 precore protein (C) gene, partial cds	488	245	0.502049
55	V|gi|190402801|gb|EU582011.1||Hepatitis B virus isolate DU112-1995 middle S protein (S) gene, partial cds	674	228	0.338279
55	V|gi|226815422|gb|FJ437129.1||Hepatitis B virus strain IR-TUMS-102 S protein (S) gene, partial cds	648	123	0.189815
55	V|gi|156569897|gb|EU027377.1||Hepatitis B virus isolate FR-HBVrt-pt4-17-4 polymerase (P) gene, partial cds	630	150	0.238095
55	V|gi|189086582|gb|EU693469.1||Hepatitis B virus isolate HCC-18 S protein (S) gene, partial cds	585	150	0.25641
55	V|gi|90901317|gb|DQ412324.1||Hepatitis B virus isolate s03010175 S protein gene, complete cds	752	131	0.174202
55	V|gi|224978931|gb|FJ751454.1||Hepatitis B virus isolate C60 polymerase (P) gene, partial cds	1028	75	0.072957
55	V|gi|156569553|gb|EU027205.1||Hepatitis B virus isolate FR-HBVrt-pt3-29-40 polymerase (P) gene, partial cds	630	75	0.119048
55	V|gi|296881473|gb|HM042266.1||Hepatitis B virus isolate 472 truncated precore/core protein (C) and core protein (C) genes, complete cds	1028	109	0.106031
55	V|gi|124108163|gb|DQ988408.1||Hepatitis B virus isolate unknown11-04 HBsAg gene, partial cds	648	94	0.145062
55	V|gi|30525206|gb|AY269046.1||Hepatitis B virus isolate 0470 core protein gene, complete cds	552	115	0.208333
54	V|gi|224812349|gb|FJ622869.1||Hepatitis B virus isolate S4146 polymerase (P) gene, partial cds	1032	75	0.072674
54	V|gi|90901181|gb|DQ412254.1||Hepatitis B virus isolate s04020623 S protein gene, complete cds	752	97	0.128989
54	V|gi|190402789|gb|EU582005.1||Hepatitis B virus isolate DU046-1991 middle S protein (S) gene, partial cds	674	230	0.341246
54	V|gi|258628552|gb|GQ486329.1||Hepatitis B virus isolate GS294 polymerase (pol) gene, partial cds	1032	104	0.100775
54	V|gi|56090020|gb|AY796030.1||Hepatitis B virus isolate FC1.9, complete genome	3182	844	0.265242
54	V|gi|190402781|gb|EU582001.1||Hepatitis B virus isolate DU114-1995 middle S protein (S) gene, partial cds	674	205	0.304154
54	V|gi|254945623|gb|FJ692561.1||Hepatitis B virus isolate A1_48040, complete genome	3221	98	0.030425
54	V|gi|126009735|gb|EF103275.1||Hepatitis B virus isolate Ran11, complete genome	3182	576	0.181018
54	V|gi|28866914|dbj|AB104894.1||Hepatitis B virus X gene for X protein, complete cds, genotype D, wild	465	183	0.393548
54	V|gi|74831642|emb|AM040698.1||Hepatitis B virus proviral partial preS1/preS2/S gene for surface antigen, isolate hun62	650	339	0.521538
54	V|gi|251832016|gb|GQ205385.1||Hepatitis B virus isolate T1469, complete genome	3182	260	0.08171
53	V|gi|58190115|gb|AY738898.1||Hepatitis B virus strain 565-96 HBsAg (S) gene, complete cds	681	75	0.110132
53	V|gi|294459690|dbj|AB555497.1||Hepatitis B virus DNA, complete genome, isolate: HBV-TA37	3182	629	0.197674
53	V|gi|62003813|gb|AY859834.1||Hepatitis B virus isolate 1703/2001_ayw2 HBsAg and polymerase genes, partial cds	303	75	0.247525
53	V|gi|94466566|emb|AM110876.1||Hepatitis B virus preC/C gene for preC/core protein, isolate Lag531	518	97	0.187259
53	V|gi|71611021|dbj|AB201290.1||Hepatitis B virus genes for X protein, precore/core ORF, complete cds, isolate:Benin293	3212	217	0.067559
53	V|gi|84682846|gb|DQ336684.1||Hepatitis B virus isolate S2 clone 5 HBcAg, Pol (pol), and HBsAg (S) genes, complete cds; and X protein (X) gene, partial cds	3163	648	0.204869
53	V|gi|190402811|gb|EU582016.1||Hepatitis B virus isolate DU147-1998 middle S protein (S) gene, partial cds	674	148	0.219585
53	V|gi|112162100|gb|DQ838924.1||Hepatitis B virus isolate 493-HCC surface antigen (sAg) gene, partial cds	159	103	0.647799
53	V|gi|112949733|gb|DQ855696.1||Hepatitis B virus isolate NEMA polymerase (S) gene, partial cds	378	184	0.486772
53	V|gi|75699692|gb|DQ164373.1||Hepatitis B virus clone SV010194_HBV nonfunctional precore/core protein gene, partial sequence	230	107	0.465217
53	V|gi|222160880|gb|FJ606851.1||Hepatitis B virus isolate 17IBTO.IR polymerase (P) gene, partial cds	688	75	0.109012
53	V|gi|71362926|gb|DQ095917.1||Hepatitis B virus isolate A160 surface antigen (S) gene, partial cds	272	75	0.275735
53	V|gi|156570875|gb|EU027866.1||Hepatitis B virus isolate FR-HBVrt-pt6-6-30 polymerase (P) gene, partial cds	630	175	0.277778
53	V|gi|156568332|gb|EU026594.1||Hepatitis B virus isolate FR-HBVrt-pt1-13-12 polymerase (P) gene, partial cds	630	87	0.138095
53	V|gi|227335912|gb|FJ904422.1||Hepatitis B virus isolate A76, complete genome	3182	478	0.15022
53	V|gi|128168746|dbj|AB263359.1||Hepatitis B virus S gene for hepatitis B surface antigen, partial cds, isolate: MonB04-016S	396	75	0.189394
53	V|gi|189344868|gb|EU704335.1||Hepatitis B virus isolate IR-RCGLD-L004 S protein (S) gene, partial cds	355	75	0.211268
53	V|gi|258628704|gb|GQ486405.1||Hepatitis B virus isolate GS370 polymerase (pol) gene, partial cds	1032	323	0.312984
53	V|gi|188572816|gb|EU414040.1||Hepatitis B virus strain 28129 X peptide (X) gene, partial cds	984	270	0.27439
53	V|gi|124108311|gb|DQ988482.1||Hepatitis B virus isolate MSM21-04 HBsAg gene, partial cds	648	77	0.118827
53	V|gi|62003669|gb|AY859786.1||Hepatitis B virus isolate 1322/2001_ayw2 HBsAg and polymerase genes, partial cds	303	75	0.247525
53	V|gi|133900299|gb|EF443221.1||Hepatitis B virus isolate p27B S protein (S) gene, partial cds	656	239	0.364329
53	V|gi|27466539|gb|AY161154.1||Hepatitis B virus clone S6.5, complete genome	3134	152	0.0485
52	V|gi|291555908|emb|FN547354.1||Hepatitis B virus genomic DNA for S protein region, strain 42279	815	83	0.10184
52	V|gi|113473315|gb|DQ852970.1||Hepatitis B virus isolate Alaska819 polymerase gene, partial sequence	334	75	0.224551
52	V|gi|87295370|gb|DQ315778.1||Hepatitis B virus isolate EI0388, complete genome	3212	580	0.180573
52	V|gi|10953133|gb|AF289960.1|AF289960|AF289960 Hepatitis B virus isolate BBsHCC251 X protein (X) and core protein (prec/C) genes, partial cds	609	260	0.426929
52	V|gi|90901514|gb|DQ412424.1||Hepatitis B virus isolate s05018056 S protein gene, complete cds	752	240	0.319149
52	V|gi|146747112|gb|EF514329.1||Hepatitis B virus isolate HBVDS47 polymerase (P) and large S protein (S) genes, partial cds; and middle S protein (S) and S protein (S) genes, complete cds	1182	354	0.299492
52	V|gi|71363212|gb|DQ096060.1||Hepatitis B virus isolate 5126 surface antigen (S) gene, partial cds	272	75	0.275735
52	V|gi|62001766|gb|AY945307.1||Hepatitis B virus, complete genome	3182	445	0.139849
51	V|gi|269994031|dbj|AB471849.1||Hepatitis B virus DNA, complete genome, isolate: F1S-C2	3215	75	0.023328
51	V|gi|225936100|gb|FJ868010.1||Hepatitis B virus isolate CHNPC45 nonfunctional precore/core protein gene, partial sequence	631	253	0.400951
51	V|gi|90403327|dbj|AB230921.1||Hepatitis B virus S gene for surface antigen, partial cds, isolate: MNB05-055	396	75	0.189394
51	V|gi|207081387|gb|FJ001959.1||Hepatitis B virus isolate A.4.3 S gene, partial sequence	913	157	0.171961
51	V|gi|157649729|gb|EF690479.1||Hepatitis B virus isolate 041-N S protein (S) gene, complete cds	681	160	0.234949
51	V|gi|329637|gb|J02202.1|HPBADYW|HPBADYW human hepatitis b virus subtype adyw antigen genes (core antigen and surface antigen)	2743	442	0.161137
51	V|gi|71912604|gb|DQ132412.1||Hepatitis B virus strain SP31a polymerase (Pol) gene, partial cds	754	272	0.360743
51	V|gi|37195628|gb|AY155381.1||Hepatitis B virus isolate NC89-20 surface antigen (S) gene, partial cds	363	78	0.214876
51	V|gi|226876851|gb|FJ349207.1||Hepatitis B virus isolate H22, complete genome	3182	656	0.20616
51	V|gi|23955327|gb|AF542684.1||Hepatitis B virus isolate BTG26 middle S protein (S) gene, partial cds	379	150	0.395778
51	V|gi|295901291|dbj|AB531981.1||Hepatitis B virus C gene for core protein, complete cds, clone: Wild-5	676	75	0.110947
51	V|gi|94467983|gb|DQ478893.1||Hepatitis B virus isolate CHN-QH29, complete genome	3215	99	0.030793
51	V|gi|16225718|gb|AF419527.1||Hepatitis B virus isolate I45-Fam G nonfunctional pre-core protein gene, complete sequence; core protein gene, complete cds	639	89	0.13928
50	V|gi|115265346|dbj|AB236449.1||Hepatitis B virus S gene for hepatitis B surface antigen, partial cds, isolate: NeB00-092C	396	75	0.189394
50	V|gi|23380127|gb|AY122574.1||Hepatitis B virus isolate T251 surface antigen gene, complete cds; and polymerase gene, partial cds	681	208	0.305433
50	V|gi|90901520|gb|DQ412427.1||Hepatitis B virus isolate s05019461 S protein gene, complete cds	752	115	0.152926
50	V|gi|258629310|gb|GQ486708.1||Hepatitis B virus isolate GS673 polymerase (pol) gene, partial cds	1032	215	0.208333
50	V|gi|112210313|gb|DQ848634.1||Hepatitis B virus isolate 948-HCC-sAg sAg gene, partial cds	159	95	0.597484
50	V|gi|56418064|gb|AY653847.1||Hepatitis B virus isolate 3806-91 HBsAg protein (S) gene, complete cds	681	75	0.110132
50	V|gi|156569577|gb|EU027217.1||Hepatitis B virus isolate FR-HBVrt-pt3-31-13 polymerase (P) gene, partial cds	630	75	0.119048
50	V|gi|67989572|gb|DQ082860.1||Hepatitis B virus isolate HBV-2258 genotype D S protein gene, partial cds	272	114	0.419118
50	V|gi|189345178|gb|EU704490.1||Hepatitis B virus isolate IR-RCGLD-8239 S protein (S) gene, partial cds	355	153	0.430986
50	V|gi|297594690|gb|GQ253161.1||Hepatitis B virus isolate MOD_75 HBsAg (S) gene, partial cds	353	97	0.274788
50	V|gi|90403267|dbj|AB230890.1||Hepatitis B virus S gene for surface antigen, partial cds, isolate: MNB05-009	396	80	0.20202
50	V|gi|187403680|gb|EU395779.1||Hepatitis B virus isolate HBV-6-05 large S protein gene, partial cds	1024	344	0.335938
49	V|gi|209485060|gb|FJ023904.1||Hepatitis B virus isolate M04-4027 S protein (S) gene, complete cds	681	75	0.110132
49	V|gi|294663309|gb|GQ183455.1||Hepatitis B virus isolate MOD_4573, complete genome	3182	360	0.113136
49	V|gi|62004248|gb|AY859979.1||Hepatitis B virus isolate 896/2002_ayw3(DR) HBsAg and polymerase genes, partial cds	303	81	0.267327
49	V|gi|75915064|gb|DQ184661.1||Hepatitis B virus strain PC11 nonfunctional precore protein gene, partial sequence	272	75	0.275735
49	V|gi|258628996|gb|GQ486551.1||Hepatitis B virus isolate GS516 polymerase (pol) gene, partial cds	1008	267	0.264881
49	V|gi|156570141|gb|EU027499.1||Hepatitis B virus isolate FR-HBVrt-pt4-23-2 polymerase (P) gene, partial cds	630	164	0.260317
49	V|gi|294663302|gb|GQ183454.1||Hepatitis B virus isolate MOD_4582, complete genome	3182	394	0.123821
49	V|gi|129307087|gb|EF432776.1||Hepatitis B virus strain HBVFA19212PK S protein gene, partial cds	362	93	0.256906
49	V|gi|196051027|gb|EU787437.1||Hepatitis B virus isolate 17, complete genome	3182	503	0.158077
49	V|gi|227335898|gb|FJ904420.1||Hepatitis B virus isolate A71a, complete genome	3182	443	0.139221
49	V|gi|102621387|gb|DQ464182.1||Hepatitis B virus isolate S4 HBcAg protein, Pol protein (Pol), and HBsAg protein (S) genes, complete cds; and X protein (X) gene, partial cds	3182	742	0.233187
49	V|gi|90901296|gb|DQ412313.1||Hepatitis B virus isolate S03003587 S protein gene, complete cds	752	363	0.482713
49	V|gi|258628954|gb|GQ486530.1||Hepatitis B virus isolate GS495 polymerase (pol) gene, partial cds	1032	175	0.169574
49	V|gi|74831603|emb|AM040690.1||Hepatitis B virus proviral partial preS1/preS2/S gene for surface antigen, isolate hun84	650	167	0.256923
49	V|gi|207081403|gb|FJ001975.1||Hepatitis B virus isolate B.4.1 S gene, partial sequence	913	75	0.082147
49	V|gi|213494833|gb|FJ386611.1||Hepatitis B virus isolate 2018, complete genome	3215	183	0.056921
49	V|gi|225936038|gb|FJ867973.1||Hepatitis B virus isolate HCCNPC56 precore/core protein gene, partial cds	631	154	0.244057
49	V|gi|156571537|gb|EU028197.1||Hepatitis B virus isolate FR-HBVrt-pt7-11-23 polymerase (P) gene, partial cds	630	75	0.119048
49	V|gi|289598197|gb|GU456649.1||Hepatitis B virus isolate I_T57, complete genome	3182	427	0.134192
49	V|gi|258628364|gb|GQ486235.1||Hepatitis B virus isolate GS200 polymerase (pol) gene, partial cds	1032	150	0.145349
48	V|gi|188572962|gb|EU414127.1||Hepatitis B virus strain 28046 S protein gene, partial cds	716	81	0.113128
48	V|gi|90901230|gb|DQ412280.1||Hepatitis B virus isolate s02003096 S protein gene, complete cds	752	173	0.230053
48	V|gi|255653306|gb|GQ161767.1||Hepatitis B virus isolate GU1616, complete genome	3212	79	0.024595
48	V|gi|156570707|gb|EU027782.1||Hepatitis B virus isolate FR-HBVrt-pt6-1-5 polymerase (P) gene, partial cds	630	195	0.309524
48	V|gi|133900345|gb|EF443244.1||Hepatitis B virus isolate p39A S protein (S) gene, partial cds	656	75	0.114329
48	V|gi|116119338|gb|DQ995847.1||Hepatitis B virus isolate Pts12_PreT polymerase (P) gene, partial cds	850	222	0.261176
48	V|gi|255502245|gb|GQ353299.1||Hepatitis B virus isolate MK2 S protein (S) gene, complete cds	681	75	0.110132
48	V|gi|117935925|gb|DQ890022.1||Paramecium bursaria Chlorella virus FR483, complete genome	321240	337	0.001049
48	V|gi|297594746|gb|GQ253189.1||Hepatitis B virus isolate MOD_103 HBsAg (S) gene, partial cds	353	75	0.212465
48	V|gi|117582102|gb|DQ677291.2||Hepatitis B virus isolate K126 surface antigen (S) gene, partial cds	361	91	0.252078
48	V|gi|56342111|dbj|AB113875.1||Hepatitis B virus DNA, complete genome, strain:HCC-1-MC	3215	150	0.046656
48	V|gi|3328111|gb|AF072465.1|AF072465|AF072465 Hepatitis B virus surface antigen (S) gene, complete cds	720	91	0.126389
48	V|gi|198076010|gb|EU908837.1||Hepatitis B virus isolate HBVDS94 polymerase (P) and large S protein genes, partial cds; and middle S protein (S) and S protein (S) genes, complete cds	1182	424	0.358714
48	V|gi|224811681|gb|FJ622535.1||Hepatitis B virus isolate S4384 polymerase (P) gene, partial cds	1032	75	0.072674
48	V|gi|58190045|gb|AY738863.1||Hepatitis B virus strain 1272-00 HBsAg (S) gene, complete cds	681	266	0.390602
48	V|gi|222142229|gb|FJ562309.1||Hepatitis B virus isolate I200, complete genome	3182	753	0.236644
48	V|gi|258628412|gb|GQ486259.1||Hepatitis B virus isolate GS224 polymerase (pol) gene, partial cds	1032	197	0.190891
47	V|gi|294663337|gb|GQ183459.1||Hepatitis B virus isolate MOD_4585, complete genome	3182	395	0.124136
47	V|gi|261292094|gb|GQ922003.1||Hepatitis B virus isolate 2B3225, complete genome	3182	352	0.110622
47	V|gi|10953103|gb|AF289950.1|AF289950|AF289950 Hepatitis B virus isolate BBsCO75 X protein (X) and core protein (prec/C) genes, partial cds	609	101	0.165846
47	V|gi|224811539|gb|FJ622464.1||Hepatitis B virus isolate S2965 polymerase (P) gene, partial cds	1032	154	0.149225
47	V|gi|113471195|gb|DQ862594.1||Hepatitis B virus isolate AK-041 polymerase (P) and surface antigen (S) genes, partial cds	410	89	0.217073
47	V|gi|94467948|gb|DQ478886.1||Hepatitis B virus isolate CHN-QH5, complete genome	3215	155	0.048212
47	V|gi|156570283|gb|EU027570.1||Hepatitis B virus isolate FR-HBVrt-pt4-26-36 polymerase (P) gene, partial cds	630	104	0.165079
47	V|gi|112359255|gb|DQ631612.1||Hepatitis B virus isolate other11-00 pre-S2 protein gene, partial cds	661	222	0.335855
47	V|gi|16930291|gb|AF324124.1||Hepatitis B virus isolate U8 core protein gene, complete cds	552	326	0.59058
47	V|gi|736088|emb|X85283.1||Hepatitis B virus X, PreC and C genes (Ferracuti)	712	295	0.414326
47	V|gi|28412129|gb|AY184107.1||Hepatitis B virus isolate AN surface antigen and polymerase genes, partial cds	126	75	0.595238
47	V|gi|289598318|gb|GU456666.1||Hepatitis B virus isolate I_T2, complete genome	3182	358	0.112508
47	V|gi|37811569|gb|AY382521.1||Hepatitis B virus isolate Vu-J2 precore/core protein (C) gene, partial cds	548	266	0.485401
47	V|gi|38374274|gb|AY230122.1||Hepatitis B virus isolate case 18 non-tumor large surface protein, middle surface protein, and small surface protein genes, complete cds	1186	171	0.144182
47	V|gi|297594879|gb|GQ253234.1||Hepatitis B virus isolate MOD_150 HBx protein (X) and precore/core protein (C) genes, partial cds	220	75	0.340909
47	V|gi|112359175|gb|DQ631572.1||Hepatitis B virus isolate IDU07-94 pre-S2 protein gene, partial cds	661	212	0.320726
47	V|gi|258628218|gb|GQ486162.1||Hepatitis B virus isolate GS127 polymerase (pol) gene, partial cds	1032	75	0.072674
47	V|gi|3820937|emb|AJ010000.1||Hepatitis B virus (patient 5 isolate) c and p genes, partial	646	389	0.602167
47	V|gi|113471452|gb|DQ862680.1||Hepatitis B virus isolate AK-133 polymerase (P) and surface antigen (S) genes, partial cds	410	95	0.231707
47	V|gi|156569367|gb|EU027112.1||Hepatitis B virus isolate FR-HBVrt-pt3-6-28 polymerase (P) gene, partial cds	630	155	0.246032
46	V|gi|16930270|gb|AF324113.1||Hepatitis B virus isolate 0094 core protein gene, complete cds	552	75	0.13587
46	V|gi|28436087|dbj|AB090268.1||Hepatitis B virus DNA, complete genome, strain:CH1-OHs	3182	431	0.135449
46	V|gi|156570725|gb|EU027791.1||Hepatitis B virus isolate FR-HBVrt-pt6-2-5 polymerase (P) gene, partial cds	630	75	0.119048
46	V|gi|112949889|gb|DQ855774.1||Hepatitis B virus isolate JOCL polymerase (S) gene, partial cds	378	81	0.214286
46	V|gi|258629338|gb|GQ486722.1||Hepatitis B virus isolate GS687 polymerase (pol) gene, partial cds	1032	255	0.247093
46	V|gi|238866333|gb|FJ391822.1||Hepatitis B virus isolate hetero23-06 large S protein (S) gene, partial cds	644	195	0.302795
46	V|gi|156569479|gb|EU027168.1||Hepatitis B virus isolate FR-HBVrt-pt3-26-8 polymerase (P) gene, partial cds	630	172	0.273016
46	V|gi|258629412|gb|GQ486759.1||Hepatitis B virus isolate GS724 polymerase (pol) gene, partial cds	1032	441	0.427326
46	V|gi|58190083|gb|AY738882.1||Hepatitis B virus strain 33234-73 HBsAg (S) gene, complete cds	681	181	0.265786
46	V|gi|121485362|gb|EF177870.1||Hepatitis B virus isolate srb_24 S protein and polymerase genes, partial cds	444	163	0.367117
46	V|gi|15384570|gb|AF360977.1||Hepatitis B virus isolate mong78 HBs antigen (S) gene, partial cds	477	105	0.220126
46	V|gi|124108319|gb|DQ988486.1||Hepatitis B virus isolate hetero23-04 HBsAg gene, partial cds	648	75	0.115741
45	V|gi|198076040|gb|EU908843.1||Hepatitis B virus isolate HBVDZ100 polymerase (P) and large S protein genes, partial cds; and middle S protein (S) and S protein (S) genes, complete cds	1182	325	0.274958
45	V|gi|224811485|gb|FJ622437.1||Hepatitis B virus isolate S4088 polymerase (P) gene, partial cds	1032	75	0.072674
45	V|gi|148491507|gb|EF584644.1||Hepatitis B virus isolate 17HBV5PK large S protein (S) gene, partial cds	967	342	0.353671
45	V|gi|156569435|gb|EU027146.1||Hepatitis B virus isolate FR-HBVrt-pt3-15-20 polymerase (P) gene, partial cds	630	98	0.155556
45	V|gi|1107590|emb|X80925.1||Hepatitis B virus (patient 6) complete genome	3182	718	0.225644
45	V|gi|37223443|gb|AY391879.1||Hepatitis B virus isolate IR:14 surface antigen protein (S) gene, partial cds	839	259	0.308701
45	V|gi|294663407|gb|GQ183469.1||Hepatitis B virus isolate MOD_4602, complete genome	3182	538	0.169076
45	V|gi|190402731|gb|EU581976.1||Hepatitis B virus isolate DU132-1999 middle S protein (S) gene, partial cds	674	188	0.278932
45	V|gi|111607505|gb|DQ839512.1||Hepatitis B virus isolate IR-TMU-37 polymerase (Pol) gene, partial cds	529	197	0.372401
45	V|gi|146747092|gb|EF514325.1||Hepatitis B virus isolate HBVDP43 polymerase (P) and large S protein (S) genes, partial cds; and middle S protein (S) and S protein (S) genes, complete cds	1182	313	0.264805
45	V|gi|145322819|gb|EF395268.1||Hepatitis B virus isolate EIBB120 precore/core (C) and core (C) genes, partial cds	489	156	0.319018
45	V|gi|188572697|gb|EU414057.1||Hepatitis B virus strain 28042 core protein gene, complete cds	859	293	0.341094
45	V|gi|32140524|gb|AY274432.1||Hepatitis B virus isolate F-24 precore protein (C) gene, partial cds	488	91	0.186475
45	V|gi|34452655|gb|AY371917.1||Hepatitis B virus isolate IR:53 precore protein pseudogene, complete sequence; and core protein (C) gene, complete cds	639	219	0.342723
45	V|gi|4884885|gb|AF134140.1|AF134140|AF134140 Hepatitis B virus strain BA3.2 surface antigen gene, complete cds	681	75	0.110132
45	V|gi|189344810|gb|EU704306.1||Hepatitis B virus isolate IR-RCGLD-6813 S protein (S) gene, partial cds	355	75	0.211268
45	V|gi|157931902|gb|EU159677.1||Hepatitis B virus isolate Irish-3 polymerase (P) gene, partial cds; and middle S protein (S) gene, complete cds	891	150	0.16835
45	V|gi|125995358|dbj|AB270538.1||Hepatitis B virus DNA, complete genome, isolate: MGL231F	3182	858	0.269642
45	V|gi|38198497|emb|AJ605006.1||Hepatitis B virus partial preS/S gene, isolate CAEch046	1016	75	0.073819
45	V|gi|258628898|gb|GQ486502.1||Hepatitis B virus isolate GS467 polymerase (pol) gene, partial cds	1032	162	0.156977
45	V|gi|190351317|gb|EU726903.1||Hepatitis B virus isolate IR-RCGLD-3454 X protein gene, partial cds; nonfunctional precore protein gene, partial sequence; and core protein gene, complete cds	733	75	0.102319
45	V|gi|294663379|gb|GQ183465.1||Hepatitis B virus isolate MOD_4614, complete genome	3182	558	0.175361
45	V|gi|57904428|gb|AY856572.1||Hepatitis B virus isolate GH109 nonfunctional pre-core protein gene, partial sequence; and core protein gene, partial cds	255	127	0.498039
44	V|gi|38374303|gb|AY236163.1||Hepatitis B virus isolate 29, complete genome	3169	310	0.097823
44	V|gi|736077|emb|X85280.1||Hepatitis B virus X, PreC and C genes (Porcu)	712	270	0.379213
44	V|gi|90901412|gb|DQ412372.1||Hepatitis B virus isolate s04021495 S protein gene, complete cds	752	205	0.272606
44	V|gi|258628824|gb|GQ486465.1||Hepatitis B virus isolate GS430 polymerase (pol) gene, partial cds	1032	83	0.080426
44	V|gi|56417990|gb|AY653810.1||Hepatitis B virus isolate 4543-97 HBsAg protein (S) gene, complete cds	681	150	0.220264
44	V|gi|78565261|gb|DQ222411.1||Hepatitis B virus isolate P6 precore/core protein gene, partial cds	339	75	0.221239
44	V|gi|262064570|gb|GQ475353.1||Hepatitis B virus isolate KOR49HCC, complete genome	3137	75	0.023908
44	V|gi|91204781|dbj|AB210818.1||Hepatitis B virus DNA, complete genome, strain:Ehime 21-NM	3182	401	0.126021
44	V|gi|21636737|gb|AF474402.1||Hepatitis B virus isolate SR6.2/X2 core protein (C) gene, partial cds	390	160	0.410256
44	V|gi|128168716|dbj|AB263349.1||Hepatitis B virus S gene for hepatitis B surface antigen, partial cds, isolate: MonB04-005S	396	78	0.19697
43	V|gi|116489843|gb|DQ993181.1||Hepatitis B virus strain A0583, complete genome	3139	112	0.03568
43	V|gi|224811803|gb|FJ622596.1||Hepatitis B virus isolate S2784 polymerase (P) gene, partial cds	1032	75	0.072674
43	V|gi|294663386|gb|GQ183466.1||Hepatitis B virus isolate MOD_4577, complete genome	3182	498	0.156505
43	V|gi|156570729|gb|EU027793.1||Hepatitis B virus isolate FR-HBVrt-pt6-2-1 polymerase (P) gene, partial cds	630	198	0.314286
43	V|gi|156570863|gb|EU027860.1||Hepatitis B virus isolate FR-HBVrt-pt6-6-21 polymerase (P) gene, partial cds	630	175	0.277778
43	V|gi|162752163|gb|EU275293.1||Hepatitis B virus isolate PB05 S protein (S) gene, partial cds	320	75	0.234375
43	V|gi|52857743|gb|AY721610.1||Hepatitis B virus isolate FK1.6, complete genome	2999	458	0.152718
43	V|gi|150416931|gb|EF594778.1||Hepatitis B virus isolate 02172 X protein (X) gene, complete cds	465	234	0.503226
43	V|gi|227336013|gb|FJ904436.1||Hepatitis B virus isolate B28, complete genome	3182	338	0.106223
43	V|gi|156569068|gb|EU026962.1||Hepatitis B virus isolate FR-HBVrt-pt2-26-30 polymerase (P) gene, partial cds	630	103	0.163492
43	V|gi|6684072|gb|AF208874.1|AF208874|AF208874 Hepatitis B virus isolate pal3671 small surface antigen (s) gene, complete cds	681	158	0.232012
43	V|gi|156569002|gb|EU026929.1||Hepatitis B virus isolate FR-HBVrt-pt2-23-1 polymerase (P) gene, partial cds	630	75	0.119048
43	V|gi|23194339|gb|AF537371.1||Hepatitis B virus clone 3.4, complete genome	3221	75	0.023285
43	V|gi|190402687|gb|EU581954.1||Hepatitis B virus isolate DU030-1994 middle S protein (S) gene, partial cds	674	139	0.206231
43	V|gi|156570129|gb|EU027493.1||Hepatitis B virus isolate FR-HBVrt-pt4-22-23 polymerase (P) gene, partial cds	630	153	0.242857
43	V|gi|133741750|gb|EF367358.1||Hepatitis B virus isolate EI04276 S protein (S) gene, partial cds	360	89	0.247222
43	V|gi|90901351|gb|DQ412341.1||Hepatitis B virus isolate s03024568 S protein gene, complete cds	752	141	0.1875
43	V|gi|283467005|emb|FN594770.1||Hepatitis B virus complete genome, isolate bne367	3212	568	0.176837
43	V|gi|289598205|gb|GU456650.1||Hepatitis B virus isolate I_T62, complete genome	3182	412	0.129478
43	V|gi|258627990|gb|GQ486048.1||Hepatitis B virus isolate GS13 polymerase (pol) gene, partial cds	1032	88	0.085271
43	V|gi|207581511|gb|FJ178517.1||Hepatitis B virus isolate HBV946GR S protein (S) gene, partial cds	195	75	0.384615
43	V|gi|222824723|emb|FM200196.1||Hepatitis B virus DNA for S protein region, strain 49045	825	214	0.259394
43	V|gi|15042055|dbj|AB067463.1||Hepatitis B virus gene for pre-c protein, partial cds, clone:HBV-160	595	82	0.137815
43	V|gi|113471572|gb|DQ862720.1||Hepatitis B virus isolate AK-180 polymerase (P) and surface antigen (S) genes, partial cds	410	75	0.182927
43	V|gi|34452667|gb|AY371922.1||Hepatitis B virus isolate IR:40 precore and core proteins (C) gene, complete cds	639	170	0.266041
42	V|gi|999128|gb|S77748.1||pol, X {X gene point mutant, X/preC region} [hepatitis B virus HBV, host=human, serum, patient 5 isolate, Genomic DNA Mutant, 691 nt]	691	304	0.439942
42	V|gi|289598304|gb|GU456664.1||Hepatitis B virus isolate I_T40, complete genome	3182	364	0.114393
42	V|gi|2792491|gb|AF041251.1|AF041251|AF041251 Hepatitis B virus HBs antigen gene, complete cds	681	75	0.110132
42	V|gi|238866339|gb|FJ391825.1||Hepatitis B virus isolate hetero26-06 large S protein (S) gene, partial cds	644	168	0.26087
42	V|gi|227335736|gb|FJ904397.1||Hepatitis B virus isolate A13, complete genome	3170	479	0.151104
42	V|gi|156568786|gb|EU026821.1||Hepatitis B virus isolate FR-HBVrt-pt2-1-3 polymerase (P) gene, partial cds	630	93	0.147619
42	V|gi|62003867|gb|AY859852.1||Hepatitis B virus isolate 1944/2001_ayw3 HBsAg and polymerase genes, partial cds	303	154	0.508251
42	V|gi|222824711|emb|FM200190.1||Hepatitis B virus DNA for S protein region, strain 49028	793	136	0.171501
42	V|gi|209485000|gb|FJ023865.1||Hepatitis B virus isolate M04-3381 non-functional S protein (S) gene, complete sequence	681	86	0.126285
42	V|gi|3820919|emb|AJ009995.1||Hepatitis B virus (patient 1b isolate) c and p genes, partial	646	242	0.374613
42	V|gi|227335962|gb|FJ904429.1||Hepatitis B virus isolate B8, complete genome	3167	397	0.125355
42	V|gi|30026368|gb|AY206381.1||Hepatitis B virus strain FMU010 complete genome	3215	186	0.057854
42	V|gi|23955399|gb|AF542720.1||Hepatitis B virus isolate RIG31 middle S protein (S) gene, partial cds	379	150	0.395778
42	V|gi|258629534|gb|GQ486820.1||Hepatitis B virus isolate GS785 polymerase (pol) gene, partial cds	1032	89	0.08624
42	V|gi|71363398|gb|DQ096153.1||Hepatitis B virus isolate 2 surface antigen (S) gene, partial cds	272	74	0.272059
42	V|gi|227335849|gb|FJ904413.1||Hepatitis B virus isolate A61, complete genome	3183	165	0.051838
42	V|gi|258629066|gb|GQ486586.1||Hepatitis B virus isolate GS551 polymerase (pol) gene, partial cds	1032	297	0.287791
42	V|gi|294509811|gb|GU812640.1||Hepatitis B virus isolate S8w48L27 polymerase gene, partial cds	393	75	0.19084
42	V|gi|116119366|gb|DQ995861.1||Hepatitis B virus isolate Pts24_3mo polymerase (P) gene, partial cds	846	194	0.229314
42	V|gi|119224602|gb|DQ873459.1||Hepatitis B virus isolate Alaska1334 S protein-like (S) gene, partial sequence	392	118	0.30102
42	V|gi|209811|gb|J01917.1|ADRCG|ADRCG Adenovirus type 2, complete genome	35937	254	0.007068
42	V|gi|226374484|gb|FJ437104.1||Hepatitis B virus strain IR-TUMS-18 S protein (S) gene, partial cds	648	129	0.199074
42	V|gi|258628950|gb|GQ486528.1||Hepatitis B virus isolate GS493 polymerase (pol) gene, partial cds	1032	177	0.171512
42	V|gi|261288908|gb|GQ477511.1||Hepatitis B virus isolate P122 large S protein, middle S protein, and S protein genes, complete cds	1140	283	0.248246
42	V|gi|83415521|gb|DQ297877.1||Hepatitis B virus isolate EI02181 precore/core protein gene, partial cds	159	75	0.471698
41	V|gi|238866211|gb|FJ391761.1||Hepatitis B virus isolate other01-07 large S protein (S) gene, partial cds	644	175	0.271739
41	V|gi|207081382|gb|FJ001954.1||Hepatitis B virus isolate A.3.8 S gene, partial sequence	913	155	0.16977
41	V|gi|222142263|gb|FJ562317.1||Hepatitis B virus isolate I209, complete genome	3215	78	0.024261
41	V|gi|736104|emb|X85287.1||Hepatitis B virus X, PreC and C genes (Castaa)	712	205	0.287921
41	V|gi|289598127|gb|GU456639.1||Hepatitis B virus isolate I_T129, complete genome	3182	477	0.149906
41	V|gi|251832032|gb|GQ205387.1||Hepatitis B virus isolate T1545, complete genome	3182	273	0.085795
41	V|gi|156570895|gb|EU027876.1||Hepatitis B virus isolate FR-HBVrt-pt6-7-1 polymerase (P) gene, partial cds	630	179	0.284127
41	V|gi|258629626|gb|GQ486866.1||Hepatitis B virus isolate GS831 polymerase (pol) gene, partial cds	1032	259	0.250969
41	V|gi|62004185|gb|AY859958.1||Hepatitis B virus isolate 584/2002_ayw3(DR) HBsAg and polymerase genes, partial cds	303	108	0.356436
41	V|gi|1168037|gb|S79555.1||X, preC [hepatitis B virus HBV, host=human, serum, HBxAg- group 1 patient, Genomic Mutant, 691 nt]	691	152	0.219971
41	V|gi|6692481|gb|AF121242.1|AF121242|AF121242 Hepatitis B virus isolate HBV/1218, complete genome	3182	268	0.084224
41	V|gi|156570859|gb|EU027858.1||Hepatitis B virus isolate FR-HBVrt-pt6-6-6 polymerase (P) gene, partial cds	630	217	0.344444
41	V|gi|149999931|dbj|AB288977.1||Hepatitis B virus S gene for hepatitis B surface antigen, partial cds, isolate: MNB06-600	396	90	0.227273
41	V|gi|156570021|gb|EU027439.1||Hepatitis B virus isolate FR-HBVrt-pt4-20-3 polymerase (P) gene, partial cds	630	75	0.119048
41	V|gi|78484251|dbj|AB221805.1||Hepatitis B virus S gene for hepatitis B surface antigen, partial cds, isolate: MNB04-463	396	75	0.189394
41	V|gi|194358954|gb|EU736779.1||Hepatitis B virus isolate H17T1-9 X protein (X), precore/core protein (C), and core protein (C) genes, partial cds	268	118	0.440299
41	V|gi|74831650|emb|AM040699.1||Hepatitis B virus proviral partial preS1/preS2/S gene for surface antigen, isolate hun57	650	474	0.729231
41	V|gi|156570873|gb|EU027865.1||Hepatitis B virus isolate FR-HBVrt-pt6-6-32 polymerase (P) gene, partial cds	630	148	0.234921
41	V|gi|283467010|emb|FN594771.1||Hepatitis B virus complete genome, isolate bne442	3212	407	0.126712
41	V|gi|194278066|gb|EU678625.1||Hepatitis B virus isolate s156 large S protein (S) gene, partial cds	915	150	0.163934
40	V|gi|156569935|gb|EU027396.1||Hepatitis B virus isolate FR-HBVrt-pt4-18-4 polymerase (P) gene, partial cds	630	86	0.136508
40	V|gi|6907057|gb|AF214661.1|AF214661|AF214661 Hepatitis B virus strain 1344b preS2-S protein (S) gene, complete cds	846	125	0.147754
40	V|gi|94467968|gb|DQ478890.1||Hepatitis B virus isolate CHN-QH18, complete genome	3215	340	0.105754
40	V|gi|62003831|gb|AY859840.1||Hepatitis B virus isolate 1760/2001_ayw3 HBsAg and polymerase genes, partial cds	303	75	0.247525
40	V|gi|74831592|emb|AM040688.1||Hepatitis B virus proviral partial preS1/preS2/S gene for surface antigen, isolate hun52	650	208	0.32
40	V|gi|258629506|gb|GQ486806.1||Hepatitis B virus isolate GS771 polymerase (pol) gene, partial cds	1032	75	0.072674
40	V|gi|40646544|gb|AY489297.1||Hepatitis B virus isolate N56 nonfunctional e antigen (HBeAg) gene, core promoter region and complete sequence	223	169	0.757848
40	V|gi|156568876|gb|EU026866.1||Hepatitis B virus isolate FR-HBVrt-pt2-12-1 polymerase (P) gene, partial cds	630	79	0.125397
40	V|gi|93004238|gb|DQ463799.1||Hepatitis B virus isolate 539-16_2004, complete genome	3215	84	0.026128
40	V|gi|54125524|gb|AY741796.1||Hepatitis B virus isolate IR-IPI-P3, complete genome	3182	466	0.146449
40	V|gi|112359293|gb|DQ631631.1||Hepatitis B virus isolate IDU11-98 pre-S2 protein gene, partial cds	661	202	0.305598
40	V|gi|10953139|gb|AF289962.1|AF289962|AF289962 Hepatitis B virus isolate BBsHCC213 X protein (X) and precore/core protein (prec/C) genes, partial cds	609	218	0.357964
40	V|gi|146220459|gb|EF395286.1||Hepatitis B virus isolate EI04276 S protein (S) gene, partial cds	360	165	0.458333
40	V|gi|258629246|gb|GQ486676.1||Hepatitis B virus isolate GS641 polymerase (pol) gene, partial cds	1032	75	0.072674
40	V|gi|224811293|gb|FJ622341.1||Hepatitis B virus isolate S2865 polymerase (P) gene, partial cds	1032	75	0.072674
40	V|gi|156569044|gb|EU026950.1||Hepatitis B virus isolate FR-HBVrt-pt2-24-25 polymerase (P) gene, partial cds	630	75	0.119048
40	V|gi|112949757|gb|DQ855708.1||Hepatitis B virus isolate EMFA polymerase (S) gene, partial cds	378	75	0.198413
40	V|gi|156569725|gb|EU027291.1||Hepatitis B virus isolate FR-HBVrt-pt4-3-52 polymerase (P) gene, partial cds	630	75	0.119048
40	V|gi|156569927|gb|EU027392.1||Hepatitis B virus isolate FR-HBVrt-pt4-17-27 polymerase (P) gene, partial cds	630	108	0.171429
40	V|gi|227335877|gb|FJ904417.1||Hepatitis B virus isolate A66b, complete genome	3182	415	0.130421
40	V|gi|90901258|gb|DQ412294.1||Hepatitis B virus isolate s02016136 S protein gene, complete cds	752	172	0.228723
40	V|gi|157474907|gb|EU139522.1||Hepatitis B virus isolate hwd-15 S protein (S) gene, complete cds	681	85	0.124816
40	V|gi|13365542|dbj|AB048701.1||Hepatitis B virus DNA, complete genome, serotype:ayw	3182	415	0.130421
40	V|gi|225936069|gb|FJ867991.1||Hepatitis B virus isolate LCMPC47 precore/core protein gene, partial cds	631	78	0.123613
40	V|gi|197292942|gb|EU939672.1||Hepatitis B virus isolate C215, complete genome	3215	106	0.03297
39	V|gi|188572926|gb|EU414109.1||Hepatitis B virus strain 28043 S protein gene, partial cds	745	276	0.37047
39	V|gi|224812353|gb|FJ622871.1||Hepatitis B virus isolate S4757 polymerase (P) gene, partial cds	1032	218	0.21124
39	V|gi|254945509|gb|FJ692519.1||Hepatitis B virus isolate D4_48110 S protein (S) gene, complete cds	841	150	0.178359
39	V|gi|289598113|gb|GU456637.1||Hepatitis B virus isolate I_T49, complete genome	3182	459	0.144249
39	V|gi|133741904|gb|EF367436.1||Hepatitis B virus isolate EI06098 S protein (S) gene, partial cds	360	75	0.208333
39	V|gi|288927|emb|X72702.1||Hepatitis B Virus DNA sequence for 4 open reading frames	3182	408	0.128221
39	V|gi|289598234|gb|GU456654.1||Hepatitis B virus isolate I_T39, complete genome	3182	407	0.127907
39	V|gi|129307079|gb|EF432772.1||Hepatitis B virus strain 603HBV8PK S protein gene, partial cds	362	162	0.447514
39	V|gi|62004395|gb|AY860028.1||Hepatitis B virus isolate 1715/2002_ayw3 HBsAg and polymerase genes, partial cds	303	75	0.247525
39	V|gi|207081420|gb|FJ001992.1||Hepatitis B virus isolate D.1 S gene, partial sequence	900	75	0.083333
39	V|gi|30983625|gb|AY220700.1||Hepatitis B virus strain MH534978, complete genome	3101	80	0.025798
39	V|gi|289598353|gb|GU456671.1||Hepatitis B virus isolate I_T56, complete genome	3182	402	0.126336
39	V|gi|2653684|gb|U91809.1|HBU91809|HBU91809 Hepatitis B virus isolate 693-07 Costa Rica, small S protein gene, complete cds	681	178	0.26138
39	V|gi|251823192|dbj|AB466892.1||Hepatitis B virus S gene for hepatitis B surface antigen, partial cds, isolate: D0708590(MSH)	396	121	0.305556
39	V|gi|156570171|gb|EU027514.1||Hepatitis B virus isolate FR-HBVrt-pt4-23-27 polymerase (P) gene, partial cds	630	91	0.144444
39	V|gi|190402713|gb|EU581967.1||Hepatitis B virus isolate DU074-1988 middle S protein (S) gene, partial cds	674	260	0.385757
39	V|gi|281190976|gb|GQ924636.1||Hepatitis B virus isolate M68, complete genome	3215	92	0.028616
39	V|gi|256593471|gb|FJ560991.1||Hepatitis B virus polymerase gene, partial cds; and S protein gene, complete cds	1032	75	0.072674
39	V|gi|55416625|gb|AY653733.1||Acanthamoeba polyphaga mimivirus, complete genome	1181404	181	0.000153
39	V|gi|226815339|gb|FJ437072.1||Hepatitis B virus strain IR-TUMS-43 S protein (S) gene, partial cds	648	146	0.225309
39	V|gi|52353925|gb|AY707087.1||Hepatitis B virus isolate HBV-N10, complete genome	3221	76	0.023595
39	V|gi|156570191|gb|EU027524.1||Hepatitis B virus isolate FR-HBVrt-pt4-24-8 polymerase (P) gene, partial cds	630	170	0.269841
39	V|gi|121485353|gb|EF177867.1||Hepatitis B virus isolate srb_20 S protein and polymerase genes, partial cds	444	75	0.168919
39	V|gi|62004152|gb|AY859947.1||Hepatitis B virus isolate 361/2002_ayw4 HBsAg and polymerase genes, partial cds	303	75	0.247525
38	V|gi|258627972|gb|GQ486039.1||Hepatitis B virus isolate GS4 polymerase (pol) gene, partial cds	1032	368	0.356589
38	V|gi|62004242|gb|AY859977.1||Hepatitis B virus isolate 861/2002_ayw2 HBsAg and polymerase genes, partial cds	303	148	0.488449
38	V|gi|207081419|gb|FJ001991.1||Hepatitis B virus isolate C.6 S gene, partial sequence	913	196	0.214677
38	V|gi|294663372|gb|GQ183464.1||Hepatitis B virus isolate MOD_4703, complete genome	3182	416	0.130735
38	V|gi|87116172|emb|AJ627218.1||Hepatitis B virus P gene, S gene, X gene and C gene, isolate 21116	3182	689	0.21653
38	V|gi|258628810|gb|GQ486458.1||Hepatitis B virus isolate GS423 polymerase (pol) gene, partial cds	1032	75	0.072674
38	V|gi|267847478|gb|GU079271.1||Hepatitis B virus isolate S266 reverse transcriptase (RT) gene, partial cds	1032	75	0.072674
38	V|gi|62004035|gb|AY859908.1||Hepatitis B virus isolate 2943/2001_ayw3 HBsAg and polymerase genes, partial cds	312	75	0.240385
38	V|gi|74831577|emb|AM040685.1||Hepatitis B virus proviral partial preS1/preS2/S gene for surface antigen, isolate hun76	650	150	0.230769
38	V|gi|121485383|gb|EF177877.1||Hepatitis B virus isolate srb_35 S protein and polymerase genes, partial cds	444	75	0.168919
38	V|gi|190351297|gb|EU726898.1||Hepatitis B virus isolate IR-RCGLD-4765 X protein gene, partial cds; and precore protein and core protein genes, complete cds	733	106	0.144611
38	V|gi|198278134|dbj|AB367394.1||Hepatitis B virus DNA, complete genome, isolate: LAMr Pt. 3/Adefovir-treated Pt. 8, derived from a lamivudine-resistant patient	3215	120	0.037325
38	V|gi|238865927|gb|FJ391619.1||Hepatitis B virus isolate unknown06-05 large S protein (S) gene, partial cds	644	215	0.333851
38	V|gi|3116055|emb|AJ225214.1||RV-Freshwater houting partial mRNA for polyprotein	1300	75	0.057692
38	V|gi|156568920|gb|EU026888.1||Hepatitis B virus isolate FR-HBVrt-pt2-14-12 polymerase (P) gene, partial cds	630	75	0.119048
38	V|gi|156571085|gb|EU027971.1||Hepatitis B virus isolate FR-HBVrt-pt6-12-21 polymerase (P) gene, partial cds	630	75	0.119048
38	V|gi|225632912|emb|FN295545.1||Hepatitis B virus S protein, isolate D2_D	681	227	0.333333
37	V|gi|189031493|gb|EU686583.1||Hepatitis B virus isolate 72A05 polymerase (P), large S protein (S), and middle S protein (S) genes, partial cds; and S protein (S) gene, complete cds	850	279	0.328235
37	V|gi|156568984|gb|EU026920.1||Hepatitis B virus isolate FR-HBVrt-pt2-22-2 polymerase (P) gene, partial cds	630	150	0.238095
37	V|gi|198075995|gb|EU908834.1||Hepatitis B virus isolate HBVDP91 polymerase (P) and large S protein genes, partial cds; and middle S protein (S) and S protein (S) genes, complete cds	1182	132	0.111675
37	V|gi|194772966|gb|EU594425.1||Hepatitis B virus strain 4635-97, complete genome	3182	453	0.142363
37	V|gi|190402699|gb|EU581960.1||Hepatitis B virus isolate DU058-1993 middle S protein (S) gene, partial cds	674	229	0.339763
37	V|gi|188572938|gb|EU414115.1||Hepatitis B virus strain 28001 S protein gene, complete cds	784	286	0.364796
37	V|gi|258628112|gb|GQ486109.1||Hepatitis B virus isolate GS74 polymerase (pol) gene, partial cds	1032	120	0.116279
37	V|gi|156569425|gb|EU027141.1||Hepatitis B virus isolate FR-HBVrt-pt3-15-5 polymerase (P) gene, partial cds	630	125	0.198413
37	V|gi|121485386|gb|EF177878.1||Hepatitis B virus isolate srb_39 S protein and polymerase genes, partial cds	444	94	0.211712
37	V|gi|87116178|emb|AJ627219.1||Hepatitis B virus P gene, S gene, X gene and C gene, isolate 24039	3182	482	0.151477
37	V|gi|3820943|emb|AJ010002.1||Hepatitis B virus (patient 7a isolate) c and p genes, partial	646	304	0.470588
37	V|gi|30409734|dbj|AB078033.2||Hepatitis B virus complete genome, isolate:IS1-OY	3182	215	0.067568
37	V|gi|37811536|gb|AY382501.1||Hepatitis B virus isolate Vu40 precore/core protein (C) gene, partial cds	548	261	0.476277
37	V|gi|156571313|gb|EU028085.1||Hepatitis B virus isolate FR-HBVrt-pt7-3-51 polymerase (P) gene, partial cds	630	75	0.119048
37	V|gi|156568402|gb|EU026629.1||Hepatitis B virus isolate FR-HBVrt-pt1-21-4 polymerase (P) gene, partial cds	630	75	0.119048
37	V|gi|188572920|gb|EU414106.1||Hepatitis B virus strain 28051 S protein gene, complete cds	785	116	0.147771
37	V|gi|52857740|gb|AY721607.1||Hepatitis B virus isolate HIY1.3, complete genome	3182	298	0.093652
36	V|gi|3820916|emb|AJ009994.1||Hepatitis B virus (patient 1 isolate) c and p genes, partial	646	295	0.456656
36	V|gi|258627968|gb|GQ486037.1||Hepatitis B virus isolate GS2 polymerase (pol) gene, partial cds	1032	140	0.135659
36	V|gi|156569299|gb|EU027078.1||Hepatitis B virus isolate FR-HBVrt-pt2-38-25 polymerase (P) gene, partial cds	630	75	0.119048
36	V|gi|258628454|gb|GQ486280.1||Hepatitis B virus isolate GS245 polymerase (pol) gene, partial cds	1032	353	0.342054
36	V|gi|156570613|gb|EU027735.1||Hepatitis B virus isolate FR-HBVrt-pt5-36-29 polymerase (P) gene, partial cds	630	75	0.119048
36	V|gi|2653698|gb|U91816.1|HBU91816|HBU91816 Hepatitis B virus isolate 3662PP Costa Rica, small S protein gene, complete cds	681	228	0.334802
36	V|gi|156571191|gb|EU028024.1||Hepatitis B virus isolate FR-HBVrt-pt6-16-19 polymerase (P) gene, partial cds	630	175	0.277778
36	V|gi|150416929|gb|EF594777.1||Hepatitis B virus isolate 0219 X protein (X) gene, complete cds	465	203	0.436559
36	V|gi|289598431|gb|GU456682.1||Hepatitis B virus isolate I_T42, complete genome	3182	529	0.166248
36	V|gi|190351441|gb|EU726941.1||Hepatitis B virus isolate IR-RCGLD-L022 X protein gene, partial cds; nonfunctional precore protein gene, partial sequence; and core protein gene, complete cds	733	119	0.162347
36	V|gi|194278008|gb|EU678594.1||Hepatitis B virus isolate s125 large S protein (S) gene, partial cds	915	95	0.103825
36	V|gi|112359299|gb|DQ631634.1||Hepatitis B virus isolate MSM33-98 pre-S2 protein gene, partial cds	661	208	0.314675
36	V|gi|227336049|gb|FJ904441.1||Hepatitis B virus isolate B42a, complete genome	3182	364	0.114393
36	V|gi|133741832|gb|EF367399.1||Hepatitis B virus isolate EI04642 S protein (S) gene, partial cds	360	75	0.208333
36	V|gi|238865875|gb|FJ391593.1||Hepatitis B virus isolate unknown26-05 large S protein (S) gene, partial cds	644	75	0.11646
36	V|gi|22901767|gb|AF534999.1||Hepatitis B virus BCI012 preS protein gene, partial cds	351	90	0.25641
36	V|gi|94466524|emb|AM110855.1||Hepatitis B virus preC/C gene for preC/core protein, isolate NIE24158	518	91	0.175676
36	V|gi|115265442|dbj|AB236497.1||Hepatitis B virus S gene for hepatitis B surface antigen, partial cds, isolate: NeB02-160	396	75	0.189394
36	V|gi|84040023|gb|DQ304551.1||Hepatitis B virus isolate LT4 clone 5, complete genome	3187	457	0.143395
36	V|gi|190351364|gb|EU726918.1||Hepatitis B virus isolate IR-RCGLD-2336 X protein gene, partial cds; and precore protein and core protein genes, complete cds	733	147	0.200546
35	V|gi|227335666|gb|FJ904381.1||Hepatitis B virus isolate B76 large S protein, middle S protein, and S protein genes, complete cds	1170	92	0.078632
35	V|gi|258628182|gb|GQ486144.1||Hepatitis B virus isolate GS109 polymerase (pol) gene, partial cds	1032	88	0.085271
35	V|gi|119224550|gb|DQ859716.1||Hepatitis B virus isolate Alaska1280 S protein-like (S) gene, partial sequence	360	75	0.208333
35	V|gi|156569113|gb|EU026985.1||Hepatitis B virus isolate FR-HBVrt-pt2-30-19 polymerase (P) gene, partial cds	630	75	0.119048
35	V|gi|168986490|dbj|AB365442.1||Hepatitis B virus pre-S2/S gene for S protein, partial cds, isolate: BOL583	762	75	0.098425
[truncated: 6,107 more rows]

## Sheet: Table 19-hcvP02
Count	Target	Target Length (nt)	Align Coverage (nt)	% Align Coverage
[truncated: 1,448 more rows]

## Sheet: Table 20-hcvP02D
Count	Target	Target Length (nt)	Align Coverage (nt)	% Align Coverage
[truncated: 120 more rows]

[truncated: 8 more sheets: Table 21-hcvP03, Table 22-hcvP03D, Table 23-hcvP05, Table 24-hcvP05D, Table 25-nhsP01, Table 26-nshP01D, Table 27-norP01, Table 28-norP01D]
