# Supplementary material for: Identification of Hepatotropic Viruses from Plasma Using Deep Sequencing: A Next Generation Diagnostic Tool
Source: PLoS One. 2013 Apr 17;8(4):e60595. doi: 10.1371/journal.pone.0060595 (PMC3629200; doi:10.1371/journal.pone.0060595)
Supplement: Supplemental Tables S29–S42 — Summary description of top hits to the virus database from scaffolds alignments with BLASTx. The content of each column is as follows: Scaffold: ID of scaffold after assembly with SOAPdenovo-Trans; Length (nt): length of scaffold in nucleotides; V Read Ends: number of previously classified viral read ends included in the assembly of scaffold; Amb Read Ends: number of previously classified ambiguous read ends included in the assembly of scaffold; U Read Ends: number of read ends previously binned as unknown included in the assembly of scaffold; Target: target sequence ID; Target AA length: length of target sequence in amino acids; Total AA Align Coverage: Number of amino acids from the target included in the alignment; % Align Coverage: same as before, but expressed in percentage; E-val: E-value. Identity %: Percentage of amino acids from the alignments that are identical in the query and subject sequences. (XLSX) [file pone.0060595.s004.xlsx]

## Sheet: Table 29-aihP01
Scaffold	Length (nt)	V Read Ends	Amb Read Ends	U Read Ends	Total Read Ends	Target	Target AA Length	Total AA Align Coverage	% Align Coverage	Identity %	E-val
scaffold1570	5225	14829	0	26	14855	gi|1666806|V|gb|AAC55951.1| polyprotein [GB virus C]|	2842	1338	0.470795	0.869654	0
scaffold3567	3527	8375	0	17	8392	gi|1944461|V|dbj|BAA19580.1| polyprotein [GB virus C]|	2933	973	0.331742	0.861586	0
scaffold936	2716	0	0	3596	3596	gi|301070442|V|gb|ADK55583.1| coat protein [Plasmopara halstedii virus A]|	375	314	0.837333	0.349432	9.6e-26
scaffold938	2539	0	0	3328	3328	gi|254688525|V|ref|YP_003084287.1| putative Rep protein [Circovirus-like genome RW-C]_x0001_gi|229562096|gb|ACQ78160.1| putative Rep protein [Circovirus-like genome RW-C]|	289	226	0.782007	0.324723	5.8e-17
scaffold1383	3863	0	0	3166	3166	gi|342356307|V|gb|AEL28812.1| replication-associated protein, partial [Bat circovirus ZS/Yunnan-China/2009]|	251	243	0.968127	0.441406	2.2e-55
scaffold1384	3432	0	0	2836	2836	gi|342356307|V|gb|AEL28812.1| replication-associated protein, partial [Bat circovirus ZS/Yunnan-China/2009]|	251	243	0.968127	0.441406	2e-55
scaffold1208	1158	0	0	397	397	gi|343113724|V|gb|AEL87784.1| putative replication-associated protein [Bat circovirus ZS/China/2011]|	267	111	0.41573	0.45977	2.9e-13
scaffold2815	1051	0	0	318	318	gi|316989878|V|gb|ADU77001.1| Rep protein [Circoviridae PorkNW2/USA/2009]|	221	101	0.457014	0.59375	5.6e-13
scaffold1505	650	0	0	129	129	gi|156563985|V|ref|YP_001429581.1| hypothetical protein JP-A_gp1 [Marine RNA virus JP-A]_x0001_gi|147743158|gb|ABQ50599.1| unknown [Marine RNA virus JP-A]|	1689	165	0.097691	0.384615	1.8e-07
C2170448	347	0	0	117	117	gi|984265|V|gb|AAA75286.1| VP1 [Goose parvovirus]|	676	87	0.128698	0.344086	9.8e-07
scaffold2050	260	0	0	98	98	gi|342356307|V|gb|AEL28812.1| replication-associated protein, partial [Bat circovirus ZS/Yunnan-China/2009]|	251	35	0.139442	0.742857	4e-08
scaffold58	264	0	0	98	98	gi|254688531|V|ref|YP_003084291.1| putative Rep protein [Circovirus-like genome RW-E]_x0001_gi|229562102|gb|ACQ78164.1| putative Rep protein [Circovirus-like genome RW-E]|	265	84	0.316981	0.711111	1.4e-24
scaffold3038	280	96	0	0	96	gi|9629651|V|ref|NP_044945.1| replicase polyprotein [Drosophila C virus]_x0001_gi|81920773|sp|O36966.1|POLN_DCVEB RecName: Full=Replicase polyprotein; Contains: RecName: Full=Protein 1A; Contains: RecName: Full=Protein 2A; Contains: RecName: Full=Protein 2B; Contains: RecName: Full=Protein 2C; Contains: RecName: Full=Protein 3A; Contains: RecName: Full=Protein 3B; Contains: RecName: Full=3C-like …	1759	52	0.029562	0.962264	1.4e-42
scaffold2572	362	0	0	92	92	gi|357289907|V|gb|AET73220.1| replication associated protein [Phaeocystis globosa virus 12T]_x0001_gi|357292707|gb|AET74043.1| replicase [Phaeocystis globosa virus 14T]|	268	71	0.264925	0.392857	5.3e-08
C2169559	306	0	0	92	92	gi|357542083|V|gb|AET84843.1| hypothetical protein MPXG_00045 [Micromonas pusilla virus SP1]|	196	79	0.403061	0.455696	2.9e-14
C2167211	244	64	0	0	64	gi|9629651|V|ref|NP_044945.1| replicase polyprotein [Drosophila C virus]_x0001_gi|81920773|sp|O36966.1|POLN_DCVEB RecName: Full=Replicase polyprotein; Contains: RecName: Full=Protein 1A; Contains: RecName: Full=Protein 2A; Contains: RecName: Full=Protein 2B; Contains: RecName: Full=Protein 2C; Contains: RecName: Full=Protein 3A; Contains: RecName: Full=Protein 3B; Contains: RecName: Full=3C-like …	1759	81	0.046049	1	2.2e-43
C2165983	222	0	0	63	63	gi|311977810|V|ref|YP_003986930.1| putative nuclease [Acanthamoeba polyphaga mimivirus]_x0001_gi|82000226|sp|Q5UQM9.1|YL426_MIMIV RecName: Full=Uncharacterized protein L426_x0001_gi|55417045|gb|AAV50695.1| unknown [Acanthamoeba polyphaga mimivirus]_x0001_gi|308204396|gb|ADO18197.1| putative nuclease [Acanthamoeba polyphaga mimivirus]|	227	64	0.281938	0.421875	7.1e-13
C2167807	256	0	0	62	62	gi|342356307|V|gb|AEL28812.1| replication-associated protein, partial [Bat circovirus ZS/Yunnan-China/2009]|	251	49	0.195219	0.612245	7.6e-15
scaffold498	282	0	0	58	58	gi|343196958|V|gb|AEM05811.1| REP 2 [Rodent stool-associated circular genome virus]|	125	67	0.536	0.57971	6.2e-17
C2116324	117	54	0	0	54	gi|9629652|V|ref|NP_044946.1| capsid polyprotein [Drosophila C virus]_x0001_gi|2388674|gb|AAC58808.1| capsid polyprotein [Drosophila C virus]|	901	38	0.042175	1	1.4e-13
C2155261	149	0	0	43	43	gi|343196957|V|gb|AEM05810.1| REP 1 [Rodent stool-associated circular genome virus]|	149	48	0.322148	0.5	1.2e-07
C2119128	119	0	0	43	43	gi|342356307|V|gb|AEL28812.1| replication-associated protein, partial [Bat circovirus ZS/Yunnan-China/2009]|	251	38	0.151394	0.684211	1.1e-10
C2163433	197	0	0	42	42	gi|155371785|V|ref|YP_001427319.1| hypothetical protein ATCV1_Z838L [Acanthocystis turfacea Chlorella virus 1]_x0001_gi|155125105|gb|ABT16972.1| hypothetical protein ATCV1_Z838L [Acanthocystis turfacea Chlorella virus 1]|	627	64	0.102073	0.65625	1.1e-16
C2083324	104	40	0	0	40	gi|9629651|V|ref|NP_044945.1| replicase polyprotein [Drosophila C virus]_x0001_gi|81920773|sp|O36966.1|POLN_DCVEB RecName: Full=Replicase polyprotein; Contains: RecName: Full=Protein 1A; Contains: RecName: Full=Protein 2A; Contains: RecName: Full=Protein 2B; Contains: RecName: Full=Protein 2C; Contains: RecName: Full=Protein 3A; Contains: RecName: Full=Protein 3B; Contains: RecName: Full=3C-like …	1759	34	0.019329	1	6.1e-12
C2124056	121	37	0	0	37	gi|3004901|V|gb|AAC09229.1| polyprotein [GB virus C]_x0001_gi|3004903|gb|AAC09230.1| polyprotein [GB virus C]_x0001_gi|3004905|gb|AAC09231.1| polyprotein [GB virus C]|	2842	40	0.014075	0.975	2.2e-14
C2120844	119	36	0	0	36	gi|9629651|V|ref|NP_044945.1| replicase polyprotein [Drosophila C virus]_x0001_gi|81920773|sp|O36966.1|POLN_DCVEB RecName: Full=Replicase polyprotein; Contains: RecName: Full=Protein 1A; Contains: RecName: Full=Protein 2A; Contains: RecName: Full=Protein 2B; Contains: RecName: Full=Protein 2C; Contains: RecName: Full=Protein 3A; Contains: RecName: Full=Protein 3B; Contains: RecName: Full=3C-like …	1759	39	0.022172	0.974359	2.9e-14
C2139898	127	36	0	0	36	gi|9629651|V|ref|NP_044945.1| replicase polyprotein [Drosophila C virus]_x0001_gi|81920773|sp|O36966.1|POLN_DCVEB RecName: Full=Replicase polyprotein; Contains: RecName: Full=Protein 1A; Contains: RecName: Full=Protein 2A; Contains: RecName: Full=Protein 2B; Contains: RecName: Full=Protein 2C; Contains: RecName: Full=Protein 3A; Contains: RecName: Full=Protein 3B; Contains: RecName: Full=3C-like …	1759	42	0.023877	1	1.9e-18
C2108498	114	0	0	31	31	gi|357289663|V|gb|AET72976.1| ribonucleoside-diphosphate reductase [Phaeocystis globosa virus 12T]_x0001_gi|357292461|gb|AET73797.1| ribonucleoside-diphosphate reductase [Phaeocystis globosa virus 14T]|	835	38	0.045509	0.789474	1.1e-10
C2096184	109	29	0	0	29	gi|346421292|V|ref|YP_004849308.1| replication polyprotein [Nora virus]_x0001_gi|284022352|gb|ADB64451.1| replication polyprotein [Nora virus]|	2104	36	0.01711	0.972222	9.3e-13
C2081597	104	26	0	0	26	gi|9629652|V|ref|NP_044946.1| capsid polyprotein [Drosophila C virus]_x0001_gi|2388674|gb|AAC58808.1| capsid polyprotein [Drosophila C virus]|	901	34	0.037736	1	8.5e-14
C2148917	138	22	0	0	22	gi|253761973|V|ref|YP_003038596.1| structural protein precursor [Drosophila A virus]_x0001_gi|223403285|gb|ACM89181.1| structural protein precursor [Drosophila A virus]|	442	45	0.10181	1	1.4e-18
C2124924	121	0	0	21	21	gi|15078798|V|ref|NP_149548.1| 085L [Invertebrate iridescent virus 6]_x0001_gi|82013365|sp|O55716.1|RIR1_IIV6 RecName: Full=Ribonucleoside-diphosphate reductase large subunit; AltName: Full=Ribonucleotide reductase large subunit; Contains: RecName: Full=IIV-6 RIR1 intein_x0001_gi|2738400|gb|AAB94427.1| 085L [Invertebrate iridescent virus 6]|	959	38	0.039625	0.631579	5.3e-08
C2141272	128	21	0	0	21	gi|9629651|V|ref|NP_044945.1| replicase polyprotein [Drosophila C virus]_x0001_gi|81920773|sp|O36966.1|POLN_DCVEB RecName: Full=Replicase polyprotein; Contains: RecName: Full=Protein 1A; Contains: RecName: Full=Protein 2A; Contains: RecName: Full=Protein 2B; Contains: RecName: Full=Protein 2C; Contains: RecName: Full=Protein 3A; Contains: RecName: Full=Protein 3B; Contains: RecName: Full=3C-like …	1759	42	0.023877	0.952381	1.8e-16
C2154383	147	0	0	21	21	gi|363540020|V|ref|YP_004894552.1| mg501 gene product [Megavirus chiliensis]_x0001_gi|350611185|gb|AEQ32629.1| intron encoded hypothetical protein [Megavirus chiliensis]|	258	47	0.182171	0.520833	9.1e-08
C2130608	123	0	0	21	21	gi|343113724|V|gb|AEL87784.1| putative replication-associated protein [Bat circovirus ZS/China/2011]|	267	41	0.153558	0.609756	6.2e-09
C2106477	113	0	0	18	18	gi|155371134|V|ref|YP_001426668.1| hypothetical protein ATCV1_Z187L [Acanthocystis turfacea Chlorella virus 1]_x0001_gi|155124454|gb|ABT16321.1| hypothetical protein ATCV1_Z187L [Acanthocystis turfacea Chlorella virus 1]|	300	36	0.12	0.583333	8.4e-06
C2124968	121	0	0	17	17	gi|363540570|V|ref|YP_004894417.1| mg366 gene product [Megavirus chiliensis]_x0001_gi|350611735|gb|AEQ33179.1| putative ATP-dependent RNA helicase [Megavirus chiliensis]|	513	39	0.076023	0.589744	8.4e-06
C2114532	117	0	7	9	16	gi|322510492|V|gb|ADX05806.1| putative glycosyltransferase GTB type protein [Organic Lake phycodnavirus 1]|	264	38	0.143939	0.684211	8.1e-09
C2102297	112	16	0	0	16	gi|253761973|V|ref|YP_003038596.1| structural protein precursor [Drosophila A virus]_x0001_gi|223403285|gb|ACM89181.1| structural protein precursor [Drosophila A virus]|	442	37	0.08371	1	1.3e-14
C2114344	117	0	0	15	15	gi|342356307|V|gb|AEL28812.1| replication-associated protein, partial [Bat circovirus ZS/Yunnan-China/2009]|	251	33	0.131474	0.722222	2.9e-06
C2122687	120	15	0	0	15	gi|137017|V|sp|P16836.1|UL126_HCMVA RecName: Full=Uncharacterized protein UL126_x0001_gi|1780909|emb|CAA35328.1| HCMVUL126 [Human herpesvirus 5]|	134	39	0.291045	1	1.6e-17
C2079679	103	0	0	14	14	gi|155371785|V|ref|YP_001427319.1| hypothetical protein ATCV1_Z838L [Acanthocystis turfacea Chlorella virus 1]_x0001_gi|155125105|gb|ABT16972.1| hypothetical protein ATCV1_Z838L [Acanthocystis turfacea Chlorella virus 1]|	627	34	0.054226	0.735294	9.1e-08
C2134576	125	0	0	12	12	gi|155371785|V|ref|YP_001427319.1| hypothetical protein ATCV1_Z838L [Acanthocystis turfacea Chlorella virus 1]_x0001_gi|155125105|gb|ABT16972.1| hypothetical protein ATCV1_Z838L [Acanthocystis turfacea Chlorella virus 1]|	627	41	0.065391	0.780488	1.9e-10
C2112899	116	0	0	11	11	gi|155371785|V|ref|YP_001427319.1| hypothetical protein ATCV1_Z838L [Acanthocystis turfacea Chlorella virus 1]_x0001_gi|155125105|gb|ABT16972.1| hypothetical protein ATCV1_Z838L [Acanthocystis turfacea Chlorella virus 1]|	627	38	0.060606	0.657895	2.4e-08
C2125094	121	0	0	10	10	gi|343196958|V|gb|AEM05811.1| REP 2 [Rodent stool-associated circular genome virus]|	125	39	0.312	0.634146	9.9e-07
C2127826	122	0	0	10	10	gi|322510888|V|gb|ADX06201.1| putative site-specific DNA-methyltransferase [Organic Lake phycodnavirus 2]|	1369	36	0.026297	0.722222	1.1e-08
C2079629	103	0	0	4	4	gi|313768358|V|ref|YP_004062038.1| hypothetical protein MpV1_155c [Micromonas sp. RCC1109 virus MpV1]_x0001_gi|312599054|gb|ADQ91078.1| hypothetical protein MpV1_155c [Micromonas sp. RCC1109 virus MpV1]|	388	34	0.087629	0.941176	3.6e-12
C2070908	100	0	0	0	0	gi|342356307|V|gb|AEL28812.1| replication-associated protein, partial [Bat circovirus ZS/Yunnan-China/2009]|	251	32	0.12749	0.59375	4.4e-07

## Sheet: Table 30-aihP01D
Scaffold	Length (nt)	V Read Ends	Amb Read Ends	U Read Ends	Total Read Ends	Target	Target AA Length	Total AA Align Coverage	% Align Coverage	Identity %	E-val
scaffold1135	3483	24371	0	799	25170	gi|217416835|V|gb|ACK44071.1| ORF1 [Torque teno virus]|	767	652	0.850065	0.87069	0
C2885731	1176	20468	9	1039	21516	gi|6097087|V|dbj|BAA85662.1| ORF1 [Torque teno virus]_x0001_gi|6996609|dbj|BAA90825.1| ORF1 [Torque teno virus]|	770	192	0.249351	0.989583	3.7e-113
scaffold1136	1033	12631	0	91	12722	gi|13022211|V|gb|AAK11698.1|AF345522_1 Orf1 [Torque teno virus]_x0001_gi|17224877|gb|AAL37157.1|AF315076_1 unknown [TTV-like virus DXL1]|	772	166	0.215026	0.740964	1.8e-73
scaffold1139	3311	8090	0	2516	10606	gi|13022211|V|gb|AAK11698.1|AF345522_1 Orf1 [Torque teno virus]_x0001_gi|17224877|gb|AAL37157.1|AF315076_1 unknown [TTV-like virus DXL1]|	772	653	0.845855	0.717349	0
scaffold1137	903	10304	0	40	10344	gi|13022215|V|gb|AAK11700.1|AF345523_1 Orf1 [Torque teno virus 5]|	572	193	0.337413	0.810345	7.9e-107
C2885845	1763	9090	8	111	9209	gi|6097087|V|dbj|BAA85662.1| ORF1 [Torque teno virus]_x0001_gi|6996609|dbj|BAA90825.1| ORF1 [Torque teno virus]|	770	461	0.598701	0.857418	0
scaffold1138	1652	8559	0	247	8806	gi|162957380|V|gb|ABY26045.1| ORF1 [Torque teno virus]|	760	433	0.569737	0.692105	0
C2885683	1051	8413	0	26	8439	gi|27948861|V|gb|AAO25538.1| H [SEN virus]|	755	162	0.21457	0.820988	9.7e-78
C2878063	262	2886	0	512	3398	gi|13022215|V|gb|AAK11700.1|AF345523_1 Orf1 [Torque teno virus 5]|	572	87	0.152098	0.885057	2.3e-40
C2784686	113	1704	0	5	1709	gi|13022215|V|gb|AAK11700.1|AF345523_1 Orf1 [Torque teno virus 5]|	572	37	0.064685	0.972973	2e-15
C2765564	108	812	0	33	845	gi|13022215|V|gb|AAK11700.1|AF345523_1 Orf1 [Torque teno virus 5]|	572	35	0.061189	0.857143	1.1e-10
C2879317	282	255	0	499	754	gi|13022215|V|gb|AAK11700.1|AF345523_1 Orf1 [Torque teno virus 5]|	572	94	0.164336	0.739583	4.7e-33
scaffold2603	2110	0	0	582	582	gi|343113724|V|gb|AEL87784.1| putative replication-associated protein [Bat circovirus ZS/China/2011]|	267	253	0.947566	0.645669	7.6e-75
C2784688	113	508	0	19	527	gi|13022215|V|gb|AAK11700.1|AF345523_1 Orf1 [Torque teno virus 5]|	572	37	0.064685	0.891892	8.4e-14
C2781539	112	515	0	9	524	gi|13022215|V|gb|AAK11700.1|AF345523_1 Orf1 [Torque teno virus 5]|	572	36	0.062937	1	1.3e-14
C2733950	101	20	0	365	385	gi|13022215|V|gb|AAK11700.1|AF345523_1 Orf1 [Torque teno virus 5]|	572	33	0.057692	0.787879	1.4e-08
scaffold4383	1072	21	0	296	317	gi|156622622|V|dbj|BAF76125.1| hypothetical protein [Torque teno midi virus]|	670	302	0.450746	0.482558	1.4e-54
C2884187	469	248	0	5	253	gi|13022211|V|gb|AAK11698.1|AF345522_1 Orf1 [Torque teno virus]_x0001_gi|17224877|gb|AAL37157.1|AF315076_1 unknown [TTV-like virus DXL1]|	772	143	0.185233	0.852564	1.7e-80
C2876926	247	227	0	2	229	gi|13022211|V|gb|AAK11698.1|AF345522_1 Orf1 [Torque teno virus]_x0001_gi|17224877|gb|AAL37157.1|AF315076_1 unknown [TTV-like virus DXL1]|	772	81	0.104922	0.851852	5.6e-39
C2875763	235	216	0	2	218	gi|21321206|V|dbj|BAB97354.1| ORF1 [SEN virus]|	75	69	0.92	0.928571	1.9e-34
C2885157	645	0	0	188	188	gi|343113724|V|gb|AEL87784.1| putative replication-associated protein [Bat circovirus ZS/China/2011]|	267	93	0.348315	0.583333	2.1e-24
C2857722	152	178	0	2	180	gi|17224879|V|gb|AAL37159.1|AF315076_3 unknown [TTV-like virus DXL1]|	144	50	0.347222	0.92	3.5e-20
scaffold4511	682	0	0	179	179	gi|157952737|V|ref|YP_001497629.1| hypothetical protein NY2A_B433L [Paramecium bursaria Chlorella virus NY2A]_x0001_gi|155122964|gb|ABT14832.1| hypothetical protein NY2A_B433L [Paramecium bursaria Chlorella virus NY2A]|	273	136	0.498168	0.436709	6.7e-11
scaffold2808	1027	0	0	177	177	gi|342356307|V|gb|AEL28812.1| replication-associated protein, partial [Bat circovirus ZS/Yunnan-China/2009]|	251	164	0.653386	0.373333	2.2e-27
C2736981	102	160	0	10	170	gi|13022215|V|gb|AAK11700.1|AF345523_1 Orf1 [Torque teno virus 5]|	572	34	0.059441	1	1.9e-13
C2871301	204	160	0	0	160	gi|13022211|V|gb|AAK11698.1|AF345522_1 Orf1 [Torque teno virus]_x0001_gi|17224877|gb|AAL37157.1|AF315076_1 unknown [TTV-like virus DXL1]|	772	67	0.086788	0.970149	1.4e-32
C2878391	267	116	0	42	158	gi|217416835|V|gb|ACK44071.1| ORF1 [Torque teno virus]|	767	72	0.093872	0.625	3.8e-19
scaffold3158	762	0	0	113	113	gi|116326842|V|ref|YP_803380.1| hypothetical protein TNAV2c_gp158 [Trichoplusia ni ascovirus 2c]_x0001_gi|123801712|sp|Q06VC5.1|MMP_TNAVC RecName: Full=Putative matrix metalloproteinase; Flags: Precursor_x0001_gi|102231850|gb|ABF70673.1| hypothetical protein [Trichoplusia ni ascovirus 2c]|	501	65	0.129741	0.42029	9.2e-07
C2881938	339	39	0	73	112	gi|13022211|V|gb|AAK11698.1|AF345522_1 Orf1 [Torque teno virus]_x0001_gi|17224877|gb|AAL37157.1|AF315076_1 unknown [TTV-like virus DXL1]|	772	112	0.145078	0.803571	1.9e-50
scaffold1954	281	102	0	3	105	gi|49202991|V|emb|CAF05738.1| hypothetical protein [Torque teno virus]|	736	88	0.119565	1	6.1e-40
C2879575	286	52	0	46	98	gi|337732453|V|gb|AEI71747.1| ORF1 [Torque teno midi virus]|	124	58	0.467742	0.711864	4.2e-21
C2884941	588	0	0	98	98	gi|115334608|V|ref|YP_764455.1| rep protein [Raven circovirus]_x0001_gi|76576150|gb|ABA53822.1| rep protein [Raven circovirus]|	291	54	0.185567	0.5	3e-08
scaffold2807	557	0	0	95	95	gi|342356307|V|gb|AEL28812.1| replication-associated protein, partial [Bat circovirus ZS/Yunnan-China/2009]|	251	144	0.573705	0.367188	1.2e-25
scaffold2720	639	0	0	93	93	gi|256352172|V|ref|YP_003104796.1| replication-associated protein [Sclerotinia sclerotiorum hypovirulence associated DNA virus 1]_x0001_gi|255764590|gb|ACU33855.1| replication-associated protein [Sclerotinia sclerotiorum hypovirulence associated DNA virus 1]|	324	140	0.432099	0.764045	7.8e-44
C2871536	206	0	70	22	92	gi|336462520|V|gb|AEI59725.1| putative gag-pro-pol polyprotein [Xenotropic murine leukemia virus]|	1734	64	0.036909	0.46875	6.1e-09
scaffold2503	736	0	0	73	73	gi|284504320|V|ref|YP_003407035.1| Vsr/MutH/archaeal HJR family nuclease [Marseillevirus]_x0001_gi|282935758|gb|ADB04073.1| Vsr/MutH/archaeal HJR family nuclease [Marseillevirus]|	568	109	0.191901	0.417391	2e-11
scaffold3379	578	0	0	72	72	gi|311977923|V|ref|YP_003987043.1| putative DNA helicase [Acanthamoeba polyphaga mimivirus]_x0001_gi|82000106|sp|Q5UQ92.1|YR530_MIMIV RecName: Full=Uncharacterized protein R530_x0001_gi|55417144|gb|AAV50794.1| putative DNA helicase [Acanthamoeba polyphaga mimivirus]_x0001_gi|308204889|gb|ADO18690.1| putative DNA helicase [Acanthamoeba polyphaga mimivirus]_x0001_gi|339061472|gb|AEJ34776.1| putativ…	494	127	0.257085	0.39823	8.3e-10
C2881444	326	0	0	63	63	gi|254688534|V|ref|YP_003084293.1| putative Rep protein [Circovirus-like genome CB-A]_x0001_gi|229562105|gb|ACQ78166.1| putative Rep protein [Circovirus-like genome CB-A]|	343	105	0.306122	0.522936	1.3e-22
C2846192	136	20	0	39	59	gi|13022211|V|gb|AAK11698.1|AF345522_1 Orf1 [Torque teno virus]_x0001_gi|17224877|gb|AAL37157.1|AF315076_1 unknown [TTV-like virus DXL1]|	772	44	0.056995	0.818182	3.7e-14
C2853497	145	2	0	55	57	gi|13022211|V|gb|AAK11698.1|AF345522_1 Orf1 [Torque teno virus]_x0001_gi|17224877|gb|AAL37157.1|AF315076_1 unknown [TTV-like virus DXL1]|	772	48	0.062176	0.714286	2.6e-10
C2863665	166	44	0	11	55	gi|16197503|V|dbj|BAB69920.1| unnamed protein product [Torque teno virus 24]|	766	54	0.070496	0.814815	3.4e-23
scaffold3647	344	22	0	23	45	gi|16197503|V|dbj|BAB69920.1| unnamed protein product [Torque teno virus 24]|	766	113	0.14752	0.781513	1.8e-48
C2880876	311	0	4	40	44	gi|322511188|V|gb|ADX06501.1| putative asparagine synthetase B [Organic Lake phycodnavirus 2]|	540	96	0.177778	0.409524	3e-11
scaffold3056	407	0	0	42	42	gi|256352172|V|ref|YP_003104796.1| replication-associated protein [Sclerotinia sclerotiorum hypovirulence associated DNA virus 1]_x0001_gi|255764590|gb|ACU33855.1| replication-associated protein [Sclerotinia sclerotiorum hypovirulence associated DNA virus 1]|	324	32	0.098765	0.6875	4.8e-06
C2865251	172	41	0	0	41	gi|4760750|V|dbj|BAA77426.1| ORF2 [Torque teno virus]|	109	44	0.40367	0.909091	7e-21
C2868536	188	24	0	17	41	gi|217416835|V|gb|ACK44071.1| ORF1 [Torque teno virus]|	767	50	0.065189	0.66	1.2e-15
C2869933	196	32	0	8	40	gi|16197500|V|dbj|BAB69917.1| unnamed protein product [Torque teno virus 24]|	275	54	0.196364	0.671875	1.2e-20
C2880148	296	0	0	38	38	gi|342356307|V|gb|AEL28812.1| replication-associated protein, partial [Bat circovirus ZS/Yunnan-China/2009]|	251	67	0.266932	0.573529	3.8e-19
scaffold3213	287	0	0	38	38	gi|256352172|V|ref|YP_003104796.1| replication-associated protein [Sclerotinia sclerotiorum hypovirulence associated DNA virus 1]_x0001_gi|255764590|gb|ACU33855.1| replication-associated protein [Sclerotinia sclerotiorum hypovirulence associated DNA virus 1]|	324	40	0.123457	0.575	8.4e-06
scaffold1961	256	0	0	38	38	gi|310831205|V|ref|YP_003969848.1| putative nucleotidyl transferase [Cafeteria roenbergensis virus BV-PW1]_x0001_gi|309386389|gb|ADO67249.1| putative nucleotidyl transferase [Cafeteria roenbergensis virus BV-PW1]|	632	48	0.075949	0.612245	9.3e-13
C2881252	321	0	0	37	37	gi|116630440|V|ref|YP_803546.1| replication-associated protein [Gull circovirus]_x0001_gi|114199293|gb|ABI54254.1| replication-associated protein [Gull circovirus]|	305	91	0.298361	0.510204	1.5e-18
C2759370	107	34	0	0	34	gi|156622574|V|dbj|BAF76086.1| hypothetical protein [Torque teno midi virus]|	252	31	0.123016	0.806452	4.8e-09
C2848390	138	23	0	10	33	gi|13022211|V|gb|AAK11698.1|AF345522_1 Orf1 [Torque teno virus]_x0001_gi|17224877|gb|AAL37157.1|AF315076_1 unknown [TTV-like virus DXL1]|	772	40	0.051813	0.95	2.2e-19
C2869278	193	0	0	33	33	gi|342356307|V|gb|AEL28812.1| replication-associated protein, partial [Bat circovirus ZS/Yunnan-China/2009]|	251	62	0.247012	0.52381	1.4e-13
C2878153	263	21	0	12	33	gi|5616152|V|gb|AAD45645.1|AF122918_3 unknown [Torque teno virus]|	57	42	0.736842	0.47619	3.7e-06
C2878747	271	30	0	2	32	gi|13022228|V|gb|AAK11707.1|AF345526_2 Orf2 [Torque teno virus 13]_x0001_gi|17224881|gb|AAL37160.1|AF315077_1 unknown [TTV-like virus DXL2]|	154	81	0.525974	0.817073	4.2e-34
C2746649	104	30	0	0	30	gi|217416835|V|gb|ACK44071.1| ORF1 [Torque teno virus]|	767	30	0.039113	0.966667	6.1e-12
C2794073	116	25	0	0	25	gi|13022227|V|gb|AAK11706.1|AF345526_1 Orf1 [Torque teno virus 13]_x0001_gi|17224882|gb|AAL37161.1|AF315077_2 unknown [TTV-like virus DXL2]|	689	38	0.055152	0.868421	5.8e-15
scaffold185	283	25	0	0	25	gi|49202991|V|emb|CAF05738.1| hypothetical protein [Torque teno virus]|	736	52	0.070652	0.872727	5.6e-41
C2793491	115	0	0	24	24	gi|217416835|V|gb|ACK44071.1| ORF1 [Torque teno virus]|	767	36	0.046936	0.694444	2e-07
C2861054	159	0	23	0	23	gi|353468536|V|gb|AER08531.1| Pr55 [Human T-lymphotropic virus 1]_x0001_gi|353468539|gb|AER08533.1| Pr55 [Human T-lymphotropic virus 1]|	429	45	0.104895	0.543478	1.1e-10
C2844214	133	0	0	22	22	gi|156622612|V|dbj|BAF76117.1| hypothetical protein [Torque teno midi virus]|	664	44	0.066265	0.590909	6.5e-11
C2840973	130	17	0	5	22	gi|27948861|V|gb|AAO25538.1| H [SEN virus]|	755	42	0.055629	0.642857	1.1e-10
C2852264	143	20	0	1	21	gi|62721492|V|gb|AAX94188.1| ORF1A [Torque teno virus]_x0001_gi|62721496|gb|AAX94191.1| ORF1A [Torque teno virus]|	219	47	0.214612	0.829787	3.3e-18
C2865049	171	0	0	20	20	gi|254688531|V|ref|YP_003084291.1| putative Rep protein [Circovirus-like genome RW-E]_x0001_gi|229562102|gb|ACQ78164.1| putative Rep protein [Circovirus-like genome RW-E]|	265	55	0.207547	0.563636	5.5e-10
C2870845	202	0	0	20	20	gi|14581686|V|gb|AAK69359.1|AF132669_1 ribonucleotide reductase large subunit RR1 [shrimp white spot syndrome virus]|	848	66	0.07783	0.651515	2.5e-18
C2808842	120	7	0	11	18	gi|13022215|V|gb|AAK11700.1|AF345523_1 Orf1 [Torque teno virus 5]|	572	39	0.068182	0.74359	1.5e-10
C2768039	109	10	0	8	18	gi|16197503|V|dbj|BAB69920.1| unnamed protein product [Torque teno virus 24]|	766	36	0.046997	0.75	3.5e-12
C2868846	190	0	0	17	17	gi|322511093|V|gb|ADX06406.1| hypothetical protein 162275904 [Organic Lake phycodnavirus 2]|	338	55	0.162722	0.545455	1.6e-12
C2851722	143	0	0	16	16	gi|46558867|V|gb|AAT00472.1| putative replicase-associated protein [Beak and feather disease virus]|	289	46	0.15917	0.586957	3.1e-08
C2753142	105	15	0	0	15	gi|308944456|V|gb|ADO51764.1| ORF2/4 [Torque teno virus 10]|	360	35	0.097222	0.942857	2.7e-12
C2853417	145	0	0	15	15	gi|325073748|V|gb|ADY76801.1| PP288 [Orf virus]|	94	41	0.43617	0.642857	3.1e-08
C2846554	136	0	0	15	15	gi|333596697|V|gb|AEF58773.1| Rep2 [Mosquito VEM virus SDBVL G]|	121	42	0.347107	0.714286	1.4e-13
C2852961	144	3	0	11	14	gi|13022227|V|gb|AAK11706.1|AF345526_1 Orf1 [Torque teno virus 13]_x0001_gi|17224882|gb|AAL37161.1|AF315077_2 unknown [TTV-like virus DXL2]|	689	46	0.066763	0.826087	5.1e-19
C2819426	122	0	0	13	13	gi|322511018|V|gb|ADX06331.1| putative ribonucleotide reductase large subunit A [Organic Lake phycodnavirus 2]|	831	39	0.046931	0.615385	1.2e-09
C2863307	165	0	0	13	13	gi|269959189|V|gb|ACZ54697.1| p72 protein [African swine fever virus]_x0001_gi|269959191|gb|ACZ54698.1| p72 protein [African swine fever virus]_x0001_gi|269959193|gb|ACZ54699.1| p72 protein [African swine fever virus]_x0001_gi|269959195|gb|ACZ54700.1| p72 protein [African swine fever virus]_x0001_gi|269959197|gb|ACZ54701.1| p72 protein [African swine fever virus]_x0001_gi|269959199|gb|ACZ54702.1|…	86	53	0.616279	0.537037	4e-08
C2860645	158	0	0	13	13	gi|156635246|V|gb|ABU91686.1| dUTPase [Variola virus]|	147	51	0.346939	0.54902	2.1e-09
C2786738	114	0	0	13	13	gi|109287943|V|ref|YP_654637.1| hypothetical protein MIV065R [Invertebrate iridescent virus 3]_x0001_gi|123862746|sp|Q196Z5.1|RIR1_IIV3 RecName: Full=Ribonucleoside-diphosphate reductase large subunit; AltName: Full=Ribonucleotide reductase large subunit_x0001_gi|106073566|gb|ABF82095.1| hypothetical protein MIV065R [Aedes taeniorhynchus iridescent virus]|	630	36	0.057143	0.666667	1.3e-06
C2782314	113	12	0	0	12	gi|49202970|V|emb|CAF05727.1| hypothetical protein [Torque teno virus]_x0001_gi|49202974|emb|CAF05729.1| hypothetical protein [Torque teno virus]_x0001_gi|49202978|emb|CAF05731.1| hypothetical protein [Torque teno virus]_x0001_gi|49202998|emb|CAF05739.1| hypothetical protein [Torque teno virus]|	148	37	0.25	0.918919	1.6e-12
C2835307	127	10	0	2	12	gi|58613387|V|gb|AAW79277.1| ORF1 [Torque teno virus]|	776	37	0.04768	0.837838	9.2e-13
C2785096	113	1	0	11	12	gi|9634958|V|ref|NP_054655.1| ORF2 [Torque teno mini virus 9]_x0001_gi|7415904|dbj|BAA93594.1| ORF2 [TTV-like mini virus]|	105	35	0.333333	0.722222	1.1e-08
C2798217	117	0	0	11	11	gi|9632057|V|ref|NP_048846.1| hypothetical protein [Paramecium bursaria Chlorella virus 1]_x0001_gi|1620161|gb|AAC96857.1| hypothetical protein [Paramecium bursaria Chlorella virus 1]|	310	37	0.119355	0.567568	4.9e-06
C2868017	185	0	0	11	11	gi|256352172|V|ref|YP_003104796.1| replication-associated protein [Sclerotinia sclerotiorum hypovirulence associated DNA virus 1]_x0001_gi|255764590|gb|ACU33855.1| replication-associated protein [Sclerotinia sclerotiorum hypovirulence associated DNA virus 1]|	324	60	0.185185	0.7	5.1e-19
C2775358	111	0	0	11	11	gi|343196958|V|gb|AEM05811.1| REP 2 [Rodent stool-associated circular genome virus]|	125	37	0.296	0.702703	9e-08
C2818888	122	0	0	10	10	gi|357289789|V|gb|AET73102.1| cell division protein FtsH [Phaeocystis globosa virus 12T]_x0001_gi|357292588|gb|AET73924.1| cell division protein FtsH [Phaeocystis globosa virus 14T]|	604	38	0.062914	0.578947	8.4e-06
C2781510	112	0	6	4	10	gi|7522108|V|pir||T29097 pro-pol-dUTPase polyprotein - murine endogenous retrovirus ERV-L (fragment)_x0001_gi|2065210|emb|CAA73251.1| Pro-Pol-dUTPase polyprotein [Mus musculus]|	1182	29	0.024535	0.793103	7.7e-07
C2824237	124	0	0	10	10	gi|5523985|V|gb|AAD44045.1|AF104028_1 polyprotein [Bovine viral diarrhea virus 2]|	357	37	0.103641	0.783784	3.6e-09
C2854764	147	0	0	10	10	gi|262477665|V|gb|ACY68121.1| Rep [Sewage associated circovirus]|	117	43	0.367521	0.604651	8.2e-09
C2799009	117	1	0	9	10	gi|303398775|V|emb|CBW46756.1| G1211R [African swine fever virus Georgia 2007/1]|	1206	34	0.028192	0.676471	1.7e-06
C2861024	159	0	2	7	9	gi|7522108|V|pir||T29097 pro-pol-dUTPase polyprotein - murine endogenous retrovirus ERV-L (fragment)_x0001_gi|2065210|emb|CAA73251.1| Pro-Pol-dUTPase polyprotein [Mus musculus]|	1182	46	0.038917	0.702128	6.8e-16
C2859364	155	0	0	8	8	gi|351737717|V|gb|AEQ60752.1| putative DNA repair protein [Acanthamoeba castellanii mamavirus]|	1351	48	0.035529	0.479167	3.4e-07
C2822300	123	8	0	0	8	gi|10304418|V|gb|AAG16249.1|AF298585_3 unknown [Torque teno virus]|	733	40	0.05457	0.925	8.9e-16
C2768049	109	8	0	0	8	gi|49202991|V|emb|CAF05738.1| hypothetical protein [Torque teno virus]|	736	36	0.048913	1	1.3e-14
C2825670	124	0	0	8	8	gi|256352171|V|ref|YP_003104795.1| coat protein [Sclerotinia sclerotiorum hypovirulence associated DNA virus 1]_x0001_gi|255764589|gb|ACU33854.1| coat protein [Sclerotinia sclerotiorum hypovirulence associated DNA virus 1]|	312	36	0.115385	0.666667	6.2e-09
C2759120	107	0	0	8	8	gi|155371785|V|ref|YP_001427319.1| hypothetical protein ATCV1_Z838L [Acanthocystis turfacea Chlorella virus 1]_x0001_gi|155125105|gb|ABT16972.1| hypothetical protein ATCV1_Z838L [Acanthocystis turfacea Chlorella virus 1]|	627	32	0.051037	0.65625	8.2e-09
C2782646	113	0	4	4	8	gi|7522108|V|pir||T29097 pro-pol-dUTPase polyprotein - murine endogenous retrovirus ERV-L (fragment)_x0001_gi|2065210|emb|CAA73251.1| Pro-Pol-dUTPase polyprotein [Mus musculus]|	1182	33	0.027919	0.727273	3.4e-07
C2813936	121	7	0	0	7	gi|10304418|V|gb|AAG16249.1|AF298585_3 unknown [Torque teno virus]|	733	40	0.05457	0.975	4.7e-17
C2828527	125	0	3	3	6	gi|7522108|V|pir||T29097 pro-pol-dUTPase polyprotein - murine endogenous retrovirus ERV-L (fragment)_x0001_gi|2065210|emb|CAA73251.1| Pro-Pol-dUTPase polyprotein [Mus musculus]|	1182	25	0.021151	0.8	9.8e-07
C2762768	108	2	0	4	6	gi|256352172|V|ref|YP_003104796.1| replication-associated protein [Sclerotinia sclerotiorum hypovirulence associated DNA virus 1]_x0001_gi|255764590|gb|ACU33855.1| replication-associated protein [Sclerotinia sclerotiorum hypovirulence associated DNA virus 1]|	324	34	0.104938	0.794118	1.3e-09
C2807492	119	0	0	6	6	gi|155371785|V|ref|YP_001427319.1| hypothetical protein ATCV1_Z838L [Acanthocystis turfacea Chlorella virus 1]_x0001_gi|155125105|gb|ABT16972.1| hypothetical protein ATCV1_Z838L [Acanthocystis turfacea Chlorella virus 1]|	627	37	0.059011	0.648649	6.9e-08
C2828307	125	0	0	6	6	gi|237642071|V|ref|YP_002887625.1| nonstructural protein NS-1 [Culex pipiens densovirus]_x0001_gi|229554367|gb|ACQ76570.1| nonstructural protein NS-1 [Culex pipiens densovirus]|	548	35	0.063869	0.742857	4e-08
C2801436	118	6	0	0	6	gi|356927786|V|gb|AET42576.1| polyubiquitin [Emiliania huxleyi virus 202]|	80	38	0.475	0.947368	8.4e-14
C2814666	121	0	0	4	4	gi|256352172|V|ref|YP_003104796.1| replication-associated protein [Sclerotinia sclerotiorum hypovirulence associated DNA virus 1]_x0001_gi|255764590|gb|ACU33855.1| replication-associated protein [Sclerotinia sclerotiorum hypovirulence associated DNA virus 1]|	324	39	0.12037	0.769231	7.8e-12
C2836851	127	0	0	4	4	gi|325559314|V|gb|ADZ30689.1| ribonucleotide reductase large subunit protein [Cowpox virus]|	771	42	0.054475	0.761905	2.7e-12
C2827551	125	0	0	4	4	gi|339906132|V|ref|YP_004732929.1| hypothetical protein WIV_gp146 [Wiseana iridescent virus]_x0001_gi|308052003|gb|ADO00490.1| hypothetical protein [Wiseana iridescent virus]|	449	41	0.091314	0.853659	6.4e-14
C2747230	104	4	0	0	4	gi|19698216|V|dbj|BAB86778.1| pORF2 [SEN virus]_x0001_gi|19698218|dbj|BAB86779.1| pORF2 [SEN virus]|	136	34	0.25	0.941176	6.5e-14
C2747260	104	4	0	0	4	gi|13022227|V|gb|AAK11706.1|AF345526_1 Orf1 [Torque teno virus 13]_x0001_gi|17224882|gb|AAL37161.1|AF315077_2 unknown [TTV-like virus DXL2]|	689	34	0.049347	0.911765	5.2e-11
C2829701	125	0	0	4	4	gi|356927670|V|gb|AET42460.1| zinc finger protein [Emiliania huxleyi virus 202]|	419	39	0.093079	0.538462	2.2e-06
C2838707	127	0	0	3	3	gi|351737546|V|gb|AEQ60581.1| HSP70 [Acanthamoeba castellanii mamavirus]|	634	35	0.055205	0.657143	3.7e-06

## Sheet: Table 31-hbvP02
Scaffold	Length (nt)	V Read Ends	Amb Read Ends	U Read Ends	Total Read Ends	Target	Target AA Length	Total AA Align Coverage	% Align Coverage	Identity %	E-val
C187414	151	104	0	0	104	gi|374716384|V|gb|AEZ65552.1| large S protein, partial [Hepatitis B virus]|	340	49	0.144118	1	6.9e-24
C184079	116	91	0	0	91	gi|374716373|V|gb|AEZ65543.1| polymerase, partial [Hepatitis B virus]|	394	38	0.096447	0.947368	1.8e-16
C184587	118	0	0	6	6	gi|155371785|V|ref|YP_001427319.1| hypothetical protein ATCV1_Z838L [Acanthocystis turfacea Chlorella virus 1]_x0001_gi|155125105|gb|ABT16972.1| hypothetical protein ATCV1_Z838L [Acanthocystis turfacea Chlorella virus 1]|	627	33	0.052632	0.606061	2.2e-06

## Sheet: Table 32-hbvP02D
Scaffold	Length (nt)	V Read Ends	Amb Read Ends	U Read Ends	Total Read Ends	Target	Target AA Length	Total AA Align Coverage	% Align Coverage	Identity %	E-val
scaffold7827	3038	341990	0	138	342128	gi|226876867|V|gb|ACO89665.1| polymerase [Hepatitis B virus]|	832	793	0.953125	0.932692	0
C1633688	118	12830	0	0	12830	gi|283466924|V|emb|CBH51460.1| external core antigen [Hepatitis B virus]|	183	39	0.213115	0.974359	2.1e-17
scaffold3566	4378	0	0	2629	2629	gi|327409850|V|ref|YP_004347270.1| putative Vsr/MutH/archaeal HJR family endonuclease [Lausannevirus]_x0001_gi|326785024|gb|AEA07158.1| putative Vsr/MutH/archaeal HJR family endonuclease [Lausannevirus]|	528	232	0.439394	0.34749	2.8e-30
C1698418	222	0	0	128	128	gi|325073749|V|gb|ADY76802.1| PP287 [Orf virus]|	90	57	0.633333	0.842105	4.2e-21
C1666733	136	0	0	68	68	gi|322511018|V|gb|ADX06331.1| putative ribonucleotide reductase large subunit A [Organic Lake phycodnavirus 2]|	831	44	0.052948	0.545455	1.6e-09
C1703639	259	0	4	56	60	gi|49237340|V|ref|YP_031621.1| hypothetical protein FV3gorf43R [Frog virus 3]_x0001_gi|81941514|sp|Q6GZT3.1|043R_FRG3G RecName: Full=Uncharacterized protein 043R_x0001_gi|47060158|gb|AAT09702.1| unknown [Frog virus 3]|	171	31	0.181287	0.513514	8.4e-06
C1705411	273	0	0	46	46	gi|340025908|V|ref|NP_048939.2| DNA topoisomerase II [Paramecium bursaria Chlorella virus 1]_x0001_gi|338222067|gb|AAC96932.2| DNA topoisomerase II [Paramecium bursaria Chlorella virus 1]|	1061	87	0.081998	0.433333	2.1e-09
C1677210	148	0	0	26	26	gi|339906083|V|ref|YP_004732880.1| hypothetical protein WIV_gp097 [Wiseana iridescent virus]_x0001_gi|308051954|gb|ADO00441.1| hypothetical protein [Wiseana iridescent virus]|	487	45	0.092402	0.511111	1.3e-06
C1679936	153	0	0	24	24	gi|322511093|V|gb|ADX06406.1| hypothetical protein 162275904 [Organic Lake phycodnavirus 2]|	338	51	0.150888	0.490196	8.7e-11
C1610617	109	0	0	18	18	gi|322510801|V|gb|ADX06115.1| DUF285 repeat-containing protein [Organic Lake phycodnavirus 1]|	729	35	0.048011	0.6	5e-06
C1668323	138	0	0	17	17	gi|312599278|V|gb|ADQ91301.1| hypothetical protein BpV2_134c [Bathycoccus sp. RCC1105 virus BpV2]|	748	44	0.058824	0.590909	4.7e-09
C1657179	128	0	0	14	14	gi|157952314|V|ref|YP_001497206.1| hypothetical protein NY2A_B010R [Paramecium bursaria Chlorella virus NY2A]_x0001_gi|155122541|gb|ABT14409.1| hypothetical protein NY2A_B010R [Paramecium bursaria Chlorella virus NY2A]|	303	41	0.135314	0.585366	2.2e-06
C1635437	119	0	0	10	10	gi|322511093|V|gb|ADX06406.1| hypothetical protein 162275904 [Organic Lake phycodnavirus 2]|	338	38	0.112426	0.526316	4e-08
C1657187	128	5	0	0	5	gi|198075932|V|gb|ACH81426.1| large S protein [Hepatitis B virus]|	340	42	0.123529	0.833333	1.3e-14

## Sheet: Table 33-hcvP02
Scaffold	Length (nt)	V Read Ends	Amb Read Ends	U Read Ends	Total Read Ends	Target	Target AA Length	Total AA Align Coverage	% Align Coverage	Identity %	E-val
scaffold202	9198	194552	0	446	194998	gi|1731800|V|dbj|BAA13321.1| unnamed protein product [GB virus C]|	2873	2548	0.886878	0.89111	0
scaffold201	9111	193299	0	443	193742	gi|1731800|V|dbj|BAA13321.1| unnamed protein product [GB virus C]|	2873	2519	0.876784	0.891467	0
C649330	108	218	0	19	237	gi|325073749|V|gb|ADY76802.1| PP287 [Orf virus]|	90	32	0.355556	0.71875	6.5e-06
C663794	224	185	0	0	185	gi|295921849|V|gb|ADG62180.1| polyprotein [Hepatitis C virus subtype 1a]|	238	74	0.310924	1	6.4e-38
C661790	152	136	0	0	136	gi|157378112|V|gb|ABV46257.1| polyprotein [Hepatitis C virus subtype 1a]|	3011	50	0.016606	1	8.4e-22
C663616	212	97	0	34	131	gi|325073749|V|gb|ADY76802.1| PP287 [Orf virus]|	90	54	0.6	0.828571	3.1e-16
C662388	163	0	0	119	119	gi|164416244|V|gb|ABY53448.1| polyprotein [Ambrosia asymptomatic virus 2 UKM-2007]|	208	54	0.259615	0.574074	1.2e-09
C647786	105	106	0	0	106	gi|212674941|V|gb|ACJ37164.1| polyprotein [Hepatitis C virus subtype 1a]|	3011	34	0.011292	1	2.5e-13
C651412	111	65	0	0	65	gi|365767471|V|gb|AEW90290.1| polyprotein [Hepatitis C virus]|	3000	36	0.012	1	6.3e-17

## Sheet: Table 34-hcvP02D
Scaffold	Length (nt)	V Read Ends	Amb Read Ends	U Read Ends	Total Read Ends	Target	Target AA Length	Total AA Align Coverage	% Align Coverage	Identity %	E-val
scaffold3138	1426	0	0	611	611	gi|46309437|V|ref|YP_006327.1| ORF17 [Agrotis segetum granulovirus]_x0001_gi|46200654|gb|AAS82721.1| ORF17 [Agrotis segetum granulovirus]|	192	103	0.536458	0.342857	8.8e-06
scaffold827	297	0	0	170	170	gi|325073749|V|gb|ADY76802.1| PP287 [Orf virus]|	90	80	0.888889	0.7875	6.7e-32
scaffold1477	399	0	0	62	62	gi|327198661|V|emb|CCA61362.1| unnamed protein product [Diadromus pulchellus ascovirus 4a]|	161	71	0.440994	0.337662	1.3e-06
C2081295	584	0	0	48	48	gi|229485350|V|sp|P0C974.1|DPOL_ASFK5 RecName: Full=DNA polymerase beta|	1196	182	0.152174	0.367568	1.3e-27
scaffold6472	623	0	0	47	47	gi|116326842|V|ref|YP_803380.1| hypothetical protein TNAV2c_gp158 [Trichoplusia ni ascovirus 2c]_x0001_gi|123801712|sp|Q06VC5.1|MMP_TNAVC RecName: Full=Putative matrix metalloproteinase; Flags: Precursor_x0001_gi|102231850|gb|ABF70673.1| hypothetical protein [Trichoplusia ni ascovirus 2c]|	501	65	0.129741	0.39726	2.4e-06
scaffold4021	741	0	0	46	46	gi|339906050|V|ref|YP_004732847.1| hypothetical protein WIV_gp064 [Wiseana iridescent virus]_x0001_gi|308051920|gb|ADO00407.1| hypothetical protein [Wiseana iridescent virus]|	414	132	0.318841	0.29927	3.2e-09
scaffold3885	535	0	0	41	41	gi|9631526|V|ref|NP_048105.1| ORF MSV034 tryptophan repeat gene family protein [Melanoplus sanguinipes entomopoxvirus]_x0001_gi|4049879|gb|AAC97839.1| ORF MSV034 tryptophan repeat gene family protein [Melanoplus sanguinipes entomopoxvirus]|	314	120	0.382166	0.345588	8.3e-09
C2052654	264	0	0	40	40	gi|303398784|V|emb|CBW46765.1| NP1450L [African swine fever virus Georgia 2007/1]|	1460	87	0.059589	0.344444	3.6e-09
scaffold3289	471	0	0	37	37	gi|357289725|V|gb|AET73038.1| hypothetical protein PGAG_00149 [Phaeocystis globosa virus 12T]_x0001_gi|357292525|gb|AET73861.1| hypothetical protein PGBG_00153 [Phaeocystis globosa virus 14T]|	876	32	0.03653	0.53125	9.2e-08
C2065307	331	0	0	37	37	gi|229891459|V|sp|P0CA01.1|PP220_ASFK5 RecName: Full=Polyprotein pp220; AltName: Full=220 kDa polyprotein; Contains: RecName: Full=p34; Contains: RecName: Full=p14; Contains: RecName: Full=p37; Contains: RecName: Full=p150; Flags: Precursor|	2475	90	0.036364	0.364583	1.3e-06
C2039098	230	0	0	34	34	gi|303398784|V|emb|CBW46765.1| NP1450L [African swine fever virus Georgia 2007/1]|	1460	75	0.05137	0.48	1.1e-13
C2069761	373	0	0	29	29	gi|322511093|V|gb|ADX06406.1| hypothetical protein 162275904 [Organic Lake phycodnavirus 2]|	338	116	0.343195	0.482759	2.2e-30
C2068135	356	0	0	28	28	gi|310831095|V|ref|YP_003969738.1| putative apurinic-apyrimidinic endonuclease 1 [Cafeteria roenbergensis virus BV-PW1]_x0001_gi|309386279|gb|ADO67139.1| putative apurinic-apyrimidinic endonuclease 1 [Cafeteria roenbergensis virus BV-PW1]|	262	114	0.435115	0.52381	1.5e-20
C2032719	213	0	0	28	28	gi|310831536|V|ref|YP_003970179.1| putative DNA topoisomerase IIA [Cafeteria roenbergensis virus BV-PW1]|	1101	64	0.058129	0.544118	1e-08
scaffold2005	309	0	0	26	26	gi|303398758|V|emb|CBW46739.1| B962L [African swine fever virus Georgia 2007/1]|	962	70	0.072765	0.380282	6.3e-09
C2022788	190	0	0	24	24	gi|351737153|V|gb|AEQ60188.1| ankyrin repeat-containing protein [Acanthamoeba castellanii mamavirus]|	326	52	0.159509	0.54717	7.6e-07
C1927122	108	0	0	24	24	gi|325073633|V|gb|ADY76686.1| PP1 [Orf virus]|	119	32	0.268908	0.71875	9e-08
C2036182	222	0	0	24	24	gi|303398775|V|emb|CBW46756.1| G1211R [African swine fever virus Georgia 2007/1]|	1206	44	0.036484	0.590909	2e-07
C2051170	259	0	0	23	23	gi|357289725|V|gb|AET73038.1| hypothetical protein PGAG_00149 [Phaeocystis globosa virus 12T]_x0001_gi|357292525|gb|AET73861.1| hypothetical protein PGBG_00153 [Phaeocystis globosa virus 14T]|	876	76	0.086758	0.480519	2.4e-13
C2055819	276	0	0	22	22	gi|15078836|V|ref|NP_149586.1| 123R [Invertebrate iridescent virus 6]_x0001_gi|82015959|sp|O55737.1|123R_IIV6 RecName: Full=Putative tyrosine phosphatase 123R_x0001_gi|2738421|gb|AAB94448.1| 123R [Invertebrate iridescent virus 6]|	142	74	0.521127	0.460526	7.4e-07
C2070517	381	0	0	22	22	gi|312599199|V|gb|ADQ91222.1| hypothetical protein BpV2_055 [Bathycoccus sp. RCC1105 virus BpV2]|	709	42	0.059238	0.714286	4.2e-10
C2037900	227	0	0	22	22	gi|322511251|V|gb|ADX06562.1| putative ATP-dependent DNA ligase [Organic Lake phycodnavirus]|	379	61	0.16095	0.442623	1.5e-07
C2065485	332	0	0	22	22	gi|229485351|V|sp|P0C972.1|DPOL_ASFM2 RecName: Full=DNA polymerase beta|	1206	94	0.077944	0.333333	7.9e-09
C2039226	230	0	0	21	21	gi|357289932|V|gb|AET73245.1| DNA ligase [Phaeocystis globosa virus 12T]_x0001_gi|357292352|gb|AET73688.1| DNA ligase [Phaeocystis globosa virus 14T]|	1093	75	0.068618	0.706667	1e-24
C2079147	524	0	0	21	21	gi|38683678|V|gb|AAR26855.1| FirrV-1-A31 [Feldmannia irregularis virus a]|	322	49	0.152174	0.431373	2.8e-06
C2076229	462	0	0	19	19	gi|229891993|V|sp|P0CAF5.1|VF354_ASFWA RecName: Full=Uncharacterized protein B354L; Short=pB354L|	354	134	0.378531	0.330935	4.9e-13
C2068561	360	0	0	19	19	gi|155122313|V|gb|ABT14181.1| hypothetical protein MT325_M627L [Paramecium bursaria chlorella virus MT325]|	144	78	0.541667	0.683544	1.8e-24
C2044173	242	0	0	19	19	gi|119362101|V|gb|ABL67020.1| major capsid protein [African swine fever virus]|	646	69	0.106811	0.408451	2.2e-06
C2076825	474	0	0	19	19	gi|357542096|V|gb|AET84856.1| hypothetical protein MPXG_00058 [Micromonas pusilla virus SP1]|	238	115	0.483193	0.328671	8.8e-08
C2009880	177	0	0	18	18	gi|363540255|V|ref|YP_004894390.1| mg339 gene product [Megavirus chiliensis]_x0001_gi|350611420|gb|AEQ32864.1| intein-containing DNA-directed RNA polymerase subunit 2 [Megavirus chiliensis]|	1552	48	0.030928	0.491228	1.4e-08
C2053991	268	0	0	17	17	gi|322511093|V|gb|ADX06406.1| hypothetical protein 162275904 [Organic Lake phycodnavirus 2]|	338	51	0.150888	0.54902	3.6e-09
C2057559	284	0	0	15	15	gi|327409642|V|ref|YP_004347062.1| putative restriction endonuclease [Lausannevirus]_x0001_gi|326784816|gb|AEA06950.1| putative restriction endonuclease [Lausannevirus]|	425	72	0.169412	0.404762	1.8e-11
C2050964	259	0	0	15	15	gi|313768169|V|ref|YP_004061600.1| hypothetical protein BpV1_170c [Bathycoccus sp. RCC1105 virus BpV1]_x0001_gi|312599776|gb|ADQ91797.1| hypothetical protein BpV1_170c [Bathycoccus sp. RCC1105 virus BpV1]|	318	82	0.257862	0.365854	1.7e-11
C2017227	180	0	0	15	15	gi|357289892|V|gb|AET73205.1| hypothetical protein PGAG_00316 [Phaeocystis globosa virus 12T]_x0001_gi|357292693|gb|AET74029.1| hypothetical protein PGBG_00321 [Phaeocystis globosa virus 14T]|	507	58	0.114398	0.344828	1e-06
C1997947	175	0	0	15	15	gi|157953897|V|ref|YP_001498788.1| hypothetical protein AR158_C707L [Paramecium bursaria Chlorella virus AR158]_x0001_gi|156068545|gb|ABU44252.1| hypothetical protein AR158_C707L [Paramecium bursaria Chlorella virus AR158]|	1062	47	0.044256	0.458333	9.7e-07
C2054785	271	0	0	14	14	gi|229890281|V|sp|P0C9X1.1|H962R_ASFWA RecName: Full=Putative helicase C962R|	962	89	0.092516	0.348315	1.5e-10
C2041689	236	0	0	13	13	gi|312599337|V|gb|ADQ91360.1| hypothetical protein BpV2_193c [Bathycoccus sp. RCC1105 virus BpV2]|	1073	77	0.071761	0.623377	3e-24
C2055095	273	0	0	13	13	gi|303398764|V|emb|CBW46745.1| B354L [African swine fever virus Georgia 2007/1]|	354	65	0.183616	0.333333	3.7e-06
C2053766	268	0	0	12	12	gi|269959189|V|gb|ACZ54697.1| p72 protein [African swine fever virus]_x0001_gi|269959191|gb|ACZ54698.1| p72 protein [African swine fever virus]_x0001_gi|269959193|gb|ACZ54699.1| p72 protein [African swine fever virus]_x0001_gi|269959195|gb|ACZ54700.1| p72 protein [African swine fever virus]_x0001_gi|269959197|gb|ACZ54701.1| p72 protein [African swine fever virus]_x0001_gi|269959199|gb|ACZ54702.1|…	86	53	0.616279	0.581818	5e-11
C2028534	201	0	0	12	12	gi|322510801|V|gb|ADX06115.1| DUF285 repeat-containing protein [Organic Lake phycodnavirus 1]|	729	66	0.090535	0.606061	1.2e-17
C2000069	175	0	0	12	12	gi|311978313|V|ref|YP_003987435.1| putative ankyrin repeat protein [Acanthamoeba polyphaga mimivirus]_x0001_gi|82019390|sp|Q5UQZ7.1|YR901_MIMIV RecName: Full=Putative ankyrin repeat protein R901_x0001_gi|55417508|gb|AAV51158.1| ankyrin containing protein [Acanthamoeba polyphaga mimivirus]_x0001_gi|308205129|gb|ADO18930.1| putative ankyrin repeat protein [Acanthamoeba polyphaga mimivirus]_x0001_gi…	361	52	0.144044	0.528302	2.8e-06
C1938488	119	0	0	11	11	gi|215820416|V|gb|ACJ70679.1| DNA polymerase precursor [unknown phycodnavirus]|	480	36	0.075	0.666667	4.4e-07
C2064825	327	0	0	10	10	gi|363539884|V|ref|YP_004894726.1| mg675 gene product [Megavirus chiliensis]_x0001_gi|350611049|gb|AEQ32493.1| putative hydrolase [Megavirus chiliensis]|	1367	77	0.056328	0.461538	3.7e-14
C2019257	184	0	0	10	10	gi|291289516|V|emb|CBH29173.1| BA71V-C962R [African swine fever virus E75]|	669	60	0.089686	0.4375	3.8e-06
C1930376	110	0	0	10	10	gi|14581686|V|gb|AAK69359.1|AF132669_1 ribonucleotide reductase large subunit RR1 [shrimp white spot syndrome virus]|	848	35	0.041274	0.657143	5.9e-07
C1969169	165	0	0	10	10	gi|322510840|V|gb|ADX06154.1| hypothetical protein 162285286 [Organic Lake phycodnavirus 1]|	288	32	0.111111	0.78125	8.9e-08
C2052714	264	0	0	10	10	gi|303398738|V|emb|CBW46719.1| EP1242L [African swine fever virus Georgia 2007/1]|	1242	84	0.067633	0.440476	4.4e-15
C1986888	173	0	0	10	10	gi|322510941|V|gb|ADX06254.1| FkbM family methyltransferase [Organic Lake phycodnavirus 2]|	216	44	0.203704	0.545455	2.2e-06
C1919816	102	0	0	9	9	gi|114680062|V|ref|YP_758475.1| ORF1629 capsid protein [Plutella xylostella multiple nucleopolyhedrovirus]_x0001_gi|91982126|gb|ABE68394.1| ORF1629 capsid protein [Plutella xylostella multiple nucleopolyhedrovirus]|	543	33	0.060773	1	5.9e-12
C2008188	177	0	0	8	8	gi|322510461|V|gb|ADX05776.1| hypothetical protein OLV16 [Organic Lake virophage]|	259	37	0.142857	0.4	5e-06
C1944757	128	0	0	8	8	gi|322510842|V|gb|ADX06156.1| hypothetical protein 162285290 [Organic Lake phycodnavirus 1]|	348	42	0.12069	0.642857	2.8e-09
C2004183	176	0	0	8	8	gi|313844011|V|ref|YP_004061674.1| hypothetical protein OlV1_041 [Ostreococcus lucimarinus virus OlV1]_x0001_gi|312599396|gb|ADQ91418.1| hypothetical protein OlV1_041 [Ostreococcus lucimarinus virus OlV1]|	559	57	0.101968	0.526316	5.5e-10
C2003143	176	0	0	8	8	gi|56692701|V|ref|YP_164159.1| ribonucleoside-diphosphate reductase alpha subunit [Singapore grouper iridovirus]_x0001_gi|42517413|gb|AAS18079.1| ribonucleoside-diphosphate reductase alpha subunit [Singapore grouper iridovirus]|	572	32	0.055944	0.78125	7.9e-09
C2000323	175	0	0	8	8	gi|322511205|V|gb|ADX06517.1| putative C-5 cytosine specific DNA methyltransferase [Organic Lake phycodnavirus]|	384	57	0.148438	0.741379	1.9e-18
C2028088	200	0	0	8	8	gi|313768358|V|ref|YP_004062038.1| hypothetical protein MpV1_155c [Micromonas sp. RCC1109 virus MpV1]_x0001_gi|312599054|gb|ADQ91078.1| hypothetical protein MpV1_155c [Micromonas sp. RCC1109 virus MpV1]|	388	60	0.154639	0.545455	4.6e-12
C1977728	170	0	0	8	8	gi|310831137|V|ref|YP_003969780.1| hypothetical protein crov148 [Cafeteria roenbergensis virus BV-PW1]_x0001_gi|309386321|gb|ADO67181.1| hypothetical protein crov148 [Cafeteria roenbergensis virus BV-PW1]|	242	50	0.206612	0.509434	1.7e-06
C1982939	172	0	0	7	7	gi|310831536|V|ref|YP_003970179.1| putative DNA topoisomerase IIA [Cafeteria roenbergensis virus BV-PW1]|	1101	51	0.046322	0.490196	1.9e-10
C2021415	188	0	0	7	7	gi|336462520|V|gb|AEI59725.1| putative gag-pro-pol polyprotein [Xenotropic murine leukemia virus]|	1734	61	0.035179	0.57377	3.9e-11
C1945669	130	0	0	7	7	gi|322511093|V|gb|ADX06406.1| hypothetical protein 162275904 [Organic Lake phycodnavirus 2]|	338	42	0.12426	0.5	4e-08
C2013292	177	0	0	6	6	gi|303398738|V|emb|CBW46719.1| EP1242L [African swine fever virus Georgia 2007/1]|	1242	58	0.046699	0.448276	7.9e-09
C1975859	169	0	0	6	6	gi|155371785|V|ref|YP_001427319.1| hypothetical protein ATCV1_Z838L [Acanthocystis turfacea Chlorella virus 1]_x0001_gi|155125105|gb|ABT16972.1| hypothetical protein ATCV1_Z838L [Acanthocystis turfacea Chlorella virus 1]|	627	55	0.087719	0.654545	7e-13
C2001641	176	0	0	6	6	gi|357289594|V|gb|AET72907.1| hypothetical protein PGAG_00017 [Phaeocystis globosa virus 12T]_x0001_gi|357292389|gb|AET73725.1| hypothetical protein PGBG_00017 [Phaeocystis globosa virus 14T]|	262	56	0.21374	0.421053	8.2e-06
C1980864	171	0	0	6	6	gi|190359829|V|sp|A7U6E9.1|MCP_POV01 RecName: Full=Major capsid protein; Short=MCP_x0001_gi|155382411|gb|ABU23714.1| putative major capsid protein [Pyramimonas orientalis virus]|	396	52	0.131313	0.642857	8.2e-14
C1938104	119	0	0	6	6	gi|357542044|V|gb|AET84804.1| hypothetical protein MPXG_00006 [Micromonas pusilla virus SP1]|	663	38	0.057315	0.605263	1.3e-06
C2038122	227	0	0	6	6	gi|322510457|V|gb|ADX05772.1| hypothetical protein OLV11 [Organic Lake virophage]|	297	54	0.181818	0.526316	6.4e-06
C2015972	177	0	0	6	6	gi|357542251|V|gb|AET85011.1| hypothetical protein MPXG_00213 [Micromonas pusilla virus SP1]|	158	50	0.316456	0.411765	2.8e-06
C2008512	177	0	0	6	6	gi|157953770|V|ref|YP_001498661.1| hypothetical protein AR158_C580L [Paramecium bursaria Chlorella virus AR158]_x0001_gi|156068418|gb|ABU44125.1| hypothetical protein AR158_C580L [Paramecium bursaria Chlorella virus AR158]|	310	28	0.090323	0.678571	1.3e-06
C2002447	176	0	0	6	6	gi|313768434|V|ref|YP_004062114.1| hypothetical protein MpV1_231c [Micromonas sp. RCC1109 virus MpV1]_x0001_gi|312599130|gb|ADQ91154.1| hypothetical protein MpV1_231c [Micromonas sp. RCC1109 virus MpV1]|	243	57	0.234568	0.701754	1.4e-16
C1968786	164	0	0	6	6	gi|9631443|V|ref|NP_048276.1| ORF MSV205 tryptophan repeat gene family protein [Melanoplus sanguinipes entomopoxvirus]_x0001_gi|4049796|gb|AAC97756.1| ORF MSV205 tryptophan repeat gene family protein [Melanoplus sanguinipes entomopoxvirus]|	530	54	0.101887	0.388889	3.1e-08
C1979146	170	0	0	6	6	gi|310831534|V|ref|YP_003970177.1| putative DNA-directed RNA polymerase subunit Rpb2 [Cafeteria roenbergensis virus BV-PW1]|	1185	52	0.043882	0.442308	7.5e-07
C1996521	175	0	0	6	6	gi|357292397|V|gb|AET73733.1| hypothetical protein PGBG_00025 [Phaeocystis globosa virus 14T]|	277	53	0.191336	0.584906	5.9e-12
C1968036	164	0	0	5	5	gi|303398784|V|emb|CBW46765.1| NP1450L [African swine fever virus Georgia 2007/1]|	1460	52	0.035616	0.519231	9.8e-07
C1979207	170	0	0	4	4	gi|157952812|V|ref|YP_001497704.1| hypothetical protein NY2A_B508R [Paramecium bursaria Chlorella virus NY2A]_x0001_gi|155123039|gb|ABT14907.1| hypothetical protein NY2A_B508R [Paramecium bursaria Chlorella virus NY2A]|	1612	56	0.034739	0.482143	5.2e-08
C1957989	150	0	0	4	4	gi|363540020|V|ref|YP_004894552.1| mg501 gene product [Megavirus chiliensis]_x0001_gi|350611185|gb|AEQ32629.1| intron encoded hypothetical protein [Megavirus chiliensis]|	258	41	0.158915	0.609756	5.1e-11
C1965898	161	0	0	4	4	gi|339906138|V|ref|YP_004732935.1| hypothetical protein WIV_gp152 [Wiseana iridescent virus]_x0001_gi|308052009|gb|ADO00496.1| hypothetical protein [Wiseana iridescent virus]|	773	49	0.063389	0.469388	4.9e-06
C1973749	168	0	0	4	4	gi|155371498|V|ref|YP_001427032.1| hypothetical protein ATCV1_Z551L [Acanthocystis turfacea Chlorella virus 1]_x0001_gi|155124818|gb|ABT16685.1| hypothetical protein ATCV1_Z551L [Acanthocystis turfacea Chlorella virus 1]|	1058	46	0.043478	0.543478	9.8e-07
C1980958	171	0	0	4	4	gi|155371062|V|ref|YP_001426596.1| hypothetical protein ATCV1_Z115L [Acanthocystis turfacea Chlorella virus 1]_x0001_gi|155124382|gb|ABT16249.1| hypothetical protein ATCV1_Z115L [Acanthocystis turfacea Chlorella virus 1]|	1450	42	0.028966	0.527273	8.8e-08
C1976205	169	0	0	4	4	gi|310831537|V|ref|YP_003970180.1| intein [Cafeteria roenbergensis virus BV-PW1]|	387	41	0.105943	0.536585	8.3e-06
C1969559	165	0	0	4	4	gi|313844045|V|ref|YP_004061708.1| hypothetical protein OlV1_075 [Ostreococcus lucimarinus virus OlV1]_x0001_gi|312599430|gb|ADQ91452.1| hypothetical protein OlV1_075 [Ostreococcus lucimarinus virus OlV1]|	1334	54	0.04048	0.518519	4.7e-09
C1946390	131	0	0	4	4	gi|357290722|V|gb|AET73322.1| Gp37Gp68 family protein [Emiliania huxleyi virus PS401]|	409	42	0.102689	0.571429	3.6e-09
C1935872	116	0	0	4	4	gi|314055218|V|ref|YP_004063556.1| ribonucleoside-diphosphate reductase, alpha subunit [Ostreococcus tauri virus 2]_x0001_gi|313575109|emb|CBI70122.1| ribonucleoside-diphosphate reductase, alpha subunit [Ostreococcus tauri virus 2]|	747	37	0.049531	0.72973	2.8e-09
C1990208	173	0	0	4	4	gi|363540485|V|ref|YP_004894516.1| mg465 gene product [Megavirus chiliensis]_x0001_gi|350611650|gb|AEQ33094.1| putative intron encoded nuclease [Megavirus chiliensis]|	214	48	0.224299	0.470588	9.7e-07
C1979912	171	0	0	4	4	gi|322510480|V|gb|ADX05794.1| putative thymidylate synthase [Organic Lake phycodnavirus 1]|	215	50	0.232558	0.8	1.8e-16
C1976457	169	0	0	4	4	gi|339905998|V|ref|YP_004732795.1| hypothetical protein WIV_gp012 [Wiseana iridescent virus]_x0001_gi|308051868|gb|ADO00355.1| hypothetical protein [Wiseana iridescent virus]|	431	53	0.12297	0.415094	4.9e-06
C2003267	176	0	0	4	4	gi|310831073|V|ref|YP_003969716.1| putative DNA topoisomerase IA [Cafeteria roenbergensis virus BV-PW1]_x0001_gi|309386257|gb|ADO67117.1| putative DNA topoisomerase IA [Cafeteria roenbergensis virus BV-PW1]|	747	58	0.077644	0.586207	1.4e-10
C1976443	169	0	0	4	4	gi|322511093|V|gb|ADX06406.1| hypothetical protein 162275904 [Organic Lake phycodnavirus 2]|	338	52	0.153846	0.384615	1.7e-06
C1959418	152	0	0	4	4	gi|363540577|V|ref|YP_004894901.1| mg850 gene product [Megavirus chiliensis]_x0001_gi|350611742|gb|AEQ33186.1| putative F-box and FNIP repeat-containing protein [Megavirus chiliensis]|	435	45	0.103448	0.595745	2.6e-07
C1923488	105	0	0	3	3	gi|325073749|V|gb|ADY76802.1| PP287 [Orf virus]|	90	30	0.333333	0.766667	2.6e-07
C1388351	100	0	0	0	0	gi|357542279|V|gb|AET85039.1| hypothetical protein MPXG_00241 [Micromonas pusilla virus SP1]|	573	33	0.057592	0.939394	2.9e-11
C1049323	100	0	0	0	0	gi|373449611|V|gb|AEY74987.1| ribonucleotide reductase small subunit [Vaccinia virus]|	319	33	0.103448	0.969697	6.9e-13
C1328433	100	0	0	0	0	gi|322510480|V|gb|ADX05794.1| putative thymidylate synthase [Organic Lake phycodnavirus 1]|	215	33	0.153488	0.787879	3e-08
C1698307	100	0	0	0	0	gi|109724507|V|gb|ABG43631.1| ribonucleotide reductase large subunit [Variola virus]|	771	33	0.042802	0.757576	1.8e-08
C1111567	100	0	0	0	0	gi|9632057|V|ref|NP_048846.1| hypothetical protein [Paramecium bursaria Chlorella virus 1]_x0001_gi|1620161|gb|AAC96857.1| hypothetical protein [Paramecium bursaria Chlorella virus 1]|	310	33	0.106452	0.606061	3.7e-06
C684367	100	0	0	0	0	gi|114680190|V|ref|YP_758603.1| ME53 [Plutella xylostella multiple nucleopolyhedrovirus]_x0001_gi|113015265|gb|ABE68522.1| ME53 [Plutella xylostella multiple nucleopolyhedrovirus]|	449	32	0.071269	1	1e-11
C1079627	100	0	0	0	0	gi|155371785|V|ref|YP_001427319.1| hypothetical protein ATCV1_Z838L [Acanthocystis turfacea Chlorella virus 1]_x0001_gi|155125105|gb|ABT16972.1| hypothetical protein ATCV1_Z838L [Acanthocystis turfacea Chlorella virus 1]|	627	33	0.052632	0.757576	2.5e-07
C1892653	100	0	0	0	0	gi|322510931|V|gb|ADX06244.1| putative heat shock protein 70 [Organic Lake phycodnavirus 2]|	617	33	0.053485	0.69697	1.1e-07
C1902017	100	0	0	0	0	gi|155371785|V|ref|YP_001427319.1| hypothetical protein ATCV1_Z838L [Acanthocystis turfacea Chlorella virus 1]_x0001_gi|155125105|gb|ABT16972.1| hypothetical protein ATCV1_Z838L [Acanthocystis turfacea Chlorella virus 1]|	627	30	0.047847	0.666667	3.7e-06
C694279	100	0	0	0	0	gi|32128373|V|gb|AAP73830.1| pol [Human betaretrovirus]|	196	33	0.168367	0.969697	1.7e-11
C945011	100	0	0	0	0	gi|357289580|V|gb|AET72893.1| hypothetical protein PGAG_00003 [Phaeocystis globosa virus 12T]_x0001_gi|357292375|gb|AET73711.1| hypothetical protein PGBG_00003 [Phaeocystis globosa virus 14T]|	438	33	0.075342	0.757576	2.8e-06
C1775957	100	0	0	0	0	gi|357289610|V|gb|AET72923.1| hypothetical protein PGAG_00033 [Phaeocystis globosa virus 12T]_x0001_gi|357292406|gb|AET73742.1| hypothetical protein PGBG_00034 [Phaeocystis globosa virus 14T]|	471	33	0.070064	0.666667	6.3e-06
C1735641	100	0	0	0	0	gi|155371785|V|ref|YP_001427319.1| hypothetical protein ATCV1_Z838L [Acanthocystis turfacea Chlorella virus 1]_x0001_gi|155125105|gb|ABT16972.1| hypothetical protein ATCV1_Z838L [Acanthocystis turfacea Chlorella virus 1]|	627	32	0.051037	0.606061	8.2e-06
C1818821	100	0	0	0	0	gi|363540008|V|ref|YP_004894424.1| mg373 gene product [Megavirus chiliensis]_x0001_gi|350611173|gb|AEQ32617.1| DNA-directed RNA polymerase subunit 1 [Megavirus chiliensis]|	1491	31	0.020791	0.677419	3.7e-06
C667311	100	0	0	0	0	gi|45357376|V|gb|AAS58768.1| envelope glycoprotein [Human immunodeficiency virus 1]|	868	24	0.02765	1	4.3e-07
C1042995	100	0	0	0	0	gi|109287925|V|ref|YP_654619.1| hypothetical protein MIV047R [Invertebrate iridescent virus 3]_x0001_gi|123808660|sp|Q197B3.1|VF337_IIV3 RecName: Full=Putative membrane protein 047R_x0001_gi|106073548|gb|ABF82077.1| hypothetical protein MIV047R [Aedes taeniorhynchus iridescent virus]|	407	31	0.076167	0.75	4.3e-07
C1660313	100	0	0	0	0	gi|155371785|V|ref|YP_001427319.1| hypothetical protein ATCV1_Z838L [Acanthocystis turfacea Chlorella virus 1]_x0001_gi|155125105|gb|ABT16972.1| hypothetical protein ATCV1_Z838L [Acanthocystis turfacea Chlorella virus 1]|	627	33	0.052632	0.666667	4.8e-06
C1249151	100	0	0	0	0	gi|328349696|V|emb|CBX20919.1| MutS protein [Phaeocystis pouchetii virus]|	600	30	0.05	0.766667	3.7e-06
C1857845	100	0	0	0	0	gi|9631532|V|ref|NP_048098.1| ORF MSV027 tryptophan repeat gene family protein [Melanoplus sanguinipes entomopoxvirus]_x0001_gi|4049885|gb|AAC97845.1| ORF MSV027 tryptophan repeat gene family protein [Melanoplus sanguinipes entomopoxvirus]|	297	32	0.107744	0.71875	6.3e-06
C1085929	100	0	0	0	0	gi|18450266|V|ref|NP_569141.1| polyprotein [Tobacco vein clearing virus]_x0001_gi|6425075|gb|AAF08289.1|AF190123_3 polyprotein [Tobacco vein clearing virus]|	635	33	0.051969	0.69697	4.3e-07
C768211	100	0	0	0	0	gi|5523985|V|gb|AAD44045.1|AF104028_1 polyprotein [Bovine viral diarrhea virus 2]|	357	33	0.092437	1	2.2e-11
C1661375	100	0	0	0	0	gi|155371785|V|ref|YP_001427319.1| hypothetical protein ATCV1_Z838L [Acanthocystis turfacea Chlorella virus 1]_x0001_gi|155125105|gb|ABT16972.1| hypothetical protein ATCV1_Z838L [Acanthocystis turfacea Chlorella virus 1]|	627	32	0.051037	0.71875	3.7e-06
C1583081	100	0	0	0	0	gi|322511339|V|gb|ADX06648.1| putative Eco57I-like restriction endonuclease [Organic Lake phycodnavirus]|	1156	29	0.025087	0.724138	6.3e-06
C1731479	100	0	0	0	0	gi|10504257|V|gb|AAG18015.1| gag-pro-pol precursor protein [Human mammary tumor virus]|	328	33	0.10061	1	3.4e-12
C1652187	100	0	0	0	0	gi|155371229|V|ref|YP_001426763.1| hypothetical protein ATCV1_Z282L [Acanthocystis turfacea Chlorella virus 1]_x0001_gi|155124549|gb|ABT16416.1| hypothetical protein ATCV1_Z282L [Acanthocystis turfacea Chlorella virus 1]|	319	31	0.097179	0.870968	5.5e-10
C1100335	100	0	0	0	0	gi|114680062|V|ref|YP_758475.1| ORF1629 capsid protein [Plutella xylostella multiple nucleopolyhedrovirus]_x0001_gi|91982126|gb|ABE68394.1| ORF1629 capsid protein [Plutella xylostella multiple nucleopolyhedrovirus]|	543	23	0.042357	1	8.2e-06
C1505201	100	0	0	0	0	gi|347482412|V|gb|AEO98353.1| ribonucleoside-diphosphate reductase [Emiliania huxleyi virus 203]|	746	32	0.042895	0.875	9.4e-10
C1335955	100	0	0	0	0	gi|155371785|V|ref|YP_001427319.1| hypothetical protein ATCV1_Z838L [Acanthocystis turfacea Chlorella virus 1]_x0001_gi|155125105|gb|ABT16972.1| hypothetical protein ATCV1_Z838L [Acanthocystis turfacea Chlorella virus 1]|	627	32	0.051037	0.65625	2.8e-06
C901891	100	0	0	0	0	gi|322511047|V|gb|ADX06360.1| putative Poxvirus related late transcription factor VLTF3 [Organic Lake phycodnavirus 2]|	217	31	0.142857	0.709677	1.3e-06
C1819073	100	0	0	0	0	gi|357289845|V|gb|AET73158.1| hypothetical protein PGAG_00269 [Phaeocystis globosa virus 12T]_x0001_gi|357292646|gb|AET73982.1| hypothetical protein PGBG_00274 [Phaeocystis globosa virus 14T]|	362	33	0.09116	0.636364	6.7e-08
C767221	100	0	0	0	0	gi|155371785|V|ref|YP_001427319.1| hypothetical protein ATCV1_Z838L [Acanthocystis turfacea Chlorella virus 1]_x0001_gi|155125105|gb|ABT16972.1| hypothetical protein ATCV1_Z838L [Acanthocystis turfacea Chlorella virus 1]|	627	28	0.044657	0.857143	2.5e-07
C763413	100	0	0	0	0	gi|313768372|V|ref|YP_004062052.1| hypothetical protein MpV1_169 [Micromonas sp. RCC1109 virus MpV1]_x0001_gi|312599068|gb|ADQ91092.1| hypothetical protein MpV1_169 [Micromonas sp. RCC1109 virus MpV1]|	420	26	0.061905	0.884615	3.7e-06
C841901	100	0	0	0	0	gi|339906090|V|ref|YP_004732887.1| hypothetical protein WIV_gp104 [Wiseana iridescent virus]_x0001_gi|308051961|gb|ADO00448.1| hypothetical protein [Wiseana iridescent virus]|	429	32	0.074592	0.65625	1.7e-06
C1690897	100	0	0	0	0	gi|155121911|V|gb|ABT13779.1| hypothetical protein MT325_M225L [Paramecium bursaria chlorella virus MT325]|	715	28	0.039161	0.678571	2.2e-06
C995549	100	0	0	0	0	gi|284504418|V|ref|YP_003407133.1| restriction endonuclease [Marseillevirus]_x0001_gi|282935856|gb|ADB04171.1| restriction endonuclease [Marseillevirus]|	502	32	0.063745	0.65625	1.1e-07
C1894841	100	0	0	0	0	gi|155371785|V|ref|YP_001427319.1| hypothetical protein ATCV1_Z838L [Acanthocystis turfacea Chlorella virus 1]_x0001_gi|155125105|gb|ABT16972.1| hypothetical protein ATCV1_Z838L [Acanthocystis turfacea Chlorella virus 1]|	627	33	0.052632	0.666667	7.4e-07
C1853917	100	0	0	0	0	gi|40556144|V|ref|NP_955229.1| CNPV206 putative photolyase [Canarypox virus]_x0001_gi|40233969|gb|AAR83552.1| CNPV206 putative photolyase [Canarypox virus]|	472	33	0.069915	0.606061	6.3e-06
C902807	100	0	0	0	0	gi|314055102|V|ref|YP_004063440.1| putative GDP-mannose 4,6-dehydratase [Ostreococcus tauri virus 2]_x0001_gi|313574993|emb|CBI70006.1| putative GDP-mannose 4,6-dehydratase [Ostreococcus tauri virus 2]|	325	33	0.101538	0.787879	6.1e-09
C923467	100	0	0	0	0	gi|357289763|V|gb|AET73076.1| RNA polymerase II 140 kDa subunit [Phaeocystis globosa virus 12T]_x0001_gi|357292563|gb|AET73899.1| RNA polymerase II 140 kDa subunit [Phaeocystis globosa virus 14T]|	1202	33	0.027454	0.727273	1.6e-09
C1244409	100	0	0	0	0	gi|363540041|V|ref|YP_004894551.1| mg500 gene product [Megavirus chiliensis]_x0001_gi|350611206|gb|AEQ32650.1| heat shock 70 kDa protein-like protein [Megavirus chiliensis]|	638	33	0.051724	0.727273	1.5e-07
C1620891	100	0	0	0	0	gi|37089399|V|gb|AAQ88287.1| E1 [Human papillomavirus type 93]|	603	33	0.054726	0.969697	2.4e-13
C1400867	100	0	0	0	0	gi|357289743|V|gb|AET73056.1| RNA polymerase II [Phaeocystis globosa virus 12T]_x0001_gi|357292543|gb|AET73879.1| RNA polymerase II [Phaeocystis globosa virus 14T]|	1428	33	0.023109	0.69697	6.3e-06
C1109323	100	0	0	0	0	gi|155371785|V|ref|YP_001427319.1| hypothetical protein ATCV1_Z838L [Acanthocystis turfacea Chlorella virus 1]_x0001_gi|155125105|gb|ABT16972.1| hypothetical protein ATCV1_Z838L [Acanthocystis turfacea Chlorella virus 1]|	627	31	0.049442	0.612903	2.8e-06
C1188401	100	0	0	0	0	gi|32128377|V|gb|AAP73832.1| gag [Human betaretrovirus]|	452	32	0.070796	1	5e-11
C759445	100	0	0	0	0	gi|164416244|V|gb|ABY53448.1| polyprotein [Ambrosia asymptomatic virus 2 UKM-2007]|	208	33	0.158654	0.787879	3.2e-10
C1016563	100	0	0	0	0	gi|555267|V|gb|AAA59231.1| helicase [Norwalk virus]|	64	27	0.421875	0.851852	5.7e-07
C1534779	100	0	0	0	0	gi|322510484|V|gb|ADX05798.1| putative heat shock protein 70 [Organic Lake phycodnavirus 1]|	616	33	0.053571	0.727273	9.7e-07
C1328773	100	0	0	0	0	gi|148791579|V|gb|ABR12534.1| DNA-dependent DNA polymerase [Thamnophis sauritus erythrocytic virus]|	209	32	0.15311	0.78125	1e-08
C1627663	100	0	0	0	0	gi|310831536|V|ref|YP_003970179.1| putative DNA topoisomerase IIA [Cafeteria roenbergensis virus BV-PW1]|	1101	33	0.029973	0.757576	1.3e-06
C1110065	100	0	0	0	0	gi|339906002|V|ref|YP_004732799.1| hypothetical protein WIV_gp016 [Wiseana iridescent virus]_x0001_gi|308051872|gb|ADO00359.1| hypothetical protein [Wiseana iridescent virus]|	1080	33	0.030556	0.757576	5.5e-10
C1816681	100	0	0	0	0	gi|363540634|V|ref|YP_004894587.1| mg536 gene product [Megavirus chiliensis]_x0001_gi|350611799|gb|AEQ33243.1| UDP-N-acetylglucosamine 2-epimerase [Megavirus chiliensis]|	370	33	0.089189	0.787879	3e-08
C888185	100	0	0	0	0	gi|303398764|V|emb|CBW46745.1| B354L [African swine fever virus Georgia 2007/1]|	354	32	0.090395	0.71875	3e-08
C769037	100	0	0	0	0	gi|363540521|V|ref|YP_004894633.1| mg582 gene product [Megavirus chiliensis]_x0001_gi|350611686|gb|AEQ33130.1| intein-containing DNA polymerase [Megavirus chiliensis]|	1632	33	0.020221	0.636364	4.8e-06
C794347	100	0	0	0	0	gi|155371785|V|ref|YP_001427319.1| hypothetical protein ATCV1_Z838L [Acanthocystis turfacea Chlorella virus 1]_x0001_gi|155125105|gb|ABT16972.1| hypothetical protein ATCV1_Z838L [Acanthocystis turfacea Chlorella virus 1]|	627	32	0.051037	0.625	4.8e-06
C1080417	100	0	0	0	0	gi|15078758|V|ref|NP_149508.1| 045L [Invertebrate iridescent virus 6]_x0001_gi|82039172|sp|Q9QSK1.1|TOP2_IIV6 RecName: Full=DNA topoisomerase 2; AltName: Full=DNA topoisomerase II_x0001_gi|5725647|gb|AAD48151.1|AF083915_5 045L [Invertebrate iridescent virus 6]|	1132	32	0.028269	0.75	2.8e-06
C1214465	100	0	0	0	0	gi|32128377|V|gb|AAP73832.1| gag [Human betaretrovirus]|	452	33	0.073009	1	7.7e-12
C870609	100	0	0	0	0	gi|322510480|V|gb|ADX05794.1| putative thymidylate synthase [Organic Lake phycodnavirus 1]|	215	31	0.144186	0.709677	1.7e-06
C1572365	100	0	0	0	0	gi|155121728|V|gb|ABT13596.1| hypothetical protein MT325_M042R [Paramecium bursaria chlorella virus MT325]|	956	33	0.034519	1	2.2e-11
C776163	100	0	0	0	0	gi|155371785|V|ref|YP_001427319.1| hypothetical protein ATCV1_Z838L [Acanthocystis turfacea Chlorella virus 1]_x0001_gi|155125105|gb|ABT16972.1| hypothetical protein ATCV1_Z838L [Acanthocystis turfacea Chlorella virus 1]|	627	28	0.044657	0.821429	5.7e-07
C1082963	100	0	0	0	0	gi|165969145|V|ref|YP_001651045.1| ribonucleotide reductase small subunit 1 [Orgyia leucostigma NPV]_x0001_gi|164663641|gb|ABY65861.1| ribonucleotide reductase small subunit 1 [Orgyia leucostigma NPV]|	761	31	0.040736	0.677419	3.7e-06
C1814061	100	0	0	0	0	gi|197322445|V|ref|YP_002154718.1| putative ribonucleotide reductase large subunit [Feldmannia species virus]_x0001_gi|197130512|gb|ACH46848.1| putative ribonucleotide reductase large subunit [Feldmannia species virus]|	773	33	0.042691	0.757576	2.1e-09
C1765801	100	0	0	0	0	gi|339906100|V|ref|YP_004732897.1| hypothetical protein WIV_gp114 [Wiseana iridescent virus]_x0001_gi|308051971|gb|ADO00458.1| hypothetical protein [Wiseana iridescent virus]|	1127	33	0.029281	0.575758	4.8e-06
C1389439	100	0	0	0	0	gi|73852902|V|ref|YP_294186.1| putative ribonucleoside-diphosphate reductase protein [Emiliania huxleyi virus 86]_x0001_gi|72415618|emb|CAI65855.1| putative ribonucleoside-diphosphate reductase protein [Emiliania huxleyi virus 86]|	746	33	0.044236	0.606061	1.1e-07
C1144459	100	0	0	0	0	gi|373448933|V|gb|AEY74312.1| ribonucleotide reductase large subunit [Vaccinia virus]|	383	29	0.075718	0.793103	1.1e-07
C737027	100	0	0	0	0	gi|322510749|V|gb|ADX06063.1| putative ribonucleotide diphosphate reductase, large subunit [Organic Lake phycodnavirus 1]|	824	32	0.038835	0.84375	8.5e-11
C1312813	100	0	0	0	0	gi|37089399|V|gb|AAQ88287.1| E1 [Human papillomavirus type 93]|	603	32	0.053068	0.96875	5e-11
C1507199	100	0	0	0	0	gi|327409793|V|ref|YP_004347213.1| ubiquitin [Lausannevirus]_x0001_gi|326784967|gb|AEA07101.1| ubiquitin [Lausannevirus]|	74	27	0.364865	0.857143	9.7e-07
C1333889	100	0	0	0	0	gi|294471336|V|gb|ADE80919.1| RR1 [Spodoptera litura NPV]|	778	31	0.039846	0.787879	3.7e-06
C1066453	100	0	0	0	0	gi|155122405|V|gb|ABT14273.1| hypothetical protein MT325_M719L [Paramecium bursaria chlorella virus MT325]|	389	32	0.082262	0.8125	1.4e-08
C1904271	100	0	0	0	0	gi|155371785|V|ref|YP_001427319.1| hypothetical protein ATCV1_Z838L [Acanthocystis turfacea Chlorella virus 1]_x0001_gi|155125105|gb|ABT16972.1| hypothetical protein ATCV1_Z838L [Acanthocystis turfacea Chlorella virus 1]|	627	33	0.052632	0.69697	4.8e-06
C1569945	100	0	0	0	0	gi|62996794|V|gb|AAY24447.1| ribonucleoside-diphosphate reductase large chain [Iridovirus IV31]|	198	30	0.151515	0.933333	3.2e-10
C1196167	100	0	0	0	0	gi|322510961|V|gb|ADX06274.1| phosphotransferase GIV83-like protein [Organic Lake phycodnavirus 2]|	511	32	0.062622	0.75	2.5e-07
C726469	100	0	0	0	0	gi|2829123|V|gb|AAC97174.1| major capsid protein [Simulium sp. iridescent virus]|	118	33	0.279661	1	5.9e-12
C907809	100	0	0	0	0	gi|357289601|V|gb|AET72914.1| hypothetical protein PGAG_00024 [Phaeocystis globosa virus 12T]|	277	33	0.119134	0.69697	9.7e-07
C1442949	100	0	0	0	0	gi|1946279|V|emb|CAA73043.1| polyprotein; reverse transcriptase, RNase H [Pineapple bacilliform virus]|	149	32	0.214765	0.59375	4.8e-06
C1400857	100	0	0	0	0	gi|357290694|V|gb|AET73294.1| major head subunit [Emiliania huxleyi virus PS401]|	316	33	0.10443	0.787879	6.5e-11
C1723793	100	0	0	0	0	gi|256352172|V|ref|YP_003104796.1| replication-associated protein [Sclerotinia sclerotiorum hypovirulence associated DNA virus 1]_x0001_gi|255764590|gb|ACU33855.1| replication-associated protein [Sclerotinia sclerotiorum hypovirulence associated DNA virus 1]|	324	32	0.098765	0.875	2.7e-09
C1409289	100	0	0	0	0	gi|294471329|V|gb|ADE80913.1| RR1 [Spodoptera litura NPV]|	770	33	0.042857	0.636364	2.5e-07
C663901	100	0	0	0	0	gi|155371785|V|ref|YP_001427319.1| hypothetical protein ATCV1_Z838L [Acanthocystis turfacea Chlorella virus 1]_x0001_gi|155125105|gb|ABT16972.1| hypothetical protein ATCV1_Z838L [Acanthocystis turfacea Chlorella virus 1]|	627	32	0.051037	0.625	3.7e-06
C824351	100	0	0	0	0	gi|357289969|V|gb|AET73282.1| adenine-specific methyltransferase [Phaeocystis globosa virus 12T]_x0001_gi|357292318|gb|AET73654.1| adenine specific DNA methyltransferase [Phaeocystis globosa virus 14T]|	279	32	0.114695	0.757576	2.5e-07
C1803629	100	0	0	0	0	gi|155121860|V|gb|ABT13728.1| hypothetical protein MT325_M174L [Paramecium bursaria chlorella virus MT325]|	458	32	0.069869	0.75	9.7e-07
C1722443	100	0	0	0	0	gi|363540623|V|ref|YP_004894541.1| mg490 gene product [Megavirus chiliensis]_x0001_gi|350611788|gb|AEQ33232.1| hypothetical protein [Megavirus chiliensis]|	673	33	0.049034	0.636364	5.7e-07
C1459589	100	0	0	0	0	gi|155371785|V|ref|YP_001427319.1| hypothetical protein ATCV1_Z838L [Acanthocystis turfacea Chlorella virus 1]_x0001_gi|155125105|gb|ABT16972.1| hypothetical protein ATCV1_Z838L [Acanthocystis turfacea Chlorella virus 1]|	627	33	0.052632	0.787879	3e-08
C1459877	100	0	0	0	0	gi|310831393|V|ref|YP_003970036.1| putative DnaK/Hsp70 [Cafeteria roenbergensis virus BV-PW1]_x0001_gi|309386577|gb|ADO67437.1| putative DnaK/Hsp70 [Cafeteria roenbergensis virus BV-PW1]|	648	32	0.049383	0.8125	5.7e-07
C1032359	100	0	0	0	0	gi|245802|V|gb|AAB21468.1| exoMTV vSAG=viral superantigen type II membrane-bound glycoprotein [mouse mammary tumor virus MTV, Peptide, 319 aa]|	319	32	0.100313	1	4.5e-12
C1070721	100	0	0	0	0	gi|311977810|V|ref|YP_003986930.1| putative nuclease [Acanthamoeba polyphaga mimivirus]_x0001_gi|82000226|sp|Q5UQM9.1|YL426_MIMIV RecName: Full=Uncharacterized protein L426_x0001_gi|55417045|gb|AAV50695.1| unknown [Acanthamoeba polyphaga mimivirus]_x0001_gi|308204396|gb|ADO18197.1| putative nuclease [Acanthamoeba polyphaga mimivirus]|	227	33	0.145374	0.515152	1.7e-06
C1378083	100	0	0	0	0	gi|363540041|V|ref|YP_004894551.1| mg500 gene product [Megavirus chiliensis]_x0001_gi|350611206|gb|AEQ32650.1| heat shock 70 kDa protein-like protein [Megavirus chiliensis]|	638	33	0.051724	0.727273	3.7e-06
C697173	100	0	0	0	0	gi|357289735|V|gb|AET73048.1| D5 family NTPase [Phaeocystis globosa virus 12T]_x0001_gi|357292535|gb|AET73871.1| hypothetical protein PGBG_00163 [Phaeocystis globosa virus 14T]|	953	31	0.032529	0.677419	2.2e-06
C1124671	100	0	0	0	0	gi|15078891|V|ref|NP_149642.1| 179R [Invertebrate iridescent virus 6]_x0001_gi|82013410|sp|O55767.1|VF179_IIV6 RecName: Full=Uncharacterized protein 179R_x0001_gi|2738451|gb|AAB94478.1| 179R [Invertebrate iridescent virus 6]|	1186	32	0.026981	0.5625	2.2e-06
C894911	100	0	0	0	0	gi|5523985|V|gb|AAD44045.1|AF104028_1 polyprotein [Bovine viral diarrhea virus 2]|	357	33	0.092437	0.666667	9.7e-07
C971245	100	0	0	0	0	gi|322510801|V|gb|ADX06115.1| DUF285 repeat-containing protein [Organic Lake phycodnavirus 1]|	729	33	0.045267	0.666667	7.4e-07
C863247	100	0	0	0	0	gi|347482439|V|gb|AEO98380.1| hypothetical protein ELVG_00079 [Emiliania huxleyi virus 203]_x0001_gi|347601000|gb|AEP15486.1| ribonuclease H [Emiliania huxleyi virus 207]_x0001_gi|347601424|gb|AEP15909.1| ribonuclease H [Emiliania huxleyi virus 208]_x0001_gi|357972836|gb|AET98109.1| RNase HII [Emiliania huxleyi virus 201]|	209	32	0.15311	0.65625	5.7e-07
C1673727	100	0	0	0	0	gi|62996794|V|gb|AAY24447.1| ribonucleoside-diphosphate reductase large chain [Iridovirus IV31]|	198	33	0.166667	0.69697	1.1e-07
C994497	100	0	0	0	0	gi|32128377|V|gb|AAP73832.1| gag [Human betaretrovirus]|	452	33	0.073009	1	2.6e-12
C869579	100	0	0	0	0	gi|32128377|V|gb|AAP73832.1| gag [Human betaretrovirus]|	452	32	0.070796	1	2.2e-11
C873183	100	0	0	0	0	gi|15078758|V|ref|NP_149508.1| 045L [Invertebrate iridescent virus 6]_x0001_gi|82039172|sp|Q9QSK1.1|TOP2_IIV6 RecName: Full=DNA topoisomerase 2; AltName: Full=DNA topoisomerase II_x0001_gi|5725647|gb|AAD48151.1|AF083915_5 045L [Invertebrate iridescent virus 6]|	1132	32	0.028269	0.78125	1.4e-08
C903569	100	0	0	0	0	gi|131840167|V|ref|YP_001096176.1| ORF141 [Cyprinid herpesvirus 3]_x0001_gi|84181499|gb|ABC55102.1| hypothetical protein [Cyprinid herpesvirus 3]_x0001_gi|109706742|gb|ABG42968.1| ORF141 [Cyprinid herpesvirus 3]_x0001_gi|129560660|dbj|BAF48955.1| ribonucleotide reductase large subunit [Cyprinid herpesvirus 3]|	806	31	0.038462	0.677419	1.7e-06
C1237637	100	0	0	0	0	gi|155371751|V|ref|YP_001427285.1| hypothetical protein ATCV1_Z804L [Acanthocystis turfacea Chlorella virus 1]_x0001_gi|155125071|gb|ABT16938.1| hypothetical protein ATCV1_Z804L [Acanthocystis turfacea Chlorella virus 1]|	352	33	0.09375	0.787879	5.1e-08
C1331053	100	0	0	0	0	gi|284504118|V|ref|YP_003406833.1| hypothetical protein MAR_ORF086 [Marseillevirus]_x0001_gi|282935556|gb|ADB03871.1| hypothetical protein MAR_ORF086 [Marseillevirus]|	163	32	0.196319	0.90625	2.1e-09
C1889111	100	0	0	0	0	gi|32128373|V|gb|AAP73830.1| pol [Human betaretrovirus]|	196	32	0.163265	0.9375	7.2e-10
C1783915	100	0	0	0	0	gi|155371751|V|ref|YP_001427285.1| hypothetical protein ATCV1_Z804L [Acanthocystis turfacea Chlorella virus 1]_x0001_gi|155125071|gb|ABT16938.1| hypothetical protein ATCV1_Z804L [Acanthocystis turfacea Chlorella virus 1]|	352	32	0.090909	0.71875	2.6e-07
C773707	100	0	0	0	0	gi|116751|V|sp|P22166.1|MCP_IRV22 RecName: Full=Major capsid protein; Short=MCP; AltName: Full=P50_x0001_gi|331322|gb|AAA66585.1| major structural protein [Simulium sp. iridescent virus]|	472	31	0.065678	0.903226	9.4e-10
C733455	100	0	0	0	0	gi|5523985|V|gb|AAD44045.1|AF104028_1 polyprotein [Bovine viral diarrhea virus 2]|	357	33	0.092437	0.939394	4.2e-10
C1816223	100	0	0	0	0	gi|325073749|V|gb|ADY76802.1| PP287 [Orf virus]|	90	30	0.333333	0.766667	2e-07
C1454969	100	0	0	0	0	gi|155371785|V|ref|YP_001427319.1| hypothetical protein ATCV1_Z838L [Acanthocystis turfacea Chlorella virus 1]_x0001_gi|155125105|gb|ABT16972.1| hypothetical protein ATCV1_Z838L [Acanthocystis turfacea Chlorella virus 1]|	627	33	0.052632	0.757576	9.7e-07
C1916577	100	0	0	0	0	gi|322511205|V|gb|ADX06517.1| putative C-5 cytosine specific DNA methyltransferase [Organic Lake phycodnavirus]|	384	30	0.078125	0.8	5.1e-08
C1412811	100	0	0	0	0	gi|356980106|V|gb|AET43585.1| transcription initiation factor IIB [Micromonas pusilla virus PL1]|	312	32	0.102564	0.6875	3.7e-06
C1311813	100	0	0	0	0	gi|116751|V|sp|P22166.1|MCP_IRV22 RecName: Full=Major capsid protein; Short=MCP; AltName: Full=P50_x0001_gi|331322|gb|AAA66585.1| major structural protein [Simulium sp. iridescent virus]|	472	33	0.069915	1	4.1e-13
C894037	100	0	0	0	0	gi|339906071|V|ref|YP_004732868.1| hypothetical protein WIV_gp085 [Wiseana iridescent virus]_x0001_gi|308051941|gb|ADO00428.1| hypothetical protein [Wiseana iridescent virus]|	425	33	0.077647	0.818182	1.5e-07
C1623625	100	0	0	0	0	gi|15078813|V|ref|NP_149563.1| 100L [Invertebrate iridescent virus 6]_x0001_gi|82013370|sp|O55721.1|PARP_IIV6 RecName: Full=Putative poly [ADP-ribose] polymerase-like 100L_x0001_gi|2738405|gb|AAB94432.1| 100L [Invertebrate iridescent virus 6]|	181	31	0.171271	0.774194	5.7e-07
C1762921	100	0	0	0	0	gi|310831534|V|ref|YP_003970177.1| putative DNA-directed RNA polymerase subunit Rpb2 [Cafeteria roenbergensis virus BV-PW1]|	1185	33	0.027848	0.636364	6.3e-06
C1020889	100	0	0	0	0	gi|15079131|V|ref|NP_149883.1| 420R [Invertebrate iridescent virus 6]_x0001_gi|82012009|sp|Q91FA5.1|420R_IIV6 RecName: Full=Putative MSV199 domain-containing protein 420R_x0001_gi|15042500|gb|AAK82280.1|AF303741_421 420R [Invertebrate iridescent virus 6]|	447	32	0.071588	0.65625	3.7e-06
C1217875	100	0	0	0	0	gi|357541940|V|gb|AET84702.1| ribonucleotide reductase [Ostreococcus lucimarinus virus OlV4]|	607	32	0.052718	0.65625	2.8e-06
C1068533	100	0	0	0	0	gi|313768128|V|ref|YP_004061559.1| hypothetical protein BpV1_129c [Bathycoccus sp. RCC1105 virus BpV1]_x0001_gi|312599735|gb|ADQ91756.1| hypothetical protein BpV1_129c [Bathycoccus sp. RCC1105 virus BpV1]|	748	33	0.044118	0.787879	3.3e-07
C1693475	100	0	0	0	0	gi|313768374|V|ref|YP_004062054.1| hypothetical protein MpV1_171 [Micromonas sp. RCC1109 virus MpV1]_x0001_gi|312599070|gb|ADQ91094.1| hypothetical protein MpV1_171 [Micromonas sp. RCC1109 virus MpV1]|	142	33	0.232394	0.636364	1.7e-06
C1491007	100	0	0	0	0	gi|56692684|V|ref|YP_164142.1| ribonucleoside-diphosphate reductase beta subunit [Singapore grouper iridovirus]_x0001_gi|42517396|gb|AAS18062.1| ribonucleoside-diphosphate reductase beta subunit [Singapore grouper iridovirus]|	384	30	0.078125	0.7	9.7e-07
C901479	100	0	0	0	0	gi|15078956|V|ref|NP_149707.1| 244L [Invertebrate iridescent virus 6]_x0001_gi|82012177|sp|Q91FS8.1|VF244_IIV6 RecName: Full=Putative phosphoesterase 244L_x0001_gi|15042325|gb|AAK82105.1|AF303741_244 244L [Invertebrate iridescent virus 6]|	282	31	0.109929	0.709677	8.8e-08
C1595253	100	0	0	0	0	gi|339906100|V|ref|YP_004732897.1| hypothetical protein WIV_gp114 [Wiseana iridescent virus]_x0001_gi|308051971|gb|ADO00458.1| hypothetical protein [Wiseana iridescent virus]|	1127	33	0.029281	0.969697	9e-13
C1723805	100	0	0	0	0	gi|155371785|V|ref|YP_001427319.1| hypothetical protein ATCV1_Z838L [Acanthocystis turfacea Chlorella virus 1]_x0001_gi|155125105|gb|ABT16972.1| hypothetical protein ATCV1_Z838L [Acanthocystis turfacea Chlorella virus 1]|	627	31	0.049442	0.774194	1.7e-06
C1396151	100	0	0	0	0	gi|313768258|V|ref|YP_004061938.1| hypothetical protein MpV1_055 [Micromonas sp. RCC1109 virus MpV1]_x0001_gi|312598954|gb|ADQ90978.1| hypothetical protein MpV1_055 [Micromonas sp. RCC1109 virus MpV1]|	275	32	0.116364	0.71875	3.7e-06
C855927	100	0	0	0	0	gi|339906002|V|ref|YP_004732799.1| hypothetical protein WIV_gp016 [Wiseana iridescent virus]_x0001_gi|308051872|gb|ADO00359.1| hypothetical protein [Wiseana iridescent virus]|	1080	33	0.030556	0.828571	2.5e-07
C1673101	100	0	0	0	0	gi|313768007|V|ref|YP_004061438.1| hypothetical protein BpV1_008c [Bathycoccus sp. RCC1105 virus BpV1]_x0001_gi|312599614|gb|ADQ91635.1| hypothetical protein BpV1_008c [Bathycoccus sp. RCC1105 virus BpV1]|	630	32	0.050794	0.78125	5.7e-07
C688959	100	0	0	0	0	gi|155370138|V|ref|YP_001425672.1| hypothetical protein FR483_N040R [Paramecium bursaria Chlorella virus FR483]_x0001_gi|155123458|gb|ABT15325.1| hypothetical protein FR483_N040R [Paramecium bursaria Chlorella virus FR483]|	957	32	0.033438	0.96875	6.5e-11
C678097	100	0	0	0	0	gi|339906147|V|ref|YP_004732944.1| hypothetical protein WIV_gp161 [Wiseana iridescent virus]_x0001_gi|308052018|gb|ADO00505.1| hypothetical protein [Wiseana iridescent virus]|	175	27	0.154286	0.928571	8.8e-08
C1597811	100	0	0	0	0	gi|155371785|V|ref|YP_001427319.1| hypothetical protein ATCV1_Z838L [Acanthocystis turfacea Chlorella virus 1]_x0001_gi|155125105|gb|ABT16972.1| hypothetical protein ATCV1_Z838L [Acanthocystis turfacea Chlorella virus 1]|	627	33	0.052632	0.606061	8.2e-06
C1837045	100	0	0	0	0	gi|356927835|V|gb|AET42625.1| ribonucleoside-diphosphate reductase small subunit [Emiliania huxleyi virus 202]|	325	32	0.098462	0.71875	6.3e-06
C1584965	100	0	0	0	0	gi|15079001|V|ref|NP_149752.1| 289L [Invertebrate iridescent virus 6]_x0001_gi|82012134|sp|Q91FN5.1|289L_IIV6 RecName: Full=Putative Bro-N domain-containing protein 289L_x0001_gi|15042370|gb|AAK82150.1|AF303741_289 289L [Invertebrate iridescent virus 6]|	417	32	0.076739	0.625	6.3e-06
C1062377	100	0	0	0	0	gi|356980124|V|gb|AET43603.1| ribonucleoside-diphosphate reductase [Micromonas pusilla virus PL1]|	919	29	0.031556	0.724138	5.7e-07
C1361615	100	0	0	0	0	gi|15078956|V|ref|NP_149707.1| 244L [Invertebrate iridescent virus 6]_x0001_gi|82012177|sp|Q91FS8.1|VF244_IIV6 RecName: Full=Putative phosphoesterase 244L_x0001_gi|15042325|gb|AAK82105.1|AF303741_244 244L [Invertebrate iridescent virus 6]|	282	33	0.117021	0.606061	4.8e-06
C1308359	100	0	0	0	0	gi|18450266|V|ref|NP_569141.1| polyprotein [Tobacco vein clearing virus]_x0001_gi|6425075|gb|AAF08289.1|AF190123_3 polyprotein [Tobacco vein clearing virus]|	635	32	0.050394	0.9375	1.4e-10
C1394801	100	0	0	0	0	gi|356980056|V|gb|AET43535.1| hypothetical protein MPWG_00045 [Micromonas pusilla virus PL1]|	513	26	0.050682	0.730769	6.3e-06
C1876101	100	0	0	0	0	gi|339061289|V|gb|AEJ34593.1| DNA mismatch repair ATPase MutS [Acanthamoeba polyphaga mimivirus]|	990	33	0.033333	0.606061	3.7e-06
C1019413	100	0	0	0	0	gi|9631087|V|ref|NP_047757.1| ribonucleotide reductase small subunit homolog [Lymantria dispar MNPV]_x0001_gi|3822355|gb|AAC70306.1| ribonucleotide reductase small subunit homolog [Lymantria dispar MNPV]|	348	32	0.091954	0.757576	3.9e-08
C1298135	100	0	0	0	0	gi|7522108|V|pir||T29097 pro-pol-dUTPase polyprotein - murine endogenous retrovirus ERV-L (fragment)_x0001_gi|2065210|emb|CAA73251.1| Pro-Pol-dUTPase polyprotein [Mus musculus]|	1182	29	0.024535	0.758621	2e-07
C1139077	100	0	0	0	0	gi|51870153|V|ref|YP_073706.1| DNA polymerase elongation subunit family B [Lymphocystis disease virus - isolate China]_x0001_gi|51858361|gb|AAU11045.1| DNA polymerase elongation subunit family B [Lymphocystis disease virus - isolate China]|	935	33	0.035294	0.666667	8.2e-06
C1791795	100	0	0	0	0	gi|169733589|V|gb|ACA65569.1| DNA polymerase [unknown phycodnavirus]|	223	30	0.134529	0.6	3.7e-06
C1082319	100	0	0	0	0	gi|310831393|V|ref|YP_003970036.1| putative DnaK/Hsp70 [Cafeteria roenbergensis virus BV-PW1]_x0001_gi|309386577|gb|ADO67437.1| putative DnaK/Hsp70 [Cafeteria roenbergensis virus BV-PW1]|	648	32	0.049383	0.9375	1.2e-09
C858351	100	0	0	0	0	gi|148912897|V|ref|YP_001293211.1| hypothetical protein GTPV_gp017 [Goatpox virus Pellor]|	321	33	0.102804	0.727273	8.8e-08
C1068661	100	0	0	0	0	gi|339906071|V|ref|YP_004732868.1| hypothetical protein WIV_gp085 [Wiseana iridescent virus]_x0001_gi|308051941|gb|ADO00428.1| hypothetical protein [Wiseana iridescent virus]|	425	33	0.077647	0.939394	7.2e-10
C709705	100	0	0	0	0	gi|351737456|V|gb|AEQ60491.1| NAD-dependent DNA ligase [Acanthamoeba castellanii mamavirus]|	636	33	0.051887	0.666667	3.7e-06
C1181931	100	0	0	0	0	gi|155371777|V|ref|YP_001427311.1| hypothetical protein ATCV1_Z830R [Acanthocystis turfacea Chlorella virus 1]_x0001_gi|155125097|gb|ABT16964.1| hypothetical protein ATCV1_Z830R [Acanthocystis turfacea Chlorella virus 1]|	284	31	0.109155	0.645161	2.8e-06
C1360487	100	0	0	0	0	gi|340025713|V|ref|NP_048469.2| hypothetical protein [Paramecium bursaria Chlorella virus 1]_x0001_gi|338221956|gb|AAC96489.2| hypothetical protein [Paramecium bursaria Chlorella virus 1]|	104	33	0.317308	0.636364	9.7e-07
C1636147	100	0	0	0	0	gi|310831073|V|ref|YP_003969716.1| putative DNA topoisomerase IA [Cafeteria roenbergensis virus BV-PW1]_x0001_gi|309386257|gb|ADO67117.1| putative DNA topoisomerase IA [Cafeteria roenbergensis virus BV-PW1]|	747	28	0.037483	0.857143	8.2e-06
C1583743	100	0	0	0	0	gi|340025759|V|ref|NP_048601.2| M.CviAII adenine methylase [Paramecium bursaria Chlorella virus 1]_x0001_gi|338221976|gb|AAC97062.2| M.CviAII adenine methylase [Paramecium bursaria Chlorella virus 1]|	326	33	0.101227	0.636364	8.2e-06
C1630769	100	0	0	0	0	gi|32128377|V|gb|AAP73832.1| gag [Human betaretrovirus]|	452	32	0.070796	1	1.5e-12
C1410121	100	0	0	0	0	gi|15078758|V|ref|NP_149508.1| 045L [Invertebrate iridescent virus 6]_x0001_gi|82039172|sp|Q9QSK1.1|TOP2_IIV6 RecName: Full=DNA topoisomerase 2; AltName: Full=DNA topoisomerase II_x0001_gi|5725647|gb|AAD48151.1|AF083915_5 045L [Invertebrate iridescent virus 6]|	1132	33	0.029152	0.818182	2.1e-09
C1097285	100	0	0	0	0	gi|357289800|V|gb|AET73113.1| ATP-dependent protease La [Phaeocystis globosa virus 12T]_x0001_gi|357292600|gb|AET73936.1| ATP-dependent protease La [Phaeocystis globosa virus 14T]|	613	33	0.053834	0.787879	8.8e-08
C1556959	100	0	0	0	0	gi|314055098|V|ref|YP_004063436.1| cytosine-specific methyltransferase [Ostreococcus tauri virus 2]_x0001_gi|313574989|emb|CBI70002.1| cytosine-specific methyltransferase [Ostreococcus tauri virus 2]|	315	28	0.088889	0.714286	1.3e-06
C1207307	100	0	0	0	0	gi|357289632|V|gb|AET72945.1| hypothetical protein PGAG_00055 [Phaeocystis globosa virus 12T]_x0001_gi|357292427|gb|AET73763.1| hypothetical protein PGBG_00055 [Phaeocystis globosa virus 14T]|	95	32	0.336842	0.71875	6.3e-06
C1204057	100	0	0	0	0	gi|155371785|V|ref|YP_001427319.1| hypothetical protein ATCV1_Z838L [Acanthocystis turfacea Chlorella virus 1]_x0001_gi|155125105|gb|ABT16972.1| hypothetical protein ATCV1_Z838L [Acanthocystis turfacea Chlorella virus 1]|	627	32	0.051037	0.65625	6.3e-06
C885195	100	0	0	0	0	gi|363540390|V|ref|YP_004894888.1| mg837 gene product [Megavirus chiliensis]_x0001_gi|350611555|gb|AEQ32999.1| hypothetical protein [Megavirus chiliensis]|	254	31	0.122047	0.741935	7.4e-07
C1544925	100	0	0	0	0	gi|327409643|V|ref|YP_004347063.1| deoxyuridine 5'-triphosphate nucleotidohydrolase [Lausannevirus]_x0001_gi|326784817|gb|AEA06951.1| deoxyuridine 5'-triphosphate nucleotidohydrolase [Lausannevirus]|	121	33	0.272727	0.787879	2.1e-09
C1450021	100	0	0	0	0	gi|322510484|V|gb|ADX05798.1| putative heat shock protein 70 [Organic Lake phycodnavirus 1]|	616	33	0.053571	0.909091	7.2e-10
C1075901	100	0	0	0	0	gi|327409793|V|ref|YP_004347213.1| ubiquitin [Lausannevirus]_x0001_gi|326784967|gb|AEA07101.1| ubiquitin [Lausannevirus]|	74	33	0.445946	0.939394	5e-11
C1090643	100	0	0	0	0	gi|312599278|V|gb|ADQ91301.1| hypothetical protein BpV2_134c [Bathycoccus sp. RCC1105 virus BpV2]|	748	33	0.044118	0.878788	7.2e-10
C1362391	100	0	0	0	0	gi|155371785|V|ref|YP_001427319.1| hypothetical protein ATCV1_Z838L [Acanthocystis turfacea Chlorella virus 1]_x0001_gi|155125105|gb|ABT16972.1| hypothetical protein ATCV1_Z838L [Acanthocystis turfacea Chlorella virus 1]|	627	32	0.051037	0.71875	1.3e-06
C952411	100	0	0	0	0	gi|357292397|V|gb|AET73733.1| hypothetical protein PGBG_00025 [Phaeocystis globosa virus 14T]|	277	32	0.115523	0.8125	1.2e-09
C976835	100	0	0	0	0	gi|155371785|V|ref|YP_001427319.1| hypothetical protein ATCV1_Z838L [Acanthocystis turfacea Chlorella virus 1]_x0001_gi|155125105|gb|ABT16972.1| hypothetical protein ATCV1_Z838L [Acanthocystis turfacea Chlorella virus 1]|	627	32	0.051037	0.65625	6.3e-06
C1904211	100	0	0	0	0	gi|21727886|V|emb|CAD21956.1| neomycin phosphotransferase [Hepatitis GB virus B]|	275	33	0.12	1	3.8e-11
C863635	100	0	0	0	0	gi|322510480|V|gb|ADX05794.1| putative thymidylate synthase [Organic Lake phycodnavirus 1]|	215	32	0.148837	0.8125	3.9e-08
C903923	100	0	0	0	0	gi|357289743|V|gb|AET73056.1| RNA polymerase II [Phaeocystis globosa virus 12T]_x0001_gi|357292543|gb|AET73879.1| RNA polymerase II [Phaeocystis globosa virus 14T]|	1428	32	0.022409	0.84375	2.5e-10
C951515	100	0	0	0	0	gi|357289835|V|gb|AET73148.1| hypothetical protein PGAG_00259 [Phaeocystis globosa virus 12T]_x0001_gi|357292636|gb|AET73972.1| hypothetical protein PGBG_00264 [Phaeocystis globosa virus 14T]|	487	32	0.065708	0.75	2.7e-09

## Sheet: Table 35-hcvP03
Scaffold	Length (nt)	V Read Ends	Amb Read Ends	U Read Ends	Total Read Ends	Target	Target AA Length	Total AA Align Coverage	% Align Coverage	Identity %	E-val
scaffold25	468	2060	0	9	2069	gi|169249152|V|gb|ABV46185.2| polyprotein [Hepatitis C virus subtype 1a]|	3011	117	0.038858	0.909091	2.1e-75
scaffold42	465	749	0	162	911	gi|169249141|V|gb|ABV46171.2| polyprotein [Hepatitis C virus subtype 1a]|	3011	131	0.043507	0.626582	7.7e-38
scaffold54	566	901	0	2	903	gi|190171081|V|gb|ACE63604.1| polyprotein [Hepatitis C virus subtype 1a]|	3011	154	0.051146	0.794118	1.3e-73
C101022	139	629	0	0	629	gi|190684356|V|gb|ACE82407.1| polyprotein [Hepatitis C virus subtype 1a]|	3011	46	0.015277	0.956522	1.4e-18
C101374	272	618	0	0	618	gi|288815642|V|gb|ADC54730.1| polyprotein [Hepatitis C virus subtype 1a]|	709	90	0.126939	1	4.3e-47
scaffold33	272	605	0	0	605	gi|212675083|V|gb|ACJ37235.1| polyprotein [Hepatitis C virus subtype 1a]|	3011	49	0.016274	0.96	3.9e-45
C101312	198	323	0	2	325	gi|374872606|V|gb|AFA25872.1| NS3 protease, partial [Hepatitis C virus]|	631	59	0.093502	1	7e-29
scaffold9	243	309	0	0	309	gi|2660983|V|gb|AAB88168.1| polyprotein [Hepatitis C virus]|	253	66	0.26087	1	4.3e-23
C99196	103	241	0	0	241	gi|365767491|V|gb|AEW90300.1| polyprotein [Hepatitis C virus]|	3011	34	0.011292	1	3.5e-15
C101302	196	218	0	0	218	gi|148366574|V|gb|ABQ59979.1| polyprotein [Hepatitis C virus]|	250	61	0.244	0.983607	3.6e-33
C101064	143	204	0	0	204	gi|345099603|V|gb|AEN69129.1| RNA-dependent RNA polymerase [Hepatitis C virus subtype 1a]|	583	31	0.053173	1	6.7e-11
C100405	120	182	0	0	182	gi|334264041|V|gb|AEG74583.1| NS5B [Hepatitis C virus]|	184	39	0.211957	1	8.1e-17
C99166	103	158	0	0	158	gi|365767491|V|gb|AEW90300.1| polyprotein [Hepatitis C virus]|	3011	34	0.011292	0.970588	2.3e-11
C99756	110	137	0	0	137	gi|354999950|V|gb|AER50900.1| polyprotein [Hepatitis C virus]|	927	36	0.038835	1	1.9e-13
C100387	120	137	0	0	137	gi|365767493|V|gb|AEW90301.1| polyprotein [Hepatitis C virus]|	3011	40	0.013285	1	1.1e-16
C100521	122	134	0	0	134	gi|374872596|V|gb|AFA25867.1| NS3 protease, partial [Hepatitis C virus]|	631	40	0.063391	0.975	2e-15
C100834	127	123	0	0	123	gi|374872676|V|gb|AFA25907.1| NS3 protease, partial [Hepatitis C virus]|	631	41	0.064976	1	2.3e-16
C101060	142	122	0	0	122	gi|260528774|V|gb|ACX44132.1| polyprotein [Hepatitis C virus]|	448	47	0.104911	0.978723	1.4e-21
C99194	103	79	0	0	79	gi|365767485|V|gb|AEW90297.1| polyprotein [Hepatitis C virus]|	3011	34	0.011292	1	4.1e-16
C99290	104	77	0	0	77	gi|23955590|V|gb|AAN40530.1| polyprotein [Hepatitis C virus]|	190	34	0.178947	0.941176	1.9e-13
C100341	119	45	0	0	45	gi|365767491|V|gb|AEW90300.1| polyprotein [Hepatitis C virus]|	3011	39	0.012953	1	7.3e-18
C99300	104	0	0	4	4	gi|15079087|V|ref|NP_149839.1| 376L [Invertebrate iridescent virus 6]_x0001_gi|82012049|sp|Q91FE8.1|RIR2_IIV6 RecName: Full=Probable ribonucleoside-diphosphate reductase small subunit 376L; AltName: Full=Ribonucleotide reductase small subunit_x0001_gi|15042456|gb|AAK82236.1|AF303741_377 376L [Invertebrate iridescent virus 6]|	360	34	0.094444	0.588235	2.6e-07
C98994	100	0	0	0	0	gi|374872674|V|gb|AFA25906.1| NS3 protease, partial [Hepatitis C virus]|	631	33	0.052298	1	3.4e-12

## Sheet: Table 36-hcvP03D
Scaffold	Length (nt)	V Read Ends	Amb Read Ends	U Read Ends	Total Read Ends	Target	Target AA Length	Total AA Align Coverage	% Align Coverage	Identity %	E-val
scaffold3278	830	0	0	137	137	gi|155121930|V|gb|ABT13798.1| hypothetical protein MT325_m244R [Paramecium bursaria chlorella virus MT325]|	130	89	0.684615	0.342593	9e-06
C1260813	406	0	0	135	135	gi|284504383|V|ref|YP_003407098.1| Csr/MutH/archaeal HJR family nuclease [Marseillevirus]_x0001_gi|282935821|gb|ADB04136.1| Csr/MutH/archaeal HJR family nuclease [Marseillevirus]|	422	110	0.260664	0.307087	3.2e-10
scaffold698	453	0	0	80	80	gi|310831205|V|ref|YP_003969848.1| putative nucleotidyl transferase [Cafeteria roenbergensis virus BV-PW1]_x0001_gi|309386389|gb|ADO67249.1| putative nucleotidyl transferase [Cafeteria roenbergensis virus BV-PW1]|	632	43	0.068038	0.581395	2.8e-10
C1252306	285	0	0	76	76	gi|155122056|V|gb|ABT13924.1| hypothetical protein MT325_M370R [Paramecium bursaria chlorella virus MT325]|	267	78	0.292135	0.482353	1.1e-08
C1179346	104	0	0	39	39	gi|164416244|V|gb|ABY53448.1| polyprotein [Ambrosia asymptomatic virus 2 UKM-2007]|	208	33	0.158654	0.848485	4.4e-10
C1231007	156	0	0	33	33	gi|310831373|V|ref|YP_003970016.1| putative type I restriction modification enzyme, M and S domains [Cafeteria roenbergensis virus BV-PW1]_x0001_gi|309386557|gb|ADO67417.1| putative type I restriction modification enzyme, M and S domains [Cafeteria roenbergensis virus BV-PW1]|	817	49	0.059976	0.571429	2.7e-12
C1243092	209	9	0	22	31	gi|62637405|V|ref|YP_227403.1| Ribonucleotide reductase small subunit [Deerpox virus W-848-83]_x0001_gi|115503265|gb|ABI99183.1| ribonucleotide reductase small subunit [Deerpox virus W-848-83]|	321	67	0.208723	0.691176	2.4e-21
scaffold1740	252	0	0	23	23	gi|322511093|V|gb|ADX06406.1| hypothetical protein 162275904 [Organic Lake phycodnavirus 2]|	338	76	0.224852	0.581395	1.3e-12
C1196808	116	0	0	22	22	gi|109724507|V|gb|ABG43631.1| ribonucleotide reductase large subunit [Variola virus]|	771	38	0.049287	0.789474	3e-11
C1237982	184	0	0	21	21	gi|327198724|V|emb|CCA61425.1| unnamed protein product [Diadromus pulchellus ascovirus 4a]|	420	59	0.140476	0.383333	5.9e-07
C1176752	103	0	0	19	19	gi|164416244|V|gb|ABY53448.1| polyprotein [Ambrosia asymptomatic virus 2 UKM-2007]|	208	34	0.163462	0.764706	2.8e-09
C1243608	211	0	0	10	10	gi|155371584|V|ref|YP_001427118.1| hypothetical protein ATCV1_Z637L [Acanthocystis turfacea Chlorella virus 1]_x0001_gi|155124904|gb|ABT16771.1| hypothetical protein ATCV1_Z637L [Acanthocystis turfacea Chlorella virus 1]|	233	66	0.283262	0.520548	5.5e-10
C1224165	141	0	0	9	9	gi|303398775|V|emb|CBW46756.1| G1211R [African swine fever virus Georgia 2007/1]|	1206	47	0.038972	0.510638	1.3e-06
C1239138	190	0	0	7	7	gi|340025908|V|ref|NP_048939.2| DNA topoisomerase II [Paramecium bursaria Chlorella virus 1]_x0001_gi|338222067|gb|AAC96932.2| DNA topoisomerase II [Paramecium bursaria Chlorella virus 1]|	1061	46	0.043355	0.520833	1.7e-06
C1176310	103	0	0	6	6	gi|215275537|V|sp|P0C8H9.1|RIR1_ASFWA RecName: Full=Ribonucleoside-diphosphate reductase large subunit; AltName: Full=Ribonucleotide reductase large subunit|	778	31	0.039846	0.741935	3.9e-08
C1204218	121	0	0	6	6	gi|357289725|V|gb|AET73038.1| hypothetical protein PGAG_00149 [Phaeocystis globosa virus 12T]_x0001_gi|357292525|gb|AET73861.1| hypothetical protein PGBG_00153 [Phaeocystis globosa virus 14T]|	876	36	0.041096	0.722222	8.9e-08

## Sheet: Table 37-hcvP05
Scaffold	Length (nt)	V Read Ends	Amb Read Ends	U Read Ends	Total Read Ends	Target	Target AA Length	Total AA Align Coverage	% Align Coverage	Identity %	E-val
scaffold28	6041	0	0	195400	195400	gi|336391069|V|dbj|BAK40203.1| putative replication related protein [Chaetoceros sp. RNA virus 2]|	1708	1164	0.681499	0.390173	1.3e-87
scaffold47	2419	0	0	91271	91271	gi|38707889|V|ref|NP_944776.1| polyprotein [Heterosigma akashiwo RNA virus]_x0001_gi|33150486|gb|AAP97137.1| polyprotein [Heterosigma akashiwo RNA virus SOG263]|	2581	648	0.251065	0.279703	1.5e-52
scaffold49	831	14361	0	34	14395	gi|6707286|V|gb|AAF25613.1|AF169005_1 polyprotein [Hepatitis C virus subtype 2a]|	3033	273	0.09001	0.89916	2.3e-153
scaffold23	952	13672	0	0	13672	gi|13122270|V|dbj|BAB32876.1| polyprotein [Hepatitis C virus]|	3032	210	0.069261	0.888889	3.8e-149
scaffold67	761	13625	0	14	13639	gi|339647233|V|gb|AEJ86545.1| polyprotein [Hepatitis C virus subtype 2a]|	3033	206	0.06792	1	2.8e-64
scaffold32	555	3846	0	168	4014	gi|339736680|V|gb|AEJ90150.1| polyprotein [Recombinant Hepatitis C virus J6/JFH1-JCH4]|	3033	72	0.023739	1	2.1e-31
C152409	270	3398	0	0	3398	gi|13122270|V|dbj|BAB32876.1| polyprotein [Hepatitis C virus]|	3032	89	0.029354	0.988764	1.8e-45
scaffold48	340	3162	0	0	3162	gi|6707280|V|gb|AAF25610.1|AF169002_1 polyprotein [Hepatitis C virus subtype 2a]|	3033	112	0.036927	0.969697	3.8e-52
C149680	115	2103	0	603	2706	gi|3115957|V|emb|CAA12507.1| glycoprotein [Hepatitis C virus]|	84	38	0.452381	0.684211	1.2e-07
C152417	277	2231	0	197	2428	gi|6707282|V|gb|AAF25611.1|AF169003_1 polyprotein [Hepatitis C virus subtype 2a]|	3032	78	0.025726	1	6.2e-41
scaffold3	309	2255	0	0	2255	gi|339736680|V|gb|AEJ90150.1| polyprotein [Recombinant Hepatitis C virus J6/JFH1-JCH4]|	3033	94	0.030992	1	6.2e-43
C148132	107	1682	0	0	1682	gi|339736680|V|gb|AEJ90150.1| polyprotein [Recombinant Hepatitis C virus J6/JFH1-JCH4]|	3033	35	0.01154	0.942857	6.5e-14
C152049	150	1342	0	0	1342	gi|6707286|V|gb|AAF25613.1|AF169005_1 polyprotein [Hepatitis C virus subtype 2a]|	3033	49	0.016156	0.959184	7.1e-21
C146746	101	1270	0	0	1270	gi|56123856|V|gb|AAV75728.1| polyprotein [Hepatitis C virus]|	159	33	0.207547	0.969697	4.8e-14
C149000	112	876	0	0	876	gi|343403714|V|dbj|BAK61653.1| polyprotein [Hepatitis C virus subtype 2b]|	3033	37	0.012199	1	1.7e-14
C152273	182	679	0	0	679	gi|343403734|V|dbj|BAK61663.1| polyprotein [Hepatitis C virus subtype 2b]|	3033	41	0.013518	0.683333	2.2e-14
C151750	133	20	0	534	554	gi|332119638|V|gb|AEE05202.1| polyprotein [Hepatitis C virus subtype 1a]|	97	42	0.43299	0.785714	6.3e-14
C149426	114	475	0	0	475	gi|339736678|V|gb|AEJ90149.1| polyprotein [Recombinant Hepatitis C virus J6/JFH1-JCH2]|	3033	24	0.007913	1	7.6e-07
C146796	102	415	0	0	415	gi|339647237|V|gb|AEJ86547.1| polyprotein [Hepatitis C virus subtype 2a]|	3033	33	0.01088	1	3.8e-11
C151258	125	351	0	0	351	gi|13122264|V|dbj|BAB32873.1| polyprotein [Hepatitis C virus]|	3033	41	0.013518	0.97561	4.7e-17
C146462	100	0	0	0	0	gi|339736680|V|gb|AEJ90150.1| polyprotein [Recombinant Hepatitis C virus J6/JFH1-JCH4]|	3033	32	0.010551	1	1.1e-10

## Sheet: Table 38-hcvP05D
Scaffold	Length (nt)	V Read Ends	Amb Read Ends	U Read Ends	Total Read Ends	Target	Target AA Length	Total AA Align Coverage	% Align Coverage	Identity %	E-val
scaffold8525	866	0	0	237	237	gi|116326842|V|ref|YP_803380.1| hypothetical protein TNAV2c_gp158 [Trichoplusia ni ascovirus 2c]_x0001_gi|123801712|sp|Q06VC5.1|MMP_TNAVC RecName: Full=Putative matrix metalloproteinase; Flags: Precursor_x0001_gi|102231850|gb|ABF70673.1| hypothetical protein [Trichoplusia ni ascovirus 2c]|	501	199	0.397206	0.317797	8.7e-07
C2687469	332	0	0	96	96	gi|229892000|V|sp|P0CAG2.1|VF385_ASFWA RecName: Full=Zinc finger protein B385R; Short=pB385R|	385	108	0.280519	0.40708	1.4e-13
C2682462	286	0	0	94	94	gi|357541740|V|gb|AET84502.1| hypothetical protein OLOG_00038 [Ostreococcus lucimarinus virus OlV4]|	446	80	0.179372	0.345679	4.9e-06
scaffold9851	415	0	0	83	83	gi|13242479|V|ref|NP_077492.1| EsV-1-7 [Ectocarpus siliculosus virus 1]_x0001_gi|13177289|gb|AAK14433.1|AF204951_7 EsV-1-7 [Ectocarpus siliculosus virus 1]|	378	58	0.153439	0.42623	4.4e-07
C2686612	322	0	0	66	66	gi|303398786|V|emb|CBW46767.1| NP868R [African swine fever virus Georgia 2007/1]|	868	106	0.12212	0.386792	3.3e-18
C2674949	229	0	0	56	56	gi|351738058|V|gb|AEQ61093.1| ankyrin repeat-containing protein [Acanthamoeba castellanii mamavirus]|	468	73	0.155983	0.493151	9.2e-13
C2666977	197	0	0	44	44	gi|340025788|V|ref|NP_048649.2| Fucose synthetase [Paramecium bursaria Chlorella virus 1]_x0001_gi|29367187|gb|AAO67556.1| GDP-4-keto-6-deoxy-D-mannose epimerase/reductase [Paramecium bursaria Chlorella virus 1]_x0001_gi|338221997|gb|AAC96663.2| Fucose synthetase [Paramecium bursaria Chlorella virus 1]|	317	65	0.205047	0.661538	4.7e-17
C2666909	197	0	0	43	43	gi|322511093|V|gb|ADX06406.1| hypothetical protein 162275904 [Organic Lake phycodnavirus 2]|	338	53	0.156805	0.471698	1.1e-08
C2683300	293	0	0	43	43	gi|229890400|V|sp|P0C995.1|MCE_ASFK5 RecName: Full=Probable mRNA-capping enzyme; AltName: Full=GTP--RNA guanylyltransferase; Short=GTase; AltName: Full=mRNA guanylyltransferase|	868	93	0.107143	0.387097	1e-11
C2658058	166	0	0	29	29	gi|269959189|V|gb|ACZ54697.1| p72 protein [African swine fever virus]_x0001_gi|269959191|gb|ACZ54698.1| p72 protein [African swine fever virus]_x0001_gi|269959193|gb|ACZ54699.1| p72 protein [African swine fever virus]_x0001_gi|269959195|gb|ACZ54700.1| p72 protein [African swine fever virus]_x0001_gi|269959197|gb|ACZ54701.1| p72 protein [African swine fever virus]_x0001_gi|269959199|gb|ACZ54702.1|…	86	51	0.593023	0.538462	1.2e-07
C2598392	121	0	0	24	24	gi|284504184|V|ref|YP_003406899.1| restriction endonuclease [Marseillevirus]_x0001_gi|282935622|gb|ADB03937.1| restriction endonuclease [Marseillevirus]|	532	39	0.073308	0.65	6.4e-06
C2582876	116	0	0	21	21	gi|109287943|V|ref|YP_654637.1| hypothetical protein MIV065R [Invertebrate iridescent virus 3]_x0001_gi|123862746|sp|Q196Z5.1|RIR1_IIV3 RecName: Full=Ribonucleoside-diphosphate reductase large subunit; AltName: Full=Ribonucleotide reductase large subunit_x0001_gi|106073566|gb|ABF82095.1| hypothetical protein MIV065R [Aedes taeniorhynchus iridescent virus]|	630	37	0.05873	0.594595	8.4e-06
C2546977	105	0	0	18	18	gi|312599337|V|gb|ADQ91360.1| hypothetical protein BpV2_193c [Bathycoccus sp. RCC1105 virus BpV2]|	1073	33	0.030755	0.636364	2.9e-06
C2597654	121	0	0	17	17	gi|197322445|V|ref|YP_002154718.1| putative ribonucleotide reductase large subunit [Feldmannia species virus]_x0001_gi|197130512|gb|ACH46848.1| putative ribonucleotide reductase large subunit [Feldmannia species virus]|	773	38	0.049159	0.710526	8.1e-09
C2587326	118	0	0	17	17	gi|351737717|V|gb|AEQ60752.1| putative DNA repair protein [Acanthamoeba castellanii mamavirus]|	1351	39	0.028868	0.589744	3.4e-07
C2566668	111	0	8	7	15	gi|322510492|V|gb|ADX05806.1| putative glycosyltransferase GTB type protein [Organic Lake phycodnavirus 1]|	264	36	0.136364	0.722222	1.1e-08
C2534612	101	4	0	10	14	gi|373449611|V|gb|AEY74987.1| ribonucleotide reductase small subunit [Vaccinia virus]|	319	33	0.103448	0.787879	2.7e-09
C2565212	111	0	0	14	14	gi|38229183|V|ref|NP_938276.1| 20L [Yaba monkey tumor virus]_x0001_gi|38000454|gb|AAR07377.1| 20L [Yaba monkey tumor virus]|	325	36	0.110769	0.722222	6.3e-09
C2615364	127	0	0	14	14	gi|109157301|V|pdb|2CFA|B Chain B, Structure Of Viral Flavin-Dependant Thymidylate Synthase Thyx|	217	40	0.184332	0.675	3.3e-10
C2586278	117	0	0	8	8	gi|322510575|V|gb|ADX05889.1| putative DNA gyrase/DNA topoisomerase IV subunit A [Organic Lake phycodnavirus 1]|	1083	38	0.035088	0.631579	4.8e-09
C2601464	122	0	0	8	8	gi|322511093|V|gb|ADX06406.1| hypothetical protein 162275904 [Organic Lake phycodnavirus 2]|	338	37	0.109467	0.567568	1.2e-07
C2577942	115	0	0	7	7	gi|40556174|V|ref|NP_955259.1| CNPV236 ribonucleotide reductase small subunit [Canarypox virus]_x0001_gi|40233999|gb|AAR83582.1| CNPV236 ribonucleotide reductase small subunit [Canarypox virus]|	323	36	0.111455	0.638889	6.5e-06
C2600023	122	0	0	6	6	gi|357289610|V|gb|AET72923.1| hypothetical protein PGAG_00033 [Phaeocystis globosa virus 12T]_x0001_gi|357292406|gb|AET73742.1| hypothetical protein PGBG_00034 [Phaeocystis globosa virus 14T]|	471	38	0.080679	0.605263	1.7e-06
C2614732	126	0	0	6	6	gi|357289725|V|gb|AET73038.1| hypothetical protein PGAG_00149 [Phaeocystis globosa virus 12T]_x0001_gi|357292525|gb|AET73861.1| hypothetical protein PGBG_00153 [Phaeocystis globosa virus 14T]|	876	40	0.045662	0.65	4.7e-09
C2587607	118	0	0	5	5	gi|157953719|V|ref|YP_001498610.1| hypothetical protein AR158_C529L [Paramecium bursaria Chlorella virus AR158]_x0001_gi|156068367|gb|ABU44074.1| hypothetical protein AR158_C529L [Paramecium bursaria Chlorella virus AR158]|	97	39	0.402062	0.564103	4.4e-07
C2612533	126	0	0	4	4	gi|157952945|V|ref|YP_001497837.1| hypothetical protein NY2A_B641R [Paramecium bursaria Chlorella virus NY2A]_x0001_gi|155123172|gb|ABT15040.1| hypothetical protein NY2A_B641R [Paramecium bursaria Chlorella virus NY2A]|	324	41	0.126543	0.560976	5.2e-08

[truncated: 4 more sheets: Table 39-nshP01, Table 40-nshP01D, Table 41-norP01, Table 42-norP01D]
