# Supplementary material for: Identification of Hepatotropic Viruses from Plasma Using Deep Sequencing: A Next Generation Diagnostic Tool
Source: PLoS One. 2013 Apr 17;8(4):e60595. doi: 10.1371/journal.pone.0060595 (PMC3629200; doi:10.1371/journal.pone.0060595)
Supplement: Supplemental Table S43 — Description of top hits initially identified as phycodnaviruses or mimiviruses by BLASTx and reanalyzed by HHblits. The content of each column is as follows. Library: name of library; Scaffold: ID of scaffold after assembly with SOAPdenovo-Trans; Scaffold Length (nt): Length of scaffold in nucleotides. Target: Target sequence ID identified as top hit either by BLASTx or HHblits (indicated on the top row); Target AA Length: Length of protein targeted as top hit during alignments. Length of hit: Number of amino acids in the target sequence included in the alignment for the top BLASTx or HHblits hits (indicated on the top row); Align coverage (%): Percentage of target length included in the alignment reported as top hit. Identities (%): Percentage of aligned amino acids identical in query and target sequences. E-val: BLASTx or HHblits E-value (indicated on the top row). Frame of query: which translated reading frame was used by each algorithm. Start of query: coordinate of the first amino acid in the translated reading frame included in the alignment of the top hit. End of query: coordinate of the last amino acid in the translated reading frame included in the alignment of the top hit. Sequence of query: amino acid sequence of the fragment of the query included in the alignment of the top hit. Agree? Indicates whether or not top hits reported by BLASTx and HHblits are identical; other NCLDV indicates that a protein in a NCLDV different from the one reported as top hit by BLASTx was reported as top hit by HHblits. (XLSX) [file pone.0060595.s005.xlsx]

## Sheet: Table 43
			BLASTx											HHblits
Library	Scaffold	Scaffold Length (nt)	Target	Target AA Length	Total AA Align Coverage	% Align Coverage	Identities (%)	E-val	Frame of query	Start of query	End of query	Sequence of query	Agree?	Target	Target AA Length	Total AA Align Coverage	% Align Coverage	Identities (%)	E-val	Frame	Start	End	Sequence
aihP01	C2163433	197	gi|155371785|V|ref|YP_001427319.1| hypothetical protein ATCV1_Z838L [Acanthocystis turfacea Chlorella virus 1]_x0001_gi|155125105|gb|ABT16972.1| hypothetical protein ATCV1_Z838L [Acanthocystis turfacea Chlorella virus 1]|	627	64	10.2073	66	1.1e-16	1	1	64	WAEKLGIEQSAAITTVKPSGTVSQLVDSASGIHPRHSPYYIRTVRADAKDPLAVFLEAKGVPVE	0	UP20|TIQCELABA|46|768 Adenosylcobalamin-dependent ribonucleoside-triphosphate reductase OX=321967; Adenosylcobalamin-dependent ribonucleoside-triphosphate reductase OX=390333; Adenosylcobalamin-dependent ribonucleoside-triphosphate reductase OX=321956; Adenosylcobalamin-dependent ribonucleoside-triphosphate reductase OX=28039; Adenosylcobalamin-dependent ribonucleoside-triphosphate reductase OX=4…	768	63	8.20312	40	2.1e-30	1	2	64	AEKLGIEQSAAITTVKPSGTVSQLVDSASGIHPRHSPYYIRTVRADAKDPLAVFLEAKGVPVE
aihP01	C2165983	222	gi|311977810|V|ref|YP_003986930.1| putative nuclease [Acanthamoeba polyphaga mimivirus]_x0001_gi|82000226|sp|Q5UQM9.1|YL426_MIMIV RecName: Full=Uncharacterized protein L426_x0001_gi|55417045|gb|AAV50695.1| unknown [Acanthamoeba polyphaga mimivirus]_x0001_gi|308204396|gb|ADO18197.1| putative nuclease [Acanthamoeba polyphaga mimivirus]|	227	64	28.1938	42	7.1e-13	-2	7	70	ITQYIGADIGFVREWIQKMFVGNMTWENYGEVWVIDHIVPFRSFDIFNEDDLRLVWNYRNLMPI	1	UP20|BIZVABABA|3|238 Uncharacterized protein L426 OX=212035. [Acanthamoeba polyphaga mimivirus (APMV). GN=]|E3VXT8|sp:Q5UQM9 [Moumouvirus Monve.]|H2EEK8.	238	64	26.8908	42	7.4e+40	-2	7	70	ITQYIGADIGFVREWIQKMFVGNMTWENYGEVWVIDHIVPFRSFDIFNEDDLRLVWNYRNLMPI
aihP01D	C2868846	190	gi|322511093|V|gb|ADX06406.1| hypothetical protein 162275904 [Organic Lake phycodnavirus 2]|	338	55	16.2722	55	1.6e-12	3	8	62	LYPDKEWSWTSISCNPNITIEYINNNPDKPWNWSTMSYNPNLTIEFIKNNLNKPW	1	UP20|KOHRABABA|1|338 Putative uncharacterized protein OX=938082. [Organic Lake phycodnavirus 2.]|F2Y2N7.	338	59	17.4556	51	1.5e-31	3	4	62	QLLELYPDKEWSWTSISCNPNITIEYINNNPDKPWNWSTMSYNPNLTIEFIKNNLNKPW
aihP01D	scaffold1961	255	gi|310831205|V|ref|YP_003969848.1| putative nucleotidyl transferase [Cafeteria roenbergensis virus BV-PW1]_x0001_gi|309386389|gb|ADO67249.1| putative nucleotidyl transferase [Cafeteria roenbergensis virus BV-PW1]|	632	48	7.59494	61	9.3e-13	1	1	49	MTTHGGNIGKIFADVGKTTLDTLEKFEIPFDEIFFGKPNADFYIDDLXI	0	UP20|SUVVEGABA|89|147 Capsule biosynthesis phosphatase OX=94122; EcbF OX=747; Capsule biosynthesis phosphatase subfamily OX=656417; HAD-superfamily phosphatase OX=888826; Capsule biosynthesis phosphatase OX=1035188; Capsule biosynthesis phosphatase subfamily OX=306264. [Vibrio cholerae 12129(1).]|C2C5J7 [Vibrio cholerae TM 11079-80.]|C2I4K1 [Vibrio cholerae RC9.]|C2IC23 [Vibrio cholerae BX 330286…	147	50	34.0136	43	9.6e-34	1	1	47	MTTHGGNIGKIFADVGKTTLDTLEKFEIPFDEIFFGKPNADFYIDDL
aihP01D	scaffold2503	738	gi|284504320|V|ref|YP_003407035.1| Vsr/MutH/archaeal HJR family nuclease [Marseillevirus]_x0001_gi|282935758|gb|ADB04073.1| Vsr/MutH/archaeal HJR family nuclease [Marseillevirus]|	568	109	19.1901	42	2e-11	3	1	111	GVDHYSKTKEYKEKFKNTMMGRFGVENPMHSEKIKKKMAERSLEKYGVECHLSLPEIQNKIKKTWESRGFXFRRNSSTEEWLVSYIKTCNHKYGTDHPMQNVDYFEKCMKN	0	UP20|MIMYUKABA|2|304 Putative uncharacterized protein OX=552395; Putative uncharacterized protein OX=451707. [Bacillus cereus NVH0597-99.]|B3ZC97 [Lachnospiraceae bacterium 4_1_37FAA.]|E9RTB3.	304	66	21.7105	32	2.5e-26	3	1	66	GVDHYSKTKEYKEKFKNTMMGRFGVENPMHSEKIKKKMAERSLEKYGVECHLSLPEIQNKIKKTWE
aihP01D	scaffold3379	577	gi|311977923|V|ref|YP_003987043.1| putative DNA helicase [Acanthamoeba polyphaga mimivirus]_x0001_gi|82000106|sp|Q5UQ92.1|YR530_MIMIV RecName: Full=Uncharacterized protein R530_x0001_gi|55417144|gb|AAV50794.1| putative DNA helicase [Acanthamoeba polyphaga mimivirus]_x0001_gi|308204889|gb|ADO18690.1| putative DNA helicase [Acanthamoeba polyphaga mimivirus]_x0001_gi|339061472|gb|AEJ34776.1| putativ…	494	127	25.7085	40	8.3e-10	-2	54	161	NSRVTFQTIHKLLGLTEKITNDGKQEFVNQGDFKPQIKTVRLLIVDEVSMLNDDLFHEILKYRD--KIKIICMGDPAQIPPVGKPDCIPFREELADHYRIKTLQLNQIMR	0	UP20|FABXICABA|49|760 Helicase, RecD/TraA family OX=207559; ATP-dependent exoDNAse (Exonuclease V), alpha subunit-helicase superfamily I member OX=363253; Helicase RecD/TraA OX=323097; Helicase, RecD/TraA family OX=641491; Helicase, RecD/TraA family OX=643562; Helicase RecD/TraA OX=314253. [Desulfovibrio desulfuricans (strain G20). GN=]|Q30XS5 [Acidiphilium multivorum (strain DSM 11245 / JCM 8867…	760	118	15.5263	27	8.1e-45	-2	3	135	VIKKTSGLRNSRVTFQTIHKLLGLTEKITNDGKQEFVNQGDFKPQIKTVRLLIVDEVSMLNDDLFHEILKYRDKIKIICMGDPAQIPPVGKPDCIPFREELADHYRIKTLQLNQIMRQKEGNAIIDSSVIIRK
hbvP02D	scaffold3566	4376	gi|327409850|V|ref|YP_004347270.1| putative Vsr/MutH/archaeal HJR family endonuclease [Lausannevirus]_x0001_gi|326785024|gb|AEA07158.1| putative Vsr/MutH/archaeal HJR family endonuclease [Lausannevirus]|	528	232	43.9394	35	2.8e-30	3	282	539	DCSKKYNLQRTQESLLEKYGTTNIMKIQGSVDKIKETNRKKYGSDFYXXXXXXXXXXXXXXXXXYGGHPTKLKETQDRKKKTNLERYGHEHSLNNPEIKEKSRITNNLKYGGDSSMCSEEIRKKSIETNKKKRGTDWYVQSDDFKKKFKETMFLRYGVEQVMHYTPSFEKSIDTSYKKKIYIFPSGRVEKIQGYEGFGINNLLNSGYSEDDIVISNQEIEKFTGKIWYNDSENKRRKYYPDIYIISENRIIEVKSKYT	1	UP20|QIXVABABA|2|572 Vsr/MutH/archaeal HJR family nuclease OX=694581. [Marseillevirus.]|D2XAU6 [Lausannevirus.]|F2WLN5.	572	231	40.3846	34	1.9e-86	1	189	447	DDCSKKYNLQRTQESLLEKYGTTNIMKIQGSVDKIKETNRKKYGSDFYTETDEFKKKTKETFEKKYGGHPTKLKETQDRKKKTNLERYGHEHSLNNPEIKEKSRITNNLKYGGDSSMCSEEIRKKSIETNKKKRGTDWYVQSDDFKKKFKETMFLRYGVEQVMHYTPSFEKSIDTSYKKKIYIFPSGRVEKIQGYEGFGINNLLNSGYSEDDIVISNQEIEKFTGKIWYNDSENKRRKYYPDIYIISENRIIEVKSKYT
hcvP02D	C1975859	169	gi|155371785|V|ref|YP_001427319.1| hypothetical protein ATCV1_Z838L [Acanthocystis turfacea Chlorella virus 1]_x0001_gi|155125105|gb|ABT16972.1| hypothetical protein ATCV1_Z838L [Acanthocystis turfacea Chlorella virus 1]|	627	55	8.77193	65	7e-13	3	1	55	LIALLYSGEAAKWDVSNVRAAVARLKVFCGRASGPGPLEDLFRFVTKIFKGAVGR	1	UP20|YUDSABABA|1|627 Putative uncharacterized protein Z838L OX=322019. [Acanthocystis turfacea Chlorella virus 1. GN=]|A7KA98.	627	55	8.77193	65	1.2e-24	3	1	55	LIALLYSGEAAKWDVSNVRAAVARLKVFCGRASGPGPLEDLFRFVTKIFKGAVGR
hcvP02D	C1977728	170	gi|310831137|V|ref|YP_003969780.1| hypothetical protein crov148 [Cafeteria roenbergensis virus BV-PW1]_x0001_gi|309386321|gb|ADO67181.1| hypothetical protein crov148 [Cafeteria roenbergensis virus BV-PW1]|	242	50	20.6612	51	1.7e-06	-2	7	56	SGNITAPNLTSMVPVGSITMFAGSSAPTGWLVCDGSAFSSSAYPALYTVL	0	UP20|HUPGEVABA|36|171 Tail Collar domain protein OX=395962; Tail Collar domain protein OX=41431; Tail Collar domain protein OX=903818; Tail Collar domain protein OX=485918; Tail Collar domain protein OX=714943; Tail Collar domain protein OX=497964. [Bizionia argentinensis JUB59.]|G2EFR3 [(Cytophaga johnsonae). GN=]|A5FGG5|A5FGG6 [/ O). GN=]|F4L4P7|F4L4P8 [Herpetosiphon aurantiacus (strain ATCC 23…	171	36	21.0526	42	3.5e-22	-2	21	56	VGSITMFAGSSAPTGWLVCDGSAFSSSAYPALYTVL
hcvP02D	C1979207	170	gi|157952812|V|ref|YP_001497704.1| hypothetical protein NY2A_B508R [Paramecium bursaria Chlorella virus NY2A]_x0001_gi|155123039|gb|ABT14907.1| hypothetical protein NY2A_B508R [Paramecium bursaria Chlorella virus NY2A]|	1612	56	3.47395	48	5.2e-08	1	1	56	QSLGFACYKNKKTTSWTHKGVKKHGEAWRICISGEGIEQIPTLSPRKQSLPRRQIK	other NCLDV	UP20|LITTEBABA|2|876 Putative uncharacterized protein OX=755274; Putative uncharacterized protein OX=755273. [Phaeocystis globosa virus 12T.]|G8DHS8 [Phaeocystis globosa virus 14T.]|G8DEE1.	876	56	6.39269	46	8.3e-28	1	1	56	QSLGFACYKNKKTTSWTHKGVKKHGEAWRICISGEGIEQIPTLSPRKQSLPRRQIK
hcvP02D	C1979912	171	gi|322510480|V|gb|ADX05794.1| putative thymidylate synthase [Organic Lake phycodnavirus 1]|	215	50	23.2558	80	1.8e-16	-3	1	50	NGVAKEQARSVLPEGCTNSRLYMSGTLRSWMHYCLLRMGNGTQKEHIVIA	0	UP20|YAXHEBABA|14|243 Thymidilate synthase OX=555387; Thymidylate synthase OX=889952; Td thymidylate synthetase OX=268747; Thymidylate synthase OX=268746; Td thymidylate synthetase OX=445684; Td thymidylate synthetase OX=445700. [Synechococcus phage S-SSM7. GN=]|E3SLN3 [Synechococcus phage P60. GN=]|Q8W6X8 [Synechococcus phage S-SM2. GN=]|E3SJF8 [Synechococcus phage S-CRM01. GN=]|F5B3V0 [Synechoc…	243	52	21.3992	58	3.6e-34	-3	1	53	NGVAKEQARSVLPEGCTNSRLYMSGTLRSWMHYCLLRMGNGTQKEHIVIADEI
hcvP02D	C2000069	175	gi|311978313|V|ref|YP_003987435.1| putative ankyrin repeat protein [Acanthamoeba polyphaga mimivirus]_x0001_gi|82019390|sp|Q5UQZ7.1|YR901_MIMIV RecName: Full=Putative ankyrin repeat protein R901_x0001_gi|55417508|gb|AAV51158.1| ankyrin containing protein [Acanthamoeba polyphaga mimivirus]_x0001_gi|308205129|gb|ADO18930.1| putative ankyrin repeat protein [Acanthamoeba polyphaga mimivirus]_x0001_gi…	361	52	14.4044	53	2.8e-06	2	5	56	AYDNLTIQLKSSGGRLEVVKTLFK-HTNPSIDNNYAIRWASRYGYIEIVEILL	other NCLDV	UP20|TIPPEBABA|3|99 Ankyrin repeat-containing protein OX=554168. [Acanthamoeba castellanii mamavirus. GN=]|G8EDJ9|G8EDK0 [Acanthamoeba polyphaga mimivirus (APMV). GN=]|F8V4Y1.	99	54	54.5455	43	3.8e-29	2	5	57	AYDNLTIQLKSSGGRLEVVKTLFKHTNPSIDNNYAIRWASRYGYIEIVEILLK
hcvP02D	C2028534	201	gi|322510801|V|gb|ADX06115.1| DUF285 repeat-containing protein [Organic Lake phycodnavirus 1]|	729	66	9.0535	61	1.2e-17	-2	1	66	DGDISDWDVSRVENMAFMFDQSAFVGDIPQWDVSNVKNMEGMFSHSRFRGVIRQWDVSNVKNMEGM	0	UP20|WIWWUVABA|7|244 Putative uncharacterized protein OX=340047; Putative uncharacterized protein OX=866629; Putative uncharacterized protein OX=862259. [Mycoplasma mycoides subsp. capri LC str. 95010.]|F4MPB0|F4MQH0|F4MQG7 [Mycoplasma leachii (strain 99/014/6). GN=]|F8K5D0|F8K7S7 [27343 / NCTC 10154). GN=]|Q2SSI8|Q2SSH5.	244	68	27.8689	47	7.5e-32	-2	1	66	DGDISDWDVSRVENMAFMFDQSAFVGDIPQWDVSNVKNMEGMFSHSRFRGVIRQWDVSNVKNMEGM
hcvP02D	C2037900	227	gi|322511251|V|gb|ADX06562.1| putative ATP-dependent DNA ligase [Organic Lake phycodnavirus]|	379	61	16.095	44	1.5e-07	-2	1	61	YTNKRSRAWLKCKAEETEDLIITGAFEGEGKYVGMLGGLICDRNGVSVRCGGGFSDAQRSE	0	UP20|LUVMACABA|16|294 DNA ligase OX=512030; DNA ligase OX=314289; DNA ligase 3 OX=537970; DNA ligase OX=537972; LigA2 OX=177437; DNA ligase OX=1094979. [Hylemonella gracilis ATCC 19624.]|F3KV16 [Curvibacter putative symbiont of Hydra magnipapillata.]|C9YC22 [Thauera sp. (strain MZ1T). GN=]|C4ZII3 [Herminiimonas arsenicoxydans. GN=]|A4G5U7 [Campylobacter upsaliensis RM3195. GN=]|Q4HR06 [Pseudoxant…	294	62	21.0884	39	4.1e-29	-2	1	61	YTNKRSRAWLKCKAEETEDLIITGAFEGEGKYVGMLGGLICD-RNGVSVRCGGGFSDAQRSE
hcvP02D	C2053991	268	gi|322511093|V|gb|ADX06406.1| hypothetical protein 162275904 [Organic Lake phycodnavirus 2]|	338	51	15.0888	55	3.6e-09	2	18	68	NQLQELIKHYPNKPWNWNYISENPNFNLEIINENPDKPLNWHLISNNKSIT	1	UP20|KOHRABABA|1|338 Putative uncharacterized protein OX=938082. [Organic Lake phycodnavirus 2.]|F2Y2N7.	338	73	21.5976	49	1.2e-37	2	14	86	INQLQELIKHYPNKPWNWNYISENPNFNLEIINENPDKPLNWHLISNNKSITVQDIENNLNKPWNWKNLSKNP
hcvP02D	C2057559	284	gi|327409642|V|ref|YP_004347062.1| putative restriction endonuclease [Lausannevirus]_x0001_gi|326784816|gb|AEA06950.1| putative restriction endonuclease [Lausannevirus]|	425	72	16.9412	40	1.8e-11	2	3	86	FDFYITDFNLIIELDGEQHFKQVSNWKSPELNLINDTNKIKLSIENNYSIIHISQXXXXXXXXXXEVKLLNCIKEYHYPTIIFI	1	UP20|KUWYEBABA|7|443 Restriction endonuclease OX=694581. [Marseillevirus.]|D2XAY9|D2XA52|D2XAW9 [Moumouvirus Monve.]|H2EDK0 [Lausannevirus.]|F2WL27|F2WL88|F2WLW8.	443	83	18.7359	51	5.5e-47	2	2	86	RFDFYITDFNLIIELDGEQHFKQVSNWKSPELNLINDTNKIKLSIENNYSIIHISQDDVWNDNNNWEVKLLNCIKEYHYPTIIFI
hcvP02D	C2064825	327	gi|363539884|V|ref|YP_004894726.1| mg675 gene product [Megavirus chiliensis]_x0001_gi|350611049|gb|AEQ32493.1| putative hydrolase [Megavirus chiliensis]|	1367	77	5.63277	46	3.7e-14	-1	8	85	DFGEFDALLLGDIHKMQYLDKYNRVAYSGSLIQQNKGESVFNHGYLLWDLKNDLQSEFVEVQNDYCYLKVTIMNSDYV	0	UP20|TEHXABABA|14|351 ORF027 OX=55510; Gp ORF101 OX=516541; ORF028 OX=292029; ORF72 OX=221915; Gp114 OX=40523; Gp45 OX=330395. [Bacillus phage W.Ph. GN=]|G9B1E9 [Bacillus phage BCP78.]|G9J1Y4 [Bacillus phage SP10. GN=]|F8WQ12 [Lactobacillus phage Lb338-1.]|C1KFQ0 [Enterococcus phage phiEF24C (Enterococcus bacteriophage phi-EF24C).]|A8E298 [Listeria phage P100. GN=]|Q30LA0 [Listeria phage A511 (Ba…	351	66	18.8034	30	1.3e-32	-1	11	77	EFDALLLGDIHKMQYLDKYNRVAYSGSLIQQNKGESVFNHGYLLWDLKNDLQSEFVEVQNDYCYLKV
hcvP02D	C2068135	356	gi|310831095|V|ref|YP_003969738.1| putative apurinic-apyrimidinic endonuclease 1 [Cafeteria roenbergensis virus BV-PW1]_x0001_gi|309386279|gb|ADO67139.1| putative apurinic-apyrimidinic endonuclease 1 [Cafeteria roenbergensis virus BV-PW1]|	262	114	43.5115	52	1.5e-20	2	5	118	NTLIKYFESAEPEIVCLSETKLTTDLNSDLDRLYQYKYFSHSSITKGYSGVCIYSKIKPIKEIKYNDTEGRVLCLEFKKYYLVNVYVPNSGSDLKRLQFRLEWDNNFRIFIKRL	0	UP20|XITSUKABA|46|254 Exodeoxyribonuclease III OX=441770; Exodeoxyribonuclease III OX=441772; Exodeoxyribonuclease III OX=498213; Exodeoxyribonuclease III OX=498214; Exodeoxyribonuclease III OX=536232; Exodeoxyribonuclease III OX=515621. [Clostridium botulinum (strain Hall / ATCC 3502 / NCTC 13319 / Type A). GN=]|A5I1V8 [Clostridium sporogenes PA3679.]|G9EXG0 [Marvinbryantia formatexigens DSM 144…	254	119	46.8504	40	3.9e-50	2	3	118	STNTLIKYFESAEPEIVCLSETKLTTDLNSDLDRLYQYKYFSHSSITKGYSGVCIYSKIKPIKEIKYNDTEGRVLCLEFKKYYLVNVYVPNSGSDLKRLQFRLEWDNNFRIFIKRL
hcvP02D	C2068561	360	gi|155122313|V|gb|ABT14181.1| hypothetical protein MT325_M627L [Paramecium bursaria chlorella virus MT325]|	144	78	54.1667	68	1.8e-24	3	39	117	MTRINLVHPSELTDQHLMAEWREIKMVPAALRRSLRTQTVQTVFKKIPREFTLNKGHVTFFYNKIDYLKERYKALTKEL	0	UP20|MEDSIDABA|25|141 Endonuclease V OX=515618; Pyrimidine dimer DNA glycosylase OX=762965; Endonuclease OX=638; Endonuclease V OX=634176; DenV endonuclease V N-glycosylase UV repair enzyme OX=985008; Deoxyribonuclease V OX=888828. [Mannheimia haemolytica PHL213.]|A7JTG1 [Mannheimia haemolytica serotype A2 str. OVINE.]|E2NYT2 [Mannheimia haemolytica serotype A2 str. BOVINE.]|E2P4H0 [Haemophilus h…	141	75	53.1915	48	1.3e-43	3	31	111	CMTRINLVHPSELTDQHLMAEWREIKMVPAALRRSLRTQTVQTVFKKIPREFTLNKGHVTFFYNKIDYLKERYKALTKELF
hcvP02D	C2069761	373	gi|322511093|V|gb|ADX06406.1| hypothetical protein 162275904 [Organic Lake phycodnavirus 2]|	338	116	34.3195	48	2.2e-30	1	1	116	LSYHPNLTMEMINIHPDKPWDWNAISSNPNLTMEFINNNPDKPWNWRPISRNSNITMQDINNNLDKPWNWGYISSNPNLTIKMVNNNLDKPWCHRELSCHPNITIKDIINNPNELW	1	UP20|KOHRABABA|1|338 Putative uncharacterized protein OX=938082. [Organic Lake phycodnavirus 2.]|F2Y2N7.	338	118	34.9112	47	2.3e-61	1	1	118	LSYHPNLTMEMINIHPDKPWDWNAISSNPNLTMEFINNNPDKPWNWRPISRNSNITMQDINNNLDKPWNWGYISSNPNLTIKMVNNNLDKPWCHRELSCHPNITIKDIINNPNELWIW
hcvP03D	C1231007	156	gi|310831373|V|ref|YP_003970016.1| putative type I restriction modification enzyme, M and S domains [Cafeteria roenbergensis virus BV-PW1]_x0001_gi|309386557|gb|ADO67417.1| putative type I restriction modification enzyme, M and S domains [Cafeteria roenbergensis virus BV-PW1]|	817	49	5.99755	57	2.7e-12	2	1	49	FSKFVYYYLSGNMNILENGFKGAGLKHISKDYLENIEIPLPNLATQQRI	0	UP20|HEFKOBABA|2|84 Type I restriction-modification system specificity subunit OX=452659. [Rickettsia rickettsii (strain Iowa). GN=]|B0BVN6 [Rickettsia rickettsii (strain Sheila Smith). GN=]|A8GU45.	84	49	58.3333	35	2.6e-15	2	2	50	SKFVYYYLSGNMNILENGFKGAGLKHISKDYLENIEIPLPNLATQQRIA
hcvP03D	C1243608	211	gi|155371584|V|ref|YP_001427118.1| hypothetical protein ATCV1_Z637L [Acanthocystis turfacea Chlorella virus 1]_x0001_gi|155124904|gb|ABT16771.1| hypothetical protein ATCV1_Z637L [Acanthocystis turfacea Chlorella virus 1]|	233	66	28.3262	52	5.5e-10	-3	1	66	RGRKLTKEWRDKISKGGIGLKRSEQTKRKISRAKKGERNPFYGKTHTAEALEKITERSKGKNNPRA	other NCLDV	UP20|HOTKEBABA|11|267 Putative uncharacterized protein Z641L OX=322019; Putative uncharacterized protein Z387R OX=322019; Putative uncharacterized protein C641L OX=380598; Putative uncharacterized protein M370R OX=346932; Putative uncharacterized protein B440L OX=46021; Putative uncharacterized protein B433L OX=46021. [Paramecium bursaria Chlorella virus FR483 (PBCV-FR483). GN=]|A7J6F7|A7J7R3 [Ac…	267	61	22.8464	41	1.9e-27	-3	4	64	KLTKEWRDKISKGGIGLKRSEQTKRKISRAKKGERNPFYGKTHTAEALEKITERSKGKNNP
hcvP03D	C1252306	285	gi|155122056|V|gb|ABT13924.1| hypothetical protein MT325_M370R [Paramecium bursaria chlorella virus MT325]|	267	78	29.2135	48	1.1e-08	1	15	92	EKRKGSTRNFTEEHKIKLSKSKMADKNPMFGKQMDDEAKAHLSRITKGRKMSAEFRENVSKGKSGVKFTDEHKSNLSK	1	UP20|HOTKEBABA|11|267 Putative uncharacterized protein Z641L OX=322019; Putative uncharacterized protein Z387R OX=322019; Putative uncharacterized protein C641L OX=380598; Putative uncharacterized protein M370R OX=346932; Putative uncharacterized protein B440L OX=46021; Putative uncharacterized protein B433L OX=46021. [Paramecium bursaria Chlorella virus FR483 (PBCV-FR483). GN=]|A7J6F7|A7J7R3 [Ac…	267	110	41.1985	32	8e-35	1	16	94	KRKGSTRNFTEEHKIKLSKSKMADKNPMFGKQMDDEAKAHLSRITKGRKMSAEFRENVSKGKSGVKFTDEHKSNLSKNH
hcvP03D	C1260813	406	gi|284504383|V|ref|YP_003407098.1| Csr/MutH/archaeal HJR family nuclease [Marseillevirus]_x0001_gi|282935821|gb|ADB04136.1| Csr/MutH/archaeal HJR family nuclease [Marseillevirus]|	422	110	26.0664	31	3.2e-10	-2	4	129	QRTQESLLEKYGTTNIMKIQGSVDKIKETNRKKYGSDFYXXXXXXXXXXXXXXXXKYGGHPTKLKETQDRKKKTNLERYGHEHSLNNPEIKEKSRITNNLKYGGDSSMCSEEIRKKSIETNKKKRG	1	UP20|QIXVABABA|2|572 Vsr/MutH/archaeal HJR family nuclease OX=694581. [Marseillevirus.]|D2XAU6 [Lausannevirus.]|F2WLN5.	572	156	27.2727	33	4.1e-42	-2	4	135	QRTQESLLEKYGTTNIMKIQGSVDKIKETNRKKYGSDFYTETDEFKKKTKETFEKKYG-GHPTKLKETQDRKKKTNLERYGHEHSLNNPEIKEKSRITNNLKYGGDSSMCSEEIRKKSIETNKKKRGTDWYVQ
hcvP03D	scaffold1740	252	gi|322511093|V|gb|ADX06406.1| hypothetical protein 162275904 [Organic Lake phycodnavirus 2]|	338	76	22.4852	58	1.3e-12	-1	42	84	WNSVSCNPNITMQDIINNPDKPWNWGFISGNPNLTAQMVINNP	1	UP20|KOHRABABA|1|338 Putative uncharacterized protein OX=938082. [Organic Lake phycodnavirus 2.]|F2Y2N7.	338	43	12.7219	58	2.3e-25	-1	1	43	WNSVSCNPNITMQDIINNPDKPWNWGFISGNPNLTAQMVINNP
hcvP03D	scaffold3278	829	gi|155121930|V|gb|ABT13798.1| hypothetical protein MT325_m244R [Paramecium bursaria chlorella virus MT325]|	130	89	68.4615	34	9e-06	-1	131	236	KLFHWQSHKYGQHKELDEFFDGILDLGDKLAETVMGKYGVPVXXXXXXXXXXXNFTDPKSGGLKPFLEKLYRCYSEEFKSLMDEKKDPELINIIDELSALVQQYKY	1	UP20|MODVABABA|6|130 Putative uncharacterized protein m244R OX=346932; Putative uncharacterized protein N244R OX=399781; Putative uncharacterized protein A227L OX=10506; Putative uncharacterized protein B291L OX=46021; Putative uncharacterized protein C270L OX=380598; Putative uncharacterized protein Z778L OX=322019. [Acanthocystis turfacea Chlorella virus 1. GN=]|A7KA38 [Paramecium bursaria Chlo…	130	108	83.0769	36	1.4e-59	-2	3	116	TAQIKLFHWQSHKYGQHKELDEFFDGILDLGDKLAETVMGKYGVPVLNEEQLLLKLENFTDPKSGGLKPFLEKLYRCYSEEFKSLMDEKKDPELINIIDELSALVQQYKYLLEL
hcvP05D	C2666909	197	gi|322511093|V|gb|ADX06406.1| hypothetical protein 162275904 [Organic Lake phycodnavirus 2]|	338	53	15.6805	47	1.1e-08	1	1	53	LSSNSNLTLSFILNNQDRDWDWDYVSMNTNLKIQDIINNIDKPWDWSELSLNE	1	UP20|KOHRABABA|1|338 Putative uncharacterized protein OX=938082. [Organic Lake phycodnavirus 2.]|F2Y2N7.	338	57	16.8639	44	2.2e-29	1	1	57	LSSNSNLTLSFILNNQDRDWDWDYVSMNTNLKIQDIINNIDKPWDWSELSLNEFMIY
hcvP05D	C2674949	229	gi|351738058|V|gb|AEQ61093.1| ankyrin repeat-containing protein [Acanthamoeba castellanii mamavirus]|	468	73	15.5983	49	9.2e-13	1	3	75	DDAPLRDAAGYGSQETVMTLLEHGADIHARDDYALRSAAKAGNTETVKTLLEHGANIHAQHGEALKLAAENGH	0	UP20|SUXXOMABA|9|123 Putative uncharacterized protein OX=1094619; Putative uncharacterized protein OX=5722; Ankyrin repeat protein, putative OX=5722. [Trichomonas vaginalis.]|A2D9V5|A2FVV0|A2GKG2|A2DA66|A2DME2|A2E947|A2F0K6|A2FU73 [(Phytophthora megasperma f. sp. glycines).]|G4Z9I7.	123	78	63.4146	42	4.8e-29	1	4	75	DAPLRDAAGYGSQETVMTLLEHGADIHARDDYALRSAAKAGNTETVKTLLEHGANIHAQHGEALKLAAENGH
norP01D	C2716188	223	gi|327409850|V|ref|YP_004347270.1| putative Vsr/MutH/archaeal HJR family endonuclease [Lausannevirus]_x0001_gi|326785024|gb|AEA07158.1| putative Vsr/MutH/archaeal HJR family endonuclease [Lausannevirus]|	528	74	14.0152	41	1.6e-09	-2	1	74	KEIYKNTMNEKYGVDHYSKTKEYKEKFKNTMMGRFGVENPMHSEKIKKKMAERSLEKYGVECHLSLPEIQNKIK	0	UP20|MIMYUKABA|2|304 Putative uncharacterized protein OX=552395; Putative uncharacterized protein OX=451707. [Bacillus cereus NVH0597-99.]|B3ZC97 [Lachnospiraceae bacterium 4_1_37FAA.]|E9RTB3.	304	69	22.6974	26	1.9e-27	-2	2	70	EIYKNTMNEKYGVDHYSKTKEYKEKFKNTMMGRFGVENPMHSEKIKKKMAERSLEKYGVECHLSLPEIQ
norP01D	C2719632	251	gi|284504383|V|ref|YP_003407098.1| Csr/MutH/archaeal HJR family nuclease [Marseillevirus]_x0001_gi|282935821|gb|ADB04136.1| Csr/MutH/archaeal HJR family nuclease [Marseillevirus]|	422	83	19.6682	36	4.8e-09	2	1	83	HPTKLKETQDRKKKTNLERYGHEHSLNNPEIKEKSRITNNLKYGGDSSMCSEEIRKKSIETNKKKRGTDWYVQSDDFKKKFHE	1	UP20|BIQWEBABA|2|494 MutH/Vsr/archaeal HJR-like endonuclease OX=694581. [Lausannevirus.]|F2WLJ3 [Marseillevirus.]|D2XAP8.	494	96	19.4332	36	2.1e-36	2	6	80	KETQDRKKKTNLERYGHEHSLNNPEIKEKSRITNNLKYGGDSSMCSEEIRKKSIETNKKKRGTDWYVQSDDFKKK
norP01D	C2726684	630	gi|157953109|V|ref|YP_001498001.1| hypothetical protein NY2A_B805R [Paramecium bursaria Chlorella virus NY2A]_x0001_gi|155123336|gb|ABT15204.1| hypothetical protein NY2A_B805R [Paramecium bursaria Chlorella virus NY2A]|	340	79	23.2353	48	4.7e-13	1	127	205	ARRRGLVFDLNEEQVTALIRSACLYCGAPADPTNGIDRRDNSEGYTAANAVPCCSMCNYAKRDLTDQQFLEWAKRIHDH	0	UP20|YEPBABABA|2|320 Putative uncharacterized protein B798R OX=46021; Putative uncharacterized protein C678L OX=380598. [Paramecium bursaria Chlorella virus AR158 (PBCV-AR158). GN=]|A7RCD1 [Paramecium bursaria Chlorella virus NY2A (PBCV-NY2A). GN=]|A7IXX3.	320	169	52.8125	30	3.2e-43	1	34	202	LASWTNPNARAQMALTAIESFKGAKNKHPMTLCKCDCGGERLVRTTRFRLGLVSSCAACARREAAARGLTRSLPVDVAMNREIRGVYLGNARRRGLVFDLNEEQVTALIRSACLYCGAPADPTNGIDRRDNSEGYTAANAVPCCSMCNYAKRDLTDQQFLEWAKRIHD
norP01D	scaffold1274	1229	gi|157952737|V|ref|YP_001497629.1| hypothetical protein NY2A_B433L [Paramecium bursaria Chlorella virus NY2A]_x0001_gi|155122964|gb|ABT14832.1| hypothetical protein NY2A_B433L [Paramecium bursaria Chlorella virus NY2A]|	273	136	49.8168	44	1.7e-10	3	72	213	IYMITSPSGRVYVGQSVDIGRRFKEYRRSGSARKQRRLAASFAKYGVDSHVFCVVQECAENVLSDMERQWQERLM-VCGTGGLNCRLVGTGDKTGRFSESSRQRMSEKQRGEGNPNFGKRGVETSCFGRKRTDDERKSISDFQ	other NCLDV	UP20|QOMWABABA|9|225 Putative uncharacterized protein B246R OX=46021; Putative uncharacterized protein B602L OX=46021; Putative uncharacterized protein C547L OX=380598; Putative uncharacterized protein M032L OX=346932; Putative uncharacterized protein N380R OX=399781; Putative uncharacterized protein A651L OX=10506. [Paramecium bursaria Chlorella virus MT325 (PBCV-MT325). GN=]|A7ITJ1|A7ITB2 [Acan…	225	220	97.7778	32	2e-103	1	26	223	IYMITSPSGRVYVGQSVDIGRRFKEYRRSGSARKQRRLAASFAKYGVDSHVFCVVQECAENVLSDMERQWQERLMVCGTGGLNCRLVGTGDKTGRFSESSRQRMSEKQRGEGNPNFGKRGVETSCFGRKRTDDERKSISDFQRQRGQIILQIDPASGLIVRKARSWEYVADGFSQGNISSCCTGRLKTHKGFQFQYEA
nshP01D	C2611137	155	gi|155370934|V|ref|YP_001426468.1| hypothetical protein FR483_N836L [Paramecium bursaria Chlorella virus FR483]_x0001_gi|155124254|gb|ABT16121.1| hypothetical protein FR483_N836L [Paramecium bursaria Chlorella virus FR483]|	269	50	18.5874	48	1.4e-08	-2	2	51	PVHFAASNGHVECIRILVKCGALIDTLDENGLLPSYYAACDKHVECLQLL	0	UP20|VOGHIYABA|7|102 Acyl-CoA-binding domain-containing protein 2 OX=79923; GD15607 OX=7240; Similar to myotrophin OX=9913; Myotrophin OX=103372. [octospinosus echinatior).]|F4WGP4 [Pipa carvalhoi (Carvalho's Surinam toad). GN=]|G5E3D3 [Branchiostoma floridae (Florida lancelet) (Amphioxus).]|C3YEG2 [Bos taurus (Bovine). GN=]|Q862U9 [Taeniopygia guttata (Zebra finch) (Poephila guttata). GN=]|H0ZMS…	102	51	50	37	3.2e-24	-2	1	51	YPVHFAASNGHVECIRILVKCGALIDTLDENGLLPSYYAACDKHVECLQLL
nshP01D	C2641591	168	gi|322511093|V|gb|ADX06406.1| hypothetical protein 162275904 [Organic Lake phycodnavirus 2]|	338	55	16.2722	44	7.8e-12	3	1	55	NNPDKPWDWKWLSMNPNLTMQFINDNLDQHWSWNWISANSGITIQDVINNPDKPW	1	UP20|KOHRABABA|1|338 Putative uncharacterized protein OX=938082. [Organic Lake phycodnavirus 2.]|F2Y2N7.	338	54	15.9763	44	5.1e-29	3	2	55	NPDKPWDWKWLSMNPNLTMQFINDNLDQHWSWNWISANSGITIQDVINNPDKPW
nshP01D	C2645388	169	gi|284504154|V|ref|YP_003406869.1| serine/threonine protein kinase [Marseillevirus]_x0001_gi|282935592|gb|ADB03907.1| serine/threonine protein kinase [Marseillevirus]|	1460	52	3.56164	51	1.4e-08	3	4	55	FAEDKMETFTKAVGTPIYMAPEVMTTKNYSKEADIYSFGILLWVIITQKEPY	0	UP20|GATYABEBA|23|359 Never in mitosis A-related kinase 7 OX=10116. [Rattus norvegicus (Rat). GN=]|sp:D3ZBE5 [Amblyomma maculatum. GN=]|G3MR04 [Danio rerio (Zebrafish) (Brachydanio rerio). GN=]|Q7T001|F1QT51 [Ciona intestinalis (Transparent sea squirt) (Ascidia intestinalis). GN=]|F6YEI6 [Nematostella vectensis (Starlet sea anemone).]|A7SNS0 [Danio rerio (Zebrafish) (Brachydanio rerio).]|Q5XIY3 […	359	42	11.6992	38	1.1e-21	3	14	55	KAVGTPIYMAPEVMTTKNYSKEADIYSFGILLWVIITQKEPY
nshP01D	C2667438	175	gi|322510840|V|gb|ADX06154.1| hypothetical protein 162285286 [Organic Lake phycodnavirus 1]|	288	55	19.0972	73	3e-16	3	2	56	NSSAIHLLEAYPEKIDWVYLSTNPNAIHLLEANPEKIDWVYLSMNPNAIHLLEAN	1	UP20|YONPABABA|4|317 Putative uncharacterized protein OX=938083; Putative tryptophan repeat family protein OX=938083; Putative uncharacterized protein OX=938081. [Organic Lake phycodnavirus 1.]|F2Y121|F2Y118 [Organic Lake phycodnavirus.]|F2Y314|F2Y313.	317	57	17.9811	58	1.8e-30	3	1	57	RNSSAIHLLEAYPEKIDWVYLSTNPNAIHLLEANPEKIDWVYLSMNPNAIHLLEANP
nshP01D	C2677940	177	gi|155371785|V|ref|YP_001427319.1| hypothetical protein ATCV1_Z838L [Acanthocystis turfacea Chlorella virus 1]_x0001_gi|155125105|gb|ABT16972.1| hypothetical protein ATCV1_Z838L [Acanthocystis turfacea Chlorella virus 1]|	627	58	9.2504	61	4.2e-13	-1	1	59	WGALYESKSGERGIFNRQAAKLKSEANGRRLSDVDFGTNPCGEIILRPFGFCNLSEVVV	0	UP20|MULPESABA|1|570 Hypothetical nucleotide reductase OX=3055. [Chlamydomonas reinhardtii (Chlamydomonas smithii).]|A8JHG1.	570	60	10.5263	63	1.2e-26	-1	1	59	WGALYESKSGERGIFNRQAAK-LKSEANGRRLSDVDFGTNPCGEIILRPFGFCNLSEVVV
nshP01D	C2709265	241	gi|284504343|V|ref|YP_003407058.1| restriction endonuclease [Marseillevirus]_x0001_gi|282935781|gb|ADB04096.1| restriction endonuclease [Marseillevirus]|	428	78	18.2243	56	5.5e-18	2	3	80	NIVSPREVFKSSGKYYLFDCNICSHEFKIQLSNITRGMWCNFCSSTQLC-NDDCFICFNKSFASSDKVKYWSEKNIVSP	1	UP20|KUWYEBABA|7|443 Restriction endonuclease OX=694581. [Marseillevirus.]|D2XAY9|D2XA52|D2XAW9 [Moumouvirus Monve.]|H2EDK0 [Lausannevirus.]|F2WL27|F2WL88|F2WLW8	443	80	18.0587	49	6.5e-36	2	3	80	NIVSPREVFKSSGKYYLFDCNICSHEFKIQLSNITRGMWCNFCSSTQLCND-DCFICFNKSFASSDKVKYWSEKNIVSP
nshP01D	C2709611	242	gi|157953109|V|ref|YP_001498001.1| hypothetical protein NY2A_B805R [Paramecium bursaria Chlorella virus NY2A]_x0001_gi|155123336|gb|ABT15204.1| hypothetical protein NY2A_B805R [Paramecium bursaria Chlorella virus NY2A]|	340	76	22.3529	44	5.7e-15	3	1	80	KNGKRYYETNKEQIFEYQKQYSQNNKEKIAKRAKKWREENKECILEKKKQYYQNNKEHHAESVQQWREENKELVLKYSKK	1	UP20|QAKPEBABA|5|315 Putative uncharacterized protein C580L OX=380598; Putative uncharacterized protein A478L OX=10506; Putative uncharacterized protein A490L OX=10506; Putative uncharacterized protein N482R OX=399781; Putative uncharacterized protein B805R OX=46021. [Paramecium bursaria Chlorella virus NY2A (PBCV-NY2A). GN=]|A7IXY0 [Paramecium bursaria Chlorella virus FR483 (PBCV-FR483). GN=]|A7…	315	67	21.2698	42	6.2e-26	3	11	77	KEQIFEYQKQYSQNNKEKIAKRAKKWREENKECILEKKKQYYQNNKEHHAESVQQWREENKELVLKY
nshP01D	C2719700	272	gi|284504383|V|ref|YP_003407098.1| Csr/MutH/archaeal HJR family nuclease [Marseillevirus]_x0001_gi|282935821|gb|ADB04136.1| Csr/MutH/archaeal HJR family nuclease [Marseillevirus]|	422	90	21.327	34	1.5e-07	1	1	90	NPEIKEKSRITNNLKYGGDSSMCSEEIRKKSIETNKKKRGTDWYVQSDDFKKKFKETMFLRYGVEQVMHYTPSFEKSIDTSYKKKIYIFP	other NCLDV	UP20|QIXVABABA|2|572 Vsr/MutH/archaeal HJR family nuclease OX=694581. [Marseillevirus.]|D2XAU6 [Lausannevirus.]|F2WLN5.	572	89	15.5594	31	0.0033	1	2	90	PEIKEKSRITNNLKYGGDSSMCSEEIRKKSIETNKKKRGTDWYVQSDDFKKKFKETMFLRYGVEQVMHYTPSFEKSIDTSYKKKIYIFP
nshP01D	C2724894	297	gi|155371584|V|ref|YP_001427118.1| hypothetical protein ATCV1_Z637L [Acanthocystis turfacea Chlorella virus 1]_x0001_gi|155124904|gb|ABT16771.1| hypothetical protein ATCV1_Z637L [Acanthocystis turfacea Chlorella virus 1]|	233	83	35.6223	48	1.3e-11	-3	8	90	EKIGLSVRGRKLTKEWRDKISKGGIGLKRSEQTKRKISRAKKGERNPFYGKTHTAEALEKITERSKGKNNPRAIVVQAVNKDG	other NCLDV	UP20|HOTKEBABA|11|267 Putative uncharacterized protein Z641L OX=322019; Putative uncharacterized protein Z387R OX=322019; Putative uncharacterized protein C641L OX=380598; Putative uncharacterized protein M370R OX=346932; Putative uncharacterized protein B440L OX=46021; Putative uncharacterized protein B433L OX=46021. [Paramecium bursaria Chlorella virus FR483 (PBCV-FR483). GN=]|A7J6F7|A7J7R3 [Ac…	267	125	46.8165	34	6.4e-39	-3	8	93	EKIGLSVRGRKLTKEWRDKISKGGIGLKRSEQTKRKISRAKKGERNPFYGKTHTAEALEKITERSKGKNNPRAIVVQAVNKDGMIL
nshP01D	C2726334	306	gi|310831205|V|ref|YP_003969848.1| putative nucleotidyl transferase [Cafeteria roenbergensis virus BV-PW1]_x0001_gi|309386389|gb|ADO67249.1| putative nucleotidyl transferase [Cafeteria roenbergensis virus BV-PW1]|	632	99	15.6646	54	1.5e-26	-1	2	100	GDYSTVEPIVKNIEYLRFLKESGHHIIIYTARKMTTHGGNIGKIFADVGKTTLDTLEKFEIPFDEIFFGKPNTDFYIDDLAINSNHEISKLTGFFDCNI	0	UP20|SUVVEGABA|89|147 Capsule biosynthesis phosphatase OX=94122; EcbF OX=747; Capsule biosynthesis phosphatase subfamily OX=656417; HAD-superfamily phosphatase OX=888826; Capsule biosynthesis phosphatase OX=1035188; Capsule biosynthesis phosphatase subfamily OX=306264. [Vibrio cholerae 12129(1).]|C2C5J7 [Vibrio cholerae TM 11079-80.]|C2I4K1 [Vibrio cholerae RC9.]|C2IC23 [Vibrio cholerae BX 330286…	147	88	59.8639	44	8.3e-46	-1	1	77	KGDYSTVEPIVKNIEYLRFLKESGHHIIIYTARKMTTHGGNIGKIFADVGKTTLDTLEKFEIPFDEIFFGKPNTDFY
nshP01D	scaffold4755	408	gi|157953109|V|ref|YP_001498001.1| hypothetical protein NY2A_B805R [Paramecium bursaria Chlorella virus NY2A]_x0001_gi|155123336|gb|ABT15204.1| hypothetical protein NY2A_B805R [Paramecium bursaria Chlorella virus NY2A]|	340	88	25.8824	37	1.1e-10	-1	21	117	YKRFSKKIGRQFSITFLDFAEIVKNPXAGDVKYLTTLHGKSTITDIFNGIDRKDNSIGYVKENCLPCCKMCNYMKGSYGHEEFISKCHLISSNFNKI	other NCLDV	UP20|FEXCEBABA|1|142 Putative uncharacterized protein B662R OX=46021. [Paramecium bursaria Chlorella virus NY2A (PBCV-NY2A). GN=]|A7IXI7.	142	69	48.5915	39	5e-34	-2	7	75	LTTLHGKSTITDIFNGIDRKDNSIGYVKENCLPCCKMCNYMKGSYGHEEFISKCHLISSNFNKIYVKLP
nshP01D	scaffold737	295	gi|327409850|V|ref|YP_004347270.1| putative Vsr/MutH/archaeal HJR family endonuclease [Lausannevirus]_x0001_gi|326785024|gb|AEA07158.1| putative Vsr/MutH/archaeal HJR family endonuclease [Lausannevirus]|	528	65	12.3106	43	9.5e-10	2	4	68	YGVDHYSKTKEYKEKFKNTMMGRFGVENPMHSEKIKKKMAERSLEKYGVECHLSLPEIQNKIKKT	1	UP20|QIXVABABA|2|572 Vsr/MutH/archaeal HJR family nuclease OX=694581. [Marseillevirus.]|D2XAU6 [Lausannevirus.]|F2WLN5.	572	121	21.1538	40	1.1e-33	2	2	98	EKYGVDHYSKTKEYKEKFKNTMMGRFGVENPMHSEKIKKKMAERSLEKYGVECHLSLPEIQNKIKKTWESRGFKRNSSTEEWLVSYIKTSNHKYGTD
